# Supplementary material for: The nonlinearity of pupil diameter fluctuations in an insight task as criteria for detecting children who solve the problem from those who do not
Source: Front Psychol. 2023 Jun 23;14:1129355. doi: 10.3389/fpsyg.2023.1129355 (PMC10327553; doi:10.3389/fpsyg.2023.1129355)
Supplement: Supplementary file 3 [file Data_Sheet_1.CSV]

	01N_1AP	02N_1EP	03N_2AP	04N_2EP	05N_3AP	06N_3EP	07N_4AP	08N_4EP	09N_1EC	10N_1AC	11N_2AC	12N_2EC	13N_3EC	14N_3EC	15N_4AC	17N_1AP	18N_1EP	19N_2AP	20N_2EP	21N_3AP	22N_3EP	23N_4AP	24N_4EP	25N_1AC	27N_2AC	28N_2EC	29N_3AC	30N_3EC	31N_4EP	32N_4EC	33N_1AP	34N_1EP	35N_2AP	36N_2AP	37N_3AP	38N_3EP	39N_4AP	40N_4EP	41N_1AC	42N_1EC	43N_2AC	44N_2EC	45N_3AC	46N_3EC	47N_4AC	48N_4EC	49N_1AP	50N_1EP	51N_2AP
0	3.26	3.22	4.01	2.91	3.66	2.82	5.06	2.73	3.34	3.98	4.08	3.79	3.78	2.94	4.5	4.75	2.91	4.43	3.17	5.28	2.64	4.16	3.29	4.95	3.87	3.49	3.45	3.25	5.86	4.03	4.59	3.02	5.16	3.09	4.06	3.36	4.44	3.26	4.95	2.95	4.59	3.08	4.61	3.42	3.56	2.81	4.03	2.61	4.09
1	3.27		4.03	2.91	3.52	2.82	5.07	2.76	3.35	3.98	4.08	3.76	3.8	2.93	4.51	4.79	2.93	4.46	3.37	5.28	2.61	4.27	3.35	4.95	3.88	3.48		3.3	5.89	3.94	4.57	3.0	5.15	3.1	4.05	3.39	4.45	3.29	4.96	2.91	4.59	3.09	4.63	3.43		2.81	4.04	2.67	4.08
2	3.28		4.03	2.93		2.82	5.07	2.81	3.35	3.97	4.08	3.74	3.82	2.93	4.51	4.81	2.96	4.54	3.45	5.29	2.63	4.34	3.29	4.95	3.89	3.47		3.3	5.91	3.91	4.56		5.16	3.11		3.4	4.46	3.3	4.97	2.89	4.59	3.1	4.65	3.43		2.81	4.04		4.07
3	3.29		4.04	2.93		2.82	5.1	2.84	3.35	3.95	4.09	3.74	3.84	2.93	4.51		2.97	4.52	3.5	5.29	2.62	4.3	3.4	4.94	3.91	3.46	2.91		5.9	3.89	4.54	2.85	5.16	3.19		3.41	4.46	3.3	4.97	2.89	4.6	3.1	4.67	3.44	3.54	2.8	4.04		4.06
4	3.31		4.05	2.94		2.82	5.12	2.87	3.35	3.94	4.1	3.76	3.86	2.94	4.51			4.51	3.51	5.3		4.29		4.94	3.94	3.45			5.91	3.87	4.53	2.87	5.17	3.23		3.41	4.46	3.3	5.01		4.6	3.11	4.7	3.44		2.8	4.04		4.05
5	3.3		4.07	2.94		2.82	5.14	2.87	3.35	3.94	4.11	3.74	3.89	2.95	4.51	4.8		4.52	3.52	5.3		4.27		4.94	3.95	3.43	3.19		5.91	3.86	4.53	2.88	5.18	3.18		3.42	4.46	3.3	5.01		4.61	3.11	4.72	3.45		2.8	4.05		4.05
6	3.32		4.11	2.9		2.83	5.14	2.89	3.34	3.93	4.11	3.72	3.91	2.95	4.51	4.8		4.58	3.52	5.31		4.31		4.94	3.96	3.28	3.36	3.26	5.91	3.84	4.53	2.88	5.18	3.13		3.42	4.46	3.31	4.74		4.61	3.12	4.74	3.45	3.5	2.79	4.06		4.02
7	3.32			2.87		2.83	5.14	2.9	3.34	3.91	4.12	3.7	3.95	2.94	4.52	4.8		4.55	3.51	5.32		4.33		4.95	3.98			3.23	5.93	3.8	4.52	2.87	5.19	3.13		3.42	4.46	3.31		2.91	4.62	3.12	4.76	3.45	3.49	2.79	4.05	2.66	4.04
8	3.32		3.51	2.86	3.47	2.83	5.14	2.91	3.34	3.94	4.13	3.69	3.97	2.95	4.52	4.8			3.5	5.33		4.35		4.95	3.99		4.27	3.21	5.96	3.78	4.51	2.84	5.19	3.13		3.42	4.47	3.31	4.52	2.92	4.62	3.13	4.78	3.45	3.47	2.79	4.04	2.65	4.03
9	3.36	3.33		2.86	3.45	2.83	5.14	2.92	3.34	3.92	4.14	3.69	3.98	2.95	4.53	4.8		4.57	3.49	5.33		4.36		4.95	4.0		4.43	3.2	5.94	3.77	4.47	2.8	5.19	3.13		3.42	4.47	3.31	4.6	2.93	4.61	3.13	4.82	3.45	3.46	2.79	4.04	2.64	4.03
10	3.4			2.86	3.45	2.83	5.13	2.93	3.34	3.93	4.03	3.69	4.0	2.95	4.53	4.8			3.48	5.34		4.36		4.95	4.02		4.14	3.19	6.01	3.76	4.45	2.79	5.2	3.14		3.41	4.47	3.3	4.74	2.95	4.61	3.14	4.83	3.46	3.44	2.8	4.03	2.64	4.02
11	3.42	3.4		2.86	3.44	2.84	5.14	2.93	3.35	3.94	4.08	3.69	4.01	2.95	4.54	4.8		4.6	3.46	5.35		4.35	3.23	4.96	4.03		4.07	3.17	5.95	3.74	4.41	2.8	5.22	3.14	3.83	3.41	4.47	3.3	5.0	2.96	4.61	3.14	4.86	3.46	3.43	2.8	4.03	2.63	4.01
12	3.4			2.86	3.44	2.84	5.14	2.93	3.35	3.95	4.1	3.68	4.03	2.94	4.6	4.8			3.45	5.35		4.36	3.24	4.96	4.04		4.09	3.16	5.89	3.72	4.4	2.8	5.22	3.15	3.7	3.27	4.47	3.29	5.06	2.96	4.61	3.14	4.91	3.46	3.42	2.79	4.02	2.62	4.01
13	3.44		2.63	2.88	3.43	2.84	5.14	2.94	3.35	3.96	4.12	3.67	4.04	2.93	4.63	4.72			3.46	5.36		4.36	3.27	4.97	4.04		4.13	3.15	5.87	3.69	4.4	2.79	5.22	3.15	3.68	3.36	4.47	3.29	5.08	2.96	4.61	3.14		3.46	3.42	2.79	4.02	2.62	4.02
14	3.54	3.39	3.49	2.89	3.43	2.84	5.14	2.95	3.36	3.96	4.1	3.67	4.05	2.93	4.66	4.68		4.59	3.46	5.36		4.38	3.28	4.97	4.05		4.35	3.11	5.87	3.66	4.4	2.78	5.23	3.15	3.66	3.38	4.47	3.28	5.08	2.97	4.61	3.15		3.47	3.41	2.79	4.03	2.61	4.01
15	3.43	3.34	3.79	2.87	3.43	2.84	5.14	2.96	3.42	3.96		3.67	4.05	2.94	4.66	4.66	3.13	4.57	3.42	5.37		4.4	3.29	4.97	4.05		4.24	2.97	5.86	3.6	4.39	2.77	5.24	3.16	3.64	3.38	4.47	3.28	5.06	2.98	4.6	3.17		3.47	3.41	2.78	4.05	2.6	4.02
16	3.36	3.31	3.95	2.84	3.41	2.84	5.14	2.98	3.44	3.88		3.66	4.06	2.93	4.67		3.23	4.57	3.43	5.37		4.42	3.3	4.97	4.06		4.16	2.97	5.84	3.57	4.37	2.75	5.25	3.16	3.62	3.38	4.47	3.27	5.07	3.0	4.6	3.19		3.47	3.4	2.77	4.18		4.0
17	3.34	3.29	3.98	2.85	3.4	2.84	5.14	3.0	3.45	3.78		3.65	4.08	2.93	4.68	4.66	3.27		3.42	5.37		4.4	3.3	4.97	4.06		4.11	3.05	5.82	3.55	4.37	2.75	5.26	3.16	3.61	3.38	4.47	3.26	5.07	3.02	4.6	3.2		3.48	3.4	2.76	4.17		4.0
18	3.41	3.27	4.01	2.86	3.39	2.84	5.13	3.02	3.45			3.64	4.09	2.93	4.68		3.3	4.58	3.45	5.38		4.49	3.31	4.99	4.06		4.09	3.07	5.8	3.54	4.37	2.75	5.27	3.16	3.6	3.37	4.46	3.25	5.08	3.02	4.6	3.2		3.49	3.4	2.76	4.18	2.57	4.0
19	3.47	3.27	4.02	2.87	3.37	2.84	5.13	3.04	3.45			3.64	4.1	2.93	4.69	4.66		4.57	3.41	5.37		4.57	3.31	5.0	4.06		4.08	3.08	5.78	3.42	4.36	2.75	5.27	3.16	3.59	3.37	4.46	3.25	5.08	3.03	4.6	3.2	4.92	3.49	3.4	2.74	4.16		3.96
20	3.51	3.25	4.03	2.87		2.84	5.13	3.05	3.45			3.64	4.12	2.93	4.69	4.66		4.56		5.38		4.59	3.31	5.02	4.06		4.06	3.07	5.73	3.4	4.36	2.77	5.28	3.16	3.58	3.37	4.45	3.24	5.08	3.04	4.6	3.2	4.98	3.5	3.4	2.73	4.17		3.93
21	3.55	3.25		2.87		2.83	5.12	3.07	3.45	3.63		3.62	4.15	2.94	4.7	4.66	3.36	4.55	3.32	5.38	2.62	4.6	3.32	5.04	4.1		4.15	3.06	5.6	3.37	4.36	2.77	5.28	3.16	3.58	3.37	4.44	3.24	5.09	3.06	4.6	3.2	5.01	3.5	3.4	2.72	4.16		3.91
22	3.56	3.26	4.03	2.87		2.83	5.12	3.12	3.45	3.79		3.61	4.16	2.94	4.71	4.66		4.54	3.42	5.38	2.57	4.57	3.32	5.05	4.14		4.06	3.05	5.57	3.34	4.36	2.77	5.28	3.16	3.58	3.27	4.44	3.24	5.09	3.08	4.6	3.2	5.03	3.51	3.4	2.71	4.26	2.52	4.01
23	3.57	3.26	4.01	2.87		2.83	5.12	3.14	3.46	3.87		3.61	4.16	2.94	4.72	4.66	3.39	4.54	3.47	5.39	2.53	4.51	3.32	5.05			4.01	3.05	5.56	3.32	4.36	2.78	5.29	3.16	3.57	3.28	4.43	3.24	5.09	3.09	4.6	3.2	5.04	3.51	3.4	2.7	4.19	2.53	4.09
24	3.57	3.25	4.19	2.87		2.83	5.13	3.15	3.46	3.94		3.62	4.15	2.94	4.73	4.67	3.4	4.54	3.47	5.4	2.52	4.53	3.29	5.05			4.0	3.04	5.56	3.32	4.35		5.29	3.17	3.56	3.31	4.42	3.24	5.1	3.1	4.6	3.21	5.05	3.51	3.4	2.69	4.14		4.1
25	3.56	3.25		2.87		2.83	5.14	3.15	3.46	3.98		3.61	4.14	2.94	4.75	4.67		4.55	3.46	5.4	2.52		3.3	5.05			3.98	3.03	5.56	3.31	4.35	2.63	5.3	3.17	3.55	3.33	4.41	3.23	5.1	3.11	4.6	3.21	5.06	3.52	3.4	2.69	4.1		4.1
26	3.57	3.24		2.87		2.83	5.14	3.15	3.46	4.0		3.61	4.14	2.94	4.87	4.68	3.42	4.55	3.43	5.4	2.51	4.38	3.29	5.04			4.0	3.03		3.3	4.34	2.71	5.3	3.17	3.54	3.34	4.4	3.23	5.1	3.12	4.61	3.21	5.06	3.52	3.4	2.68	4.1		4.08
27	3.57	3.24	4.12	2.87		2.83	5.15	3.14	3.45	4.02		3.6	4.13	2.94	4.81	4.68	3.43	4.56		5.4	2.5	4.4	3.3	5.04	4.08		3.99	3.03	5.52	3.3	4.34	2.76	5.3	3.17	3.53	3.34	4.4	3.24	5.1	3.14	4.63	3.21	5.07	3.52	3.4	2.68	4.08	2.51	4.05
28	3.55	3.24	4.09	2.87		2.83	5.15	3.14	3.4	4.04		3.59	4.13	2.93	4.78	4.68	3.43	4.47	3.24	5.4	2.5	4.51	3.31	5.04	4.02		3.98	3.03	5.49	3.29	4.34	2.78	5.3	3.17	3.52	3.33	4.38	3.24	5.1	3.15	4.65	3.21	5.08	3.52	3.4	2.67	4.08	2.54	4.02
29		3.23	4.03	2.87		2.83	5.14	3.14	3.38	4.05		3.59	4.13	2.93	4.78	4.68	3.43			5.4		4.53	3.3	5.04			3.98	3.02	5.47	3.28	4.34	2.79	5.3	3.16	3.52	3.33	4.41	3.25	5.09	3.16	4.66	3.21	5.09	3.53	3.4	2.67	4.07	2.52	4.01
30	3.48	3.23	3.97	2.84	3.31	2.83	5.14	3.13	3.38	4.05		3.6	4.12	2.92	4.83	4.69	3.43			5.4	2.53	4.05	3.3	5.05			3.97	3.02	5.43	3.27	4.34	2.79	5.31	3.15	3.51	3.33	4.42	3.26	5.09	3.17	4.66	3.21	5.09	3.53	3.4	2.69	4.06	2.52	3.99
31	3.58	3.23		2.84	3.28	2.83	5.14	3.12	3.37	4.06		3.6	4.12	2.91	4.85	4.69	3.42			5.4	2.6	3.86	3.29	5.05			3.56	3.02	5.35	3.27	4.34	2.8	5.3	3.13	3.5	3.33	4.43	3.26	5.07	3.17	4.66	3.21	5.1	3.53	3.4	2.67	4.05	2.51	3.98
32	3.64	3.23		2.83	3.32	2.84	5.13	3.12	3.37	4.07		3.61	4.13	2.89	4.86	4.69	3.41			5.41			3.28	5.05				3.01		3.27	4.34	2.8	5.29	3.12	3.5	3.32	4.43	3.26	5.06	3.18	4.67	3.21	5.11	3.53	3.4			2.5	3.95
33	3.66	3.23	3.93	2.83	3.32	2.84	5.13	3.12	3.36	4.07		3.62	4.13	2.7	4.86	4.69	3.37			5.4			3.27	5.05				3.01		3.27	4.34	2.8	5.28	3.1	3.49	3.32	4.46	3.27	4.94	3.18	4.68	3.21	5.12	3.53	3.36		4.04	2.5	3.92
34	3.7	3.23	3.84	2.83	3.33	2.84	5.12	3.12	3.35	4.07		3.63	4.12	2.47	4.86	4.7	3.32			5.4		4.13	3.26	5.05				3.01	5.4	3.27	4.34	2.81	5.28	3.1	3.5	3.32	4.45	3.27	4.86	3.19	4.69	3.2	5.13	3.53			4.04	2.49	3.9
35	3.71	3.22	3.84	2.83	3.35	2.84	5.12	3.0	3.34	4.07		3.62	4.12		4.87	4.7		4.21		5.4		4.34	3.21	5.05		2.99		3.01	5.41	3.26	4.35	2.82	5.28	3.1	3.5	3.33	4.45	3.28	4.83	3.2	4.7	3.2	5.14	3.53	3.5		4.03	2.49	3.92
36	3.71	3.22	3.84	2.85	3.34	2.84	5.12		3.34	4.07		3.61	4.11		4.87	4.7		4.18		5.41		4.47	3.2	5.05	4.02	2.97		3.01		3.26	4.36	2.83	5.28	3.1	3.5	3.38	4.45	3.3	4.82	3.2	4.71	3.2	5.15	3.53	3.51		4.03	2.49	3.93
37	3.72	3.22		2.86	3.34	2.85	5.11		3.34	4.12		3.61	4.1	2.55	4.86			4.33		5.41		4.51	3.19	5.05	4.02	2.95	3.87	3.0	5.43	3.25	4.36	2.83	5.28	3.09	3.54		4.46	3.3	4.82	3.21	4.71	3.2	5.16	3.53	3.53		4.02	2.49	3.9
38	3.75	3.21	3.8	2.87	3.34	2.85	5.1		3.33	4.12		3.62	4.1	2.68	4.85	4.69		4.44	3.34	5.41		4.53	3.19	5.05	4.06	2.92	4.19	2.99	5.45	3.24	4.37	2.83	5.28	3.08	3.64		4.46	3.28	4.81		4.72	3.19	5.17	3.53	3.54		4.01	2.49	3.87
39	3.76	3.21		2.88	3.32	2.85	5.1		3.33	4.13		3.62	4.09	2.74	4.85	4.69		4.53	3.35	5.41		4.54	3.18	5.06	4.07	2.91		2.99	5.47	3.24	4.38	2.83	5.28	3.08	3.61		4.46	3.27	4.8	3.21	4.73	3.2	5.18	3.53	3.54		4.0	2.49	3.87
40	3.77	3.21		2.87		2.85	5.1		3.32	4.13		3.62	4.1	2.77	4.86			4.59		5.41		4.55	3.18	5.06	4.06	2.88		2.99	5.47	3.28	4.38	2.83	5.28		3.57	3.41	4.46	3.26	4.79	3.2	4.72	3.2	5.18	3.53	3.54		4.0	2.49	3.87
41	3.77	3.19	3.77	2.86		2.85	5.1		3.32	4.13		3.62	4.1	2.76	4.87	4.68	3.3	4.6	3.4	5.42		4.53	3.18	5.06	4.07	2.9		2.99	5.48	3.32	4.4	2.83	5.29			3.41	4.47	3.29	4.79	3.2	4.74	3.21	5.18	3.53	3.54		3.99	2.49	3.86
42	3.78	3.33		2.86	3.31	2.85	5.11		3.32	4.1		3.61	4.11	2.78	4.88	4.55	3.27	4.61		5.42		4.54	3.19	5.07	4.1	2.85	4.31			3.34	4.4	2.83	5.29			3.42	4.47	3.31	4.78	3.2	4.74	3.22	5.18	3.53	3.54		3.99	2.49
43	3.78	3.42		2.86	3.3	2.86	5.11	3.17	3.32	4.08		3.61	4.12	2.78	4.88	4.28	3.19	4.61		5.42		4.54	3.18	5.07	4.11	2.85	4.38	2.99	5.48	3.35	4.41	2.83	5.29			3.42	4.47	3.32	4.78	3.2	4.74	3.22	5.17	3.53	3.54			2.49	3.85
44	3.75	3.45		2.86		2.86	5.11	3.05	3.32	4.07		3.61	4.13	2.79	4.89	3.88	3.14	4.6		5.43		4.56	3.19	5.07	4.12	2.86		2.99	5.49	3.36	4.42	2.84	5.3			3.41	4.48	3.32	4.77	3.2	4.74	3.22	5.16	3.53	3.54		3.95	2.49	3.86
45	3.75	3.46	3.74	2.86		2.86	5.11	3.01	3.32	4.05		3.61	4.13		4.89	3.9		4.6		5.44		4.57	3.19	5.08	4.13	2.87	4.36	2.99	5.49	3.36	4.42	2.83	5.3			3.4	4.48	3.34	4.77	3.2	4.74	3.22	5.14	3.52	3.54		3.89	2.48	3.87
46	3.78	3.47		2.85		2.87	5.11	3.0	3.32	4.05		3.6	4.13		4.9			4.6		5.44		4.56	3.18	5.08	4.16	2.86	4.25	3.0	5.49	3.36	4.42	2.83	5.31		3.01	3.4	4.48	3.35	4.75	3.21	4.74	3.22	5.13	3.52	3.57			2.54	3.88
47	3.78	3.48		2.84		2.87	5.12	3.04	3.33	4.05		3.61	4.13	2.8	4.9	4.47	3.1	4.61		5.45		4.55	3.18	5.08	4.17	2.84	4.04	3.0	5.53	3.36	4.42	2.81	5.33		3.12	3.42	4.48	3.36	4.72	3.21	4.74	3.22	5.11	3.52	3.56			2.48	3.89
48	3.77	3.5		2.84		2.86	5.12	3.06	3.33	4.06		3.6	4.12	2.8	4.92	4.67	3.08	4.61		5.46		4.53	3.19	5.08	4.18	2.83	4.11	3.0	5.56	3.37	4.42	2.81	5.35		3.35	3.43	4.48	3.36	4.72	3.22	4.74	3.22	5.1	3.52	3.55		3.87	2.5	3.89
49	3.77	3.53		2.83	3.27	2.86	5.13	3.08	3.33	4.07		3.6	4.13		4.93	4.74	3.07	4.62		5.46		4.52	3.19	5.08	4.21	2.84	4.14	3.0	5.61	3.37	4.42	2.8	5.35		3.47	3.44	4.49	3.36	4.71	3.22	4.74	3.22	5.08	3.52	3.56		3.87	2.5	3.88
50	3.76	3.55		2.82		2.86	5.13	3.1	3.33	4.07		3.6	4.14	2.8	4.94	4.75	3.06	4.62		5.47		4.51	3.19	5.09	4.3	2.83	4.17	3.01	5.64	3.36	4.43	2.8	5.35		3.56	3.45	4.49	3.36	4.68	3.23	4.74	3.22	5.07	3.51	3.55		3.88		3.88
51	3.75	3.56		2.82	3.29	2.86	5.14	3.1	3.33	4.07		3.6	4.14	2.8	4.94	4.75	3.05	4.62		5.47		4.5	3.19	5.09		2.84	4.2	3.01	5.65		4.43	2.8			3.65	3.47	4.5	3.36	4.67	3.22	4.74	3.23	5.05	3.51	3.55		3.88		3.88
52	3.74	3.58		2.82	3.28	2.86	5.15	3.11	3.33	4.07		3.61	4.15	2.76	4.95	4.74	3.04	4.62		5.47		4.48	3.19	5.1		2.84	4.2	2.91	5.67	3.35	4.43	2.79	5.37		3.68		4.51	3.36	4.66	3.22	4.74	3.22	5.04	3.51	3.54		3.88		3.88
53	3.73	3.58		2.68	3.07	2.85	5.11	3.12	3.33	4.07		3.61	4.15	2.74	4.94	4.73	3.04	4.63		5.47		4.49	3.19	5.11		2.83	4.27	2.97	5.67	3.34	4.43	2.78	5.38		3.69		4.52	3.36	4.65	3.21	4.73	3.28	5.03	3.51	3.54		3.89		3.87
54	3.72	3.59		2.75	3.09	2.84	5.12	3.15	3.36	4.06		3.61	4.15	2.74	4.94	4.72	3.03	4.63		5.48		4.46	3.19	5.13	4.33	2.83	4.31	2.99	5.7	3.33	4.44	2.76	5.39		3.7		4.53	3.36	4.64	3.2	4.73	3.3	5.02	3.51	3.54			2.5	3.87
55	3.71	3.6		2.77		2.83	5.13	3.17	3.37	4.06		3.62	4.15	2.73	4.93	4.72	3.04	4.63		5.48		4.47	3.19	5.13	4.33	2.84	4.36	3.0	5.77	3.33	4.45	2.74	5.4		3.7		4.53	3.36	4.64	3.2	4.73	3.3	5.02	3.52	3.54			2.49	3.88
56	3.71	3.61		2.77	3.19	2.83	5.14	3.17	3.38	4.05		3.61	4.15	2.74	4.93	4.7	3.03	4.63		5.48		4.5	3.19	5.15	4.34	2.83	4.15	3.0	5.79	3.32	4.46	2.75	5.4		3.7	3.5	4.54	3.35	4.63	3.19	4.72	3.3	5.01	3.52	3.54		4.15	2.48	3.88
57	3.7	3.62		2.77	3.14	2.83	5.15	3.17	3.39	4.06		3.61	4.15	2.74	4.93	4.67		4.63		5.48		4.52	3.19	5.16	4.34	2.82		3.0	5.8	3.32	4.47	2.74	5.39		3.71	3.53	4.54	3.32	4.63	3.19	4.72	3.31	5.01	3.52	3.53			2.48	3.89
58	3.69	3.62		2.77	3.12	2.83	5.15	3.18	3.4	4.07		3.61	4.15	2.74	5.03	4.65		4.63		5.49		4.54	3.19	5.17	4.35	2.82	4.07	3.0	5.79	3.32	4.48	2.74	5.36		3.73	3.54	4.55	3.31	4.63	3.13	4.72	3.31	5.01	3.52	3.41		4.22	2.47	3.89
59	3.68	3.63		2.77	3.1	2.83	5.16	3.19	3.39	4.06		3.62	4.15	2.74	5.02	4.63		4.63	3.14	5.49	2.6	4.55	3.18	5.18	4.36	2.82	4.12	2.99	5.79	3.31	4.49	2.75	5.33		3.73	3.55	4.55	3.28	4.64	3.11	4.71	3.32	5.01	3.53	3.47	2.9	4.19	2.47	3.89
60	3.67	3.63		2.78	3.1	2.83	5.17	3.21	3.37	4.06	3.55	3.62	4.15	2.74	5.05	4.61		4.61	3.25	5.51	2.6	4.56	3.16	5.2	4.37	2.83	4.17	2.99	5.79	3.31	4.51	2.75	5.33	3.22	3.74	3.57	4.55	3.27	4.64	3.13	4.69	3.32	5.02	3.45		3.02	4.23	2.47	3.88
61	3.66	3.75		2.77	3.09	2.83	5.18	3.23	3.36	4.06	3.92	3.62	4.15	2.74	5.03	4.59		4.6	3.19	5.52		4.54	3.18	5.21	4.38	2.84		2.99	5.78	3.3	4.54	2.75	5.35		3.75	3.59	4.56	3.26	4.64	3.14	4.7	3.33	5.02	3.39	3.45	3.07		2.46	3.87
62	3.66			2.77	3.08	2.83	5.18	3.24	3.34	4.06	4.13	3.62	4.15	2.74	5.05	4.57		4.59	3.22	5.52	2.59	4.51	3.18	5.22	4.39	2.83	4.25	2.98		3.29	4.55	2.74	5.36		3.76	3.6	4.56	3.25	4.64	3.14	4.71	3.33	5.03	3.53	3.48	3.1		2.46	3.86
63	3.65			2.77	3.08	2.83	5.19	3.25	3.34	4.06	4.22	3.62	4.15	2.74	5.04	4.54	2.83	4.57	3.25	5.52	2.59	4.56	3.18	5.22	4.41	2.82	4.23	2.99		3.29	4.56	2.74	5.38		3.76	3.61	4.55	3.24	4.64	3.15	4.71	3.34	5.04	3.55		3.11		2.45	3.86
64	3.65			2.77	3.07	2.83	5.2	3.26	3.32	4.06	4.26	3.62	4.14	2.74	5.05	4.5	2.94	4.57	3.27	5.52	2.59	4.51	3.17	5.23	4.43	2.81	4.28	2.98		3.29	4.56	2.74	5.4		3.77	3.62	4.56	3.23	4.64	3.15	4.71	3.35	5.05	3.53		3.12		2.45	3.86
65	3.64			2.77	3.07	2.83	5.21	3.26	3.3	4.06	4.29	3.62	4.15	2.75	5.05		2.95	4.56	3.27	5.52		4.54	3.17	5.24	4.45		4.35	2.98		3.3	4.56	2.73	5.41		3.78	3.62	4.56	3.23	4.64	3.16	4.71	3.36	5.06	3.56		3.13		2.45	3.86
66	3.65	3.69		2.77	3.06	2.83	5.21	3.26	3.42	4.05	4.31	3.62	4.15	2.75	5.04		2.83	4.55	3.27	5.52		4.48	3.17	5.26	4.46		4.34	2.97		3.32	4.57	2.73	5.43		3.78	3.62	4.57	3.22	4.64	3.16	4.71	3.37	5.07	3.66	3.46	3.13		2.44	3.86
67	3.65	3.66		2.77	3.06	2.84	5.23	3.26	3.41	4.04	4.33	3.62	4.15	2.76	5.04			4.53	3.25	5.52	2.58	4.5	3.16	5.27	4.46	2.81	4.35	2.97		3.33	4.58	2.73	5.41		3.78	3.62	4.57	3.21	4.64	3.16	4.71	3.38	5.08	3.52	3.3	3.14		2.43	3.84
68	3.65	3.69		2.76	3.05	2.84	5.23	3.25	3.38	4.01	4.34	3.62	4.15	2.77	5.03			4.51	3.24	5.52	2.58	4.48	3.15	5.28	4.47	2.79	4.42	2.96		3.33	4.58	2.74	5.42		3.78	3.62	4.58	3.18	4.64	3.17	4.71	3.39	5.13	3.41		3.15		2.43	3.85
69	3.66			2.81	3.05	2.84	5.23	3.3	3.38	3.97	4.33	3.62	4.14	2.78	5.04			4.49	3.23	5.52	2.58	4.48	3.15	5.28	4.47		4.43	2.96		3.34	4.59	2.74	5.42	3.24	3.78	3.62	4.58	3.17	4.63	3.18	4.72	3.39	5.16	3.43	3.06	3.15		2.42	3.86
70	3.68	3.66		2.79	3.05	2.84	5.22	3.26	3.37	3.74	4.32	3.62	4.14	2.79	5.03			4.47	3.23	5.52	2.58	4.47	3.14	5.28	4.48	2.75		2.96		3.35	4.59	2.75	5.43		3.78	3.62	4.59	3.16	4.62	3.19	4.72	3.39	5.18	3.35	3.07	3.16		2.42	3.87
71	3.69			2.82	3.05	2.84	5.22	3.32	3.4		4.28	3.63	4.14	2.8	5.02			4.45	3.23	5.51	2.61	4.47	3.12	5.28	4.48		4.55	2.95		3.35	4.6	2.73	5.44	3.06	3.77	3.62	4.59	3.15	4.62	3.18	4.73	3.39	5.18		3.1	3.16		2.42	3.87
72	3.71	3.61			3.05	2.84	5.21	3.34	3.41	3.52	4.23	3.63	4.14	2.81	5.04			4.43	3.24	5.49		4.46	3.11	5.29	4.5			2.95		3.36	4.6	2.72	5.42	2.81	3.76	3.61	4.59	3.15	4.58	3.18	4.74	3.39	5.19		3.3	3.17		2.42	3.87
73	3.72	3.59			3.05	2.84	5.21	3.35	3.4	3.67	4.22	3.63	4.14	2.82			2.76	4.4	3.25	5.46		4.47	3.1	5.29	4.51		4.56	2.94		3.35	4.6	2.71	5.41	2.78	3.75	3.61	4.59	3.15	4.59	3.18	4.74	3.39	5.19		3.48	3.16	4.05	2.42	3.88
74	3.74	3.57		2.86	3.06	2.84	5.21	3.34	3.38	3.78	4.21	3.63	4.14	2.83			3.19	4.38	3.25	5.51		4.49	3.09	5.27	4.51	2.76	4.55	2.94		3.37	4.61	2.7	5.42	2.89	3.73	3.61	4.6	3.14	4.58		4.74	3.39	5.2		3.56	3.15	4.05	2.42	3.87
75	3.76	3.56		2.88	3.06	2.84	5.21	3.34	3.37	3.88	4.2	3.63	4.15	2.85	4.61	4.08	3.21	4.35	3.26	5.55		4.51	3.08	5.18	4.51	2.76	4.61	2.93			4.61	2.7	5.42	2.98	3.72	3.61	4.59	3.14	4.57	3.12	4.75	3.39	5.21		3.56	3.12	4.1	2.41	3.87
76	3.77	3.56		2.88	3.07	2.84	5.21	3.36	3.38	3.92	4.18	3.63	4.15	2.87		4.24		4.33	3.26	5.55		4.49	3.07	5.11	4.51		4.6	2.91			4.59	2.7			3.7	3.61	4.59	3.15	4.56	3.08	4.76	3.38	5.22		3.55	3.02	4.1	2.41	3.88
77	3.79	3.55		2.89	3.08	2.84	5.2	3.37	3.37	3.93	4.16	3.63	4.16	2.88	3.93	4.29		4.3	3.28	5.54			3.02	4.98	4.51		4.64	2.9		3.42	4.59	2.7	5.41	3.02	3.69	3.61	4.59	3.15	4.55	3.05	4.76	3.37	5.22			2.96	4.05	2.4
78	3.81	3.52		2.88	3.09	2.83	5.2	3.37	3.37	3.93	4.14	3.63	4.16	2.9	3.31	4.29		4.28	3.29	5.54			3.02	4.77	4.52	2.73		2.9		3.44	4.58	2.69			3.67	3.61	4.59	3.15	4.52	3.04	4.77	3.37	5.24		3.58	2.96		2.4	3.88
79	3.82			2.88	3.11	2.84	5.2	3.38	3.37	3.93	4.11	3.63	4.17	2.91	3.66	4.27		4.26	3.31			4.49	3.04		4.52	2.71	4.65			3.45	4.58	2.68		3.07	3.65	3.59	4.59	3.19	4.51	3.02	4.77	3.36	5.25		3.6	2.94	3.98	2.4	3.88
80	3.83	3.47		2.83	3.12	2.84	5.2	3.38	3.37	3.93	4.09	3.63	4.18	2.92	4.12	4.26		4.25	3.3	5.55		4.42	3.05	4.78	4.54	2.7				3.45	4.57	2.67	5.42	3.06	3.64	3.61	4.59	3.18	4.49	2.99	4.78	3.36	5.26		3.65	2.92		2.4	3.88
81	3.84			2.83	3.13	2.84	5.19	3.39	3.37	3.94	4.06	3.63	4.19	2.94	4.37	4.25		4.24	3.3			4.47	3.06	4.93	4.56	2.69	4.66			3.45	4.57	2.68	5.42	3.05	3.62		4.59	3.14	4.48	2.99	4.78	3.35	5.27		3.65	2.9	3.93	2.4	3.89
82	3.84	3.48		2.83	3.15	2.83	5.19	3.39	3.37	3.95	4.03	3.59	4.19	2.97		4.24		4.23	3.37	5.56		4.51	3.07	5.02	4.56	2.69	4.67			3.45	4.56	2.65	5.42	3.03	3.61	3.6	4.59	3.11	4.47	2.94	4.78	3.35	5.28		3.63	2.85	3.93	2.4	3.89
83	3.85	3.45		2.81	3.16	2.84	5.2	3.39	3.41	3.96	4.0	3.59	4.21	2.99	4.68	4.24		4.22	3.35	5.56		4.53	3.08	5.1	4.56	2.69	4.74			3.44	4.55	2.65	5.41	3.02	3.6	3.61	4.59	3.16	4.47	2.93	4.78	3.33	5.3		3.65	2.76	3.92	2.41	3.9
84	3.84	3.43		2.82	3.17	2.84	5.19	3.39	3.41	3.96	3.97	3.59	4.17	3.0	4.78	4.24		4.21	3.35	5.55		4.53	3.09	5.25	4.58	2.69	4.82	2.83		3.43	4.53	2.65	5.4	3.02	3.58	3.62	4.59	3.2	4.46	2.94	4.79		5.31		3.65	2.71	3.92	2.41	3.9
85	3.84			2.8	3.18	2.84	5.19	3.38	3.41	3.96	3.94	3.59	4.22	3.01	4.86	4.25		4.21	3.36	5.53		4.53	3.09	5.29	4.58	2.69	4.84	2.57		3.42	4.53	2.64	5.38	3.04	3.57	3.63	4.6	3.22	4.46	2.92	4.78	3.3	5.32		3.66	2.69		2.42	3.9
86	3.84			2.79	3.19	2.84	5.19	3.22	3.42	3.97	3.91	3.59	4.24	3.02	4.96	4.25		4.22	3.37	5.51		4.54	3.1	5.32	4.58	2.67	4.85			3.42	4.52	2.64	5.37	3.01	3.56	3.64	4.6	3.22	4.46	2.93	4.85	3.29	5.32		3.68	2.66		2.43	3.9
87	3.84			2.79	3.19	2.84	5.19		3.41	3.97	3.88	3.58	4.25	3.03	5.03	4.25		4.22	3.38	5.49		4.54	3.11	5.32	4.58	2.67	4.81			3.41	4.52	2.64	5.36	3.01	3.55	3.66	4.6	3.24	4.46	2.93	4.7	3.28	5.33		3.7	2.65		2.43	3.91
88	3.83	3.31		2.79	3.2	2.84	5.19		3.41	3.98	3.86	3.57	4.26	3.04	5.03	4.28		4.22	3.39	5.47	2.62	4.55	3.11	5.32	4.58	2.67	4.74			3.4	4.52	2.64	5.35	3.01	3.54		4.6	3.25	4.46	2.96	4.68	3.27	5.34		3.72	2.63		2.44	3.91
89	3.83	3.31		2.78	3.2	2.84	5.19		3.4	3.99	3.83	3.56	4.28	3.04	5.03	4.27		4.23	3.4	5.47	2.62	4.55	3.12	5.32	4.58	2.67	4.77			3.4	4.51	2.63	5.35	3.01	3.53		4.6	3.25	4.46	2.95	4.65	3.26	5.35		3.74	2.6		2.43	3.92
90	3.83	3.3		2.77	3.2	2.84	5.19		3.4	4.0	3.81	3.55	4.28	3.05	5.04	4.28		4.23	3.43	5.47	2.62	4.56	3.13	5.33	4.58	2.68	4.75	3.47	6.3	3.41	4.5	2.64	5.35		3.52		4.6	3.26	4.46	2.95	4.66	3.26	5.36		3.75	2.58	3.84	2.43	3.93
91	3.83	3.29		2.76	3.21	2.84	5.19		3.4	4.01	3.79	3.54	4.29	3.05	5.04	4.26		4.24		5.45	2.62	4.58	3.13	5.34	4.59	2.68	4.83		6.24	3.41	4.5	2.65	5.35	3.01	3.51		4.6	3.26	4.47	2.95	4.65	3.25	5.37		3.76	2.57	3.83	2.43	3.93
92	3.83	3.28		2.74	3.21	2.84	5.19		3.39	4.02	3.77	3.54	4.29	3.05	5.06	4.27		4.25		5.44	2.62	4.59	3.14	5.35	4.59	2.67	4.84	3.08		3.42	4.49	2.65	5.35	3.01	3.5		4.6	3.26	4.43	2.94	4.66	3.25	5.38		3.78	2.56	3.83	2.44	3.94
93	3.83	3.27		2.73	3.21	2.84	5.19		3.39	2.93	3.75	3.55	4.3	3.05	5.06	4.27		4.26		5.43	2.62	4.59	3.15	5.36	4.6	2.66				3.42	4.49	2.64	5.36	3.01	3.5		4.6	3.26	4.51	2.97	4.65	3.25	5.37		3.81	2.54	3.83	2.44	3.94
94	3.83	3.23		2.73	3.21	2.85	5.18	2.98	3.34		3.74	3.53	4.32	3.05	5.13	4.28		4.27		5.42	2.6	4.59	3.16	5.37	4.6	2.65	4.81			3.42	4.48	2.67	5.38	3.0	3.49		4.6	3.27	4.56	3.03	4.65	3.24	5.37		3.82	2.53	3.8		3.94
95	3.82			2.68	3.21	2.85	5.19	3.02	3.28		3.73	3.53	4.32	3.05	5.12	4.27		4.28		5.42	2.61	4.59	3.17	5.37	4.61	2.65	4.8	2.9	6.37	3.41	4.48	2.67	5.36	3.02	3.49	3.69	4.6	3.27	4.56	3.0	4.65	3.24	5.36		3.87	2.51	3.79	2.53	3.94
96	3.81	3.18		2.68	3.21	2.85	5.18	3.05	3.25	2.71	3.71	3.52	4.33	3.05	5.09	4.27		4.3		5.41	2.59	4.59	3.17	5.36	4.61	2.63		2.88	6.41	3.38	4.48	2.68	5.35	3.02	3.48	3.7	4.61	3.27	4.57		4.65	3.24	5.35		3.89	2.5	3.78	2.57	3.94
97	3.33	3.14		2.69	3.24	2.85	5.18	3.06	3.3	3.38	3.66	3.52	4.36	3.05	5.17	4.26		4.34		5.4	2.57	4.6	3.17	5.39	4.62	2.63	4.8	2.87		3.37	4.48	2.68	5.35	3.01	3.48	3.71	4.61	3.27	4.58	3.0	4.65	3.28	5.37		3.89	2.49	3.77	2.58	3.95
98	4.59	3.11		2.7	3.26	2.84	5.17	3.07	3.33	3.66	3.66	3.51	4.33	3.05	5.19	4.26		4.41		5.4	2.54	4.6	3.18	5.43	4.63	2.55		2.86		3.35	4.48	2.68	5.37	3.0	3.48	3.71	4.61	3.28	4.58	2.96	4.65	3.29	5.39		3.91	2.49	3.76	2.59	3.93
99	3.82	3.11		2.7	3.24	2.84	5.16	3.08	3.34	3.84	3.66	3.51	4.36	3.05	5.19	3.75		4.44		5.39	2.53	4.61	3.18	5.45	4.64	2.54	4.73	2.86		3.25	4.47	2.69	5.38	3.01	3.47	3.75	4.62	3.29	4.59	3.02	4.66	3.29	5.37		3.92	2.49	3.75	2.59	3.96
100	3.79	3.13		2.7	3.27	2.84	5.16	3.08	3.36	3.94	3.71	3.5	4.35	3.06	5.2			4.43		5.39	2.53	4.63	3.18	5.45	4.65	2.58	4.72	2.86		3.06	4.47	2.68	5.4	3.01	3.47	3.75	4.62	3.29	4.59	3.02	4.66	3.3	5.34	3.15	3.93	2.5	3.76	2.59	3.97
101	3.79	3.12		2.69	3.29	2.84	5.16	3.09	3.38	3.98	3.71	3.49	4.35	3.06	5.06			4.44		5.39	2.52	4.6	3.18	5.45	4.66	2.59		2.86		3.15	4.46	2.67	5.41	3.01	3.46	3.74	4.62	3.3	4.59	3.02	4.71	3.3	5.37	3.43	3.94	2.52	3.76	2.6
102	3.76	3.1		2.69	3.3	2.84	5.16	3.11	3.39	3.88	3.71	3.48	4.35	3.06	4.15			4.44		5.38	2.52	4.61	3.18	5.45	4.67	2.58		2.85	6.1	3.24	4.46	2.66	5.43	3.0	3.47	3.74	4.63	3.3	4.58	3.02	4.8	3.31	5.34	3.48	3.96	2.54	3.77	2.6	4.05
103	3.82	3.1		2.68	3.33	2.84	5.16	3.04	3.39	3.97	3.71	3.47	4.35	3.06				4.44		5.37	2.54	4.62	3.18	5.43	4.67	2.57	4.71	2.86		3.27	4.46	2.66	5.44	3.0	3.47	3.74	4.63	3.29	4.59	3.03	4.79	3.31	5.33	3.7	3.94	2.56	3.77	2.6	4.08
104	3.84	3.09		2.68	3.32	2.84	5.16		3.41	4.01	3.72	3.47	4.34	3.06				4.45		5.36	2.48	4.61	3.18	5.41	4.68	2.57	4.72	2.86	6.05	3.28	4.47	2.67	5.47	3.0	3.48	3.74	4.63	3.29	4.58		4.79	3.31	5.33	3.62	3.95	2.59	3.78	2.61	4.09
105	3.84	3.09		2.69	3.32	2.83	5.16		3.44	4.03	3.7	3.46	4.33	3.06		2.73		4.46		5.36	2.51	4.64	3.18	5.41	4.69	2.57		2.87	6.05	3.28	4.49	2.67	5.48	3.0	3.49	3.73	4.63	3.28	4.59	3.04	4.78	3.31	5.36	3.6	3.96	2.62	3.78	2.61	4.11
106	3.84	3.08		2.71	3.34	2.83	5.16		3.45	4.04	3.69	3.45	4.33	3.06	3.83	3.34		4.46		5.37	2.52	4.65	3.13	5.41	4.7	2.56	4.74	2.86	6.07	3.27	4.5	2.66	5.5	3.0	3.49	3.73	4.65	3.27	4.59	3.05	4.77	3.31	5.37	3.64	3.97	2.62	3.79		4.11
107	3.85	3.09		2.72	3.34	2.82	5.16	2.99	3.46	4.06	3.68	3.45	4.35	3.06	3.95	3.85		4.47		5.36	2.52	4.66	3.11	5.41	4.71	2.56	4.74	2.87		3.27	4.51	2.66	5.51	2.99	3.5	3.73	4.65	3.27	4.59	3.08	4.77	3.32	5.38		3.98	2.64	3.8	2.62	4.11
108	3.85	3.09	3.79	2.72	3.36	2.82	5.17	3.1	3.46	4.06	3.68	3.44	4.33	3.05	4.28	4.08		4.47		5.36	2.53	4.65	3.17	5.4	4.72	2.55	4.72			3.27	4.51	2.66	5.52	2.99	3.5	3.73	4.66	3.27	4.59	3.11	4.76	3.32	5.35		3.98	2.65	3.8	2.6	4.11
109	3.85	3.08		2.72	3.37	2.81	5.16		3.45	4.06	3.68	3.43	4.34	3.05	4.61	4.18		4.47		5.36	2.52	4.64	3.2	5.4	4.72	2.54	4.7		6.06	3.26	4.51	2.65	5.52	3.0	3.51	3.72	4.66	3.26	4.59	3.1	4.76	3.33	5.35		3.99	2.66	3.81		4.11
110	3.85	3.07		2.71	3.38	2.81	5.19	3.22	3.45	4.06	3.67	3.43	4.33	3.05	4.82	4.23		4.48		5.36	2.52	4.64	3.21	5.39	4.72	2.53	4.7		6.0		4.5	2.65	5.54		3.51	3.72	4.66	3.25	4.59	3.1	4.76	3.33	5.34		3.99	2.67	3.81	2.56	4.11
111	3.85	3.07		2.71	3.39	2.81	5.18	3.24	3.44	4.07	3.67	3.43	4.34	3.05	4.95	4.23		4.49		5.36	2.52	4.63	3.22	5.39	4.72	2.5	4.49		5.99	3.24	4.51	2.65	5.54		3.52	3.72	4.66	3.24	4.59	3.09	4.76	3.34			3.99	2.68	3.82	2.54	4.11
112	3.85	3.07		2.71	3.4	2.8	5.16	3.27	3.43	4.07	3.67	3.43	4.32	3.05	5.0	4.24		4.55		5.36	2.52	4.62	3.23	5.37	4.71	2.48	4.37	2.86	5.98		4.5	2.65	5.56	3.0	3.53	3.7	4.66	3.23	4.59	3.09		3.34			3.96	2.68	3.83	2.54	4.12
113	3.86	3.07		2.67	3.4	2.8	5.16	3.29	3.43	4.07	3.67	3.43	4.33	3.05	5.02	4.24		4.57		5.36	2.52	4.6	3.23	5.36	4.71	2.47	4.32	2.87	5.98	3.2	4.51	2.65	5.52	3.0	3.54	3.69	4.66	3.22	4.59	3.07	4.75	3.34	5.38		4.01	2.69	3.84	2.54	4.14
114	3.86	3.07	3.81	2.77	3.41	2.8	5.16	3.31	3.41	4.06	3.67	3.43	4.34	3.05	5.02	4.25		4.57		5.36	2.55	4.59	3.23	5.35	4.7	2.46	4.48		5.98	3.29	4.51	2.65	5.52	3.0	3.55	3.67	4.66	3.21	4.6	3.08	4.8	3.35	5.41		4.04	2.7	3.85	2.55	4.15
115	3.87	3.07	3.83	2.82	3.42	2.79	5.15	3.32	3.4	4.06	3.68	3.43	4.35	3.05	5.02	4.25		4.59		5.36	2.54	4.57	3.23	5.31	4.69	2.47	4.56		5.97	3.2	4.51	2.65	5.52	3.0	3.56	3.66	4.62	3.21	4.6	3.09	4.74	3.35	5.42		4.05	2.7	3.87	2.55	4.16
116	3.88	3.07	3.85	2.79	3.43	2.79	5.15	3.34	3.39	4.05	3.7	3.43	4.35	3.05	5.01	4.26		4.59		5.36	2.54	4.55	3.23	5.29	4.67	2.41	4.62		6.15		4.51	2.65	5.52	3.0	3.58	3.65	4.67	3.2	4.6	3.09	4.73	3.35	5.42		4.06	2.7	3.88	2.61	4.18
117	3.88	3.08		2.78	3.43	2.79	5.14	3.35	3.38	4.04	3.7	3.43	4.36	3.05	5.01	4.26		4.6		5.35	2.54	4.62	3.23	5.27	4.66	2.45	4.69				4.51	2.64	5.52	2.99	3.59	3.67	4.7	3.21	4.61	3.09	4.72	3.35	5.42		4.05	2.71		2.64	4.19
118	3.88	3.09		2.8	3.44	2.79	5.13	3.36	3.37	4.03	3.71	3.43	4.35	3.05	4.92	4.26		4.6		5.32	2.55	4.6	3.23	5.26	4.65	2.46	4.63		6.2		4.51	2.64	5.53	2.99	3.6	3.66	4.71	3.22	4.61	3.08	4.71	3.35	5.42		4.05	2.71	3.9	2.6	4.21
119	3.87	3.1		2.8	3.45	2.77	5.13	3.36	3.38	4.02	3.72	3.43	4.36	3.05	4.97	4.26		4.6		5.3	2.56	4.6	3.24	5.24	4.65	2.46	4.7		6.24		4.51	2.64	5.53	2.95	3.6	3.64	4.74	3.22	4.62	3.07	4.71	3.35	5.42		4.05	2.72	3.91	2.62	4.23
120	3.87	3.1		2.8	3.45	2.77	5.11	3.36	3.38	4.01	3.72	3.43	4.36	3.05	4.99	4.27		4.59		5.3	2.58	4.6	3.19	5.22	4.64	2.46	4.66				4.51	2.64	5.53	3.01	3.61	3.64	4.74	3.22	4.62	3.04	4.71	3.35	5.41		4.05	2.72	3.92	2.63	4.24
121	3.86	3.1		2.8	3.46	2.77	5.1	3.37	3.37	4.0	3.73	3.44	4.35	3.05	4.99	4.28		4.6		5.29	2.59	4.61		5.2	4.63	2.46	4.66	2.71	6.08		4.51	2.64	5.53	3.02	3.62	3.63	4.74	3.22	4.62	3.03	4.71	3.35	5.4		4.05	2.72	3.93	2.59	4.26
122	3.85	3.1	3.72	2.8	3.46	2.77	5.09	3.39	3.38	3.99	3.73	3.44	4.35	3.05	5.0	4.29		4.6		5.3	2.59	4.61		5.18	4.63	2.46	4.7	2.8			4.52	2.64	5.54	3.01	3.62	3.62	4.74	3.22	4.63	3.02	4.71	3.34	5.39		4.05	2.72	3.94	2.63	4.27
123	3.83	3.09	3.72	2.79	3.47	2.78	5.08	3.39	3.4	3.94	3.73	3.45	4.34	3.04	4.94	4.29		4.6		5.31	2.59	4.6		5.17	4.62	2.47	4.74	2.83			4.52	2.64	5.54	3.01	3.62	3.61	4.74	3.22	4.63	3.02	4.71	3.34	5.39		4.06	2.72	3.95	2.58	4.27
124	3.82	3.09		2.78	3.47	2.78	5.0	3.39	3.42	4.02	3.74	3.45	4.32	3.04	4.96	4.3		4.6		5.32	2.6	4.6		5.15	4.62	2.47	4.76	2.84	6.06		4.51	2.64	5.54	3.0	3.62	3.61	4.74	3.23	4.63	3.02	4.71	3.34	5.37		4.06	2.73	3.96	2.54	4.28
125	3.81	3.08		2.77	3.48	2.78	4.99	3.33	3.44	4.07	3.74	3.45	4.3	3.04	4.97	4.3		4.6		5.33	2.6	4.61		5.14	4.62	2.47	4.77	2.84	6.06		4.51	2.64	5.54	3.0	3.63	3.61	4.74	3.23	4.63	3.03	4.71	3.34	5.34		4.06	2.73	3.96	2.53	4.28
126	3.79		3.73	2.77	3.48	2.78	4.98	3.3	3.45	4.08	3.74	3.47	4.28	3.03	4.97	4.31		4.6		5.33	2.6	4.61		5.13	4.63	2.48	4.8	2.84	6.01		4.51	2.64	5.56	2.99	3.63	3.61	4.74	3.23	4.63	3.02	4.72	3.34	5.31		4.06	2.73	3.97	2.52	4.27
127	3.76			2.77	3.48	2.79	4.99	3.28	3.44	4.08	3.75	3.47	4.27	3.03	4.97	4.31		4.6		5.34	2.61	4.6		5.12	4.63	2.5	4.8	2.85			4.51	2.64	5.56	2.99	3.63	3.6	4.74	3.23	4.62		4.84	3.34	5.25		4.07	2.73	3.97	2.52	4.27
128	3.74			2.77	3.49	2.79	4.98	3.26	3.47	4.08	3.75	3.47	4.26	3.03	4.97	4.31		4.6		5.36	2.62	4.59		5.12	4.63		4.8	2.85			4.51	2.58	5.58	2.99	3.64	3.6	4.74	3.23	4.62	3.02	4.86	3.34	5.21		4.07	2.73	3.97	2.51	4.26
129	3.72	3.04	3.72	2.77	3.49	2.79	4.98	3.25	3.45	3.84	3.76	3.48	4.24	3.03	4.96	4.31		4.61		5.35	2.62	4.6		5.12	4.64		4.8	2.85			4.51	2.6	5.59	2.99	3.64	3.6	4.74	3.23	4.61		4.75	3.35	5.17		4.08	2.73	3.98	2.51	4.26
130	3.72	3.03	3.72	2.77	3.49	2.79	4.97	3.24	3.45	3.82	3.76	3.47	4.23	3.03	4.96	4.31		4.62		5.35	2.63	4.6	3.13	5.12	4.64	2.52	4.81	2.85	5.96		4.5	2.61	5.59	3.0	3.65	3.59	4.74	3.23	4.61		4.87	3.35	5.15		4.09	2.74	3.98	2.5	4.25
131	3.72	3.02	3.72	2.77	3.5	2.79	4.98	3.23	3.46	3.82	3.78	3.48	4.22	3.03	5.0	4.31		4.62		5.36	2.63	4.59		5.12	4.65	2.53	4.82	2.86	5.97		4.51	2.61	5.6	3.0	3.65	3.59	4.75	3.23	4.62		4.84	3.35	5.14		4.1	2.74	3.99	2.5	4.23
132	3.72	3.02	3.72	2.77	3.5	2.79	4.98	3.21	3.47	3.82	3.79	3.48	4.21	3.04	5.0	4.31		4.62		5.36	2.64	4.58	3.14	5.12	4.65		4.82	2.86	6.02		4.49	2.61	5.6	3.0	3.66	3.58	4.74	3.23	4.62	3.04	4.82	3.35	5.12		4.1	2.74	3.99	2.49	4.18
133	3.72	3.03	3.72	2.78	3.51	2.79	5.01	3.2	3.47	3.81	3.8	3.48	4.19	3.04	5.0	4.28		4.63		5.35	2.65	4.59		5.16	4.66	2.54	4.81	2.88	6.05		4.49	2.6	5.61	3.0	3.67	3.58	4.74	3.23	4.63		4.78	3.36	5.1		4.12	2.74	4.0	2.49	4.17
134	3.72	3.03	3.64	2.8	3.51	2.79	5.03	3.19	3.46	3.81	3.81	3.49	4.18	3.05	5.01	4.28		4.63		5.34	2.64	4.59	3.18	5.16	4.66	2.53	4.81	2.89	6.07		4.49	2.59	5.62	3.0	3.68	3.57	4.74	3.23	4.64	3.06		3.36	5.09		4.12	2.75	4.0	2.48	4.04
135	3.73	3.04	3.74	2.8	3.51	2.75	5.04	3.17	3.45	3.81	3.81	3.49	4.16	3.05	4.98	4.08		4.64	3.23		2.64	4.58		5.17	4.66	2.52	4.81	2.89	6.1		4.48	2.59	5.62	3.0	3.68	3.56	4.73	3.22	4.65			3.36	5.08		4.12	2.75	4.01	2.48	3.99
136	3.74	3.03	3.79	2.77	3.52	2.73	5.04	2.97	3.46	3.81	3.81	3.5	4.14	3.05	4.99			4.65	3.24	5.34	2.65	4.58		5.18	4.67	2.51	4.82	2.9	6.14		4.48	2.6	5.62	3.0	3.69	3.54	4.67	3.22	4.65	3.06		3.37	5.06		4.14	2.75	4.02	2.47	3.97
137	3.74	3.01	3.79	2.76	3.52	2.72	5.05		3.45	3.81	3.81	3.5	4.12	3.05	4.98			4.65	3.24	5.34	2.65	4.57	3.27	5.19	4.67	2.5	4.82	2.91	6.14		4.47	2.6	5.62	3.02	3.69	3.53	4.66	3.21	4.66	3.06		3.37	5.05		4.15	2.75	4.02	2.46	3.96
138	3.74	2.99	3.79	2.76	3.52	2.72	5.05		3.46	3.81	3.81	3.51	4.11	3.05	4.99			4.66	3.24	5.35	2.65	4.58	3.29	5.2	4.66	2.5	4.82	2.91	6.15		4.47	2.6	5.61	3.01	3.69	3.53	4.64	3.19	4.68	3.08		3.37	5.04		4.17	2.75	4.03	2.46	3.95
139	3.74	2.97	3.79	2.76	3.52	2.71	5.05		3.46	3.81	3.82	3.51	4.11	3.05	4.98			4.66	3.24	5.35	2.63	4.57	3.31	5.21	4.66	2.5	4.81	2.91	6.15		4.47	2.6	5.61	3.01	3.7	3.52	4.63	3.19	4.69	3.09		3.38	5.03		4.18	2.74	4.04	2.45	3.92
140	3.81	2.94	3.8	2.77	3.53	2.7	5.05		3.46	3.81	3.82	3.52	4.13	3.05	4.99			4.67	3.25	5.35	2.62	4.56	3.33	5.22	4.66	2.49	4.8	2.92	6.14	3.14	4.46	2.6	5.62	3.01	3.7	3.52	4.63	3.19	4.71	3.11		3.39	5.02		4.19	2.74	4.05	2.45	3.93
141	3.84	2.91	3.8	2.77	3.53	2.7	5.06		3.45	3.8	3.84	3.53	4.14	3.04	4.98			4.68	3.25	5.35	2.6	4.56	3.34	5.24	4.65	2.49	4.79	2.92	6.13	3.35	4.45	2.6	5.62	3.01	3.7	3.52	4.62	3.19	4.75	3.12		3.4	5.01		4.2	2.74	4.05	2.44	3.93
142	3.85	2.92	3.81	2.77	3.53	2.69	5.06		3.44	3.8	3.85	3.55	4.15	3.02	4.98	3.08		4.7	3.24	5.35	2.6	4.56	3.36	5.25	4.65	2.48	4.81	2.92	6.13	3.44	4.47	2.6	5.62	3.02	3.7	3.52	4.62	3.2	4.76	3.12		3.4	5.0		4.2	2.73	4.06	2.44	3.93
143	3.86	2.93	3.8	2.78	3.54	2.68	5.06		3.41	3.8	3.85	3.56	4.16	3.02	4.97	3.53		4.7	3.24		2.59		3.37	5.27	4.65	2.47	4.81	2.93	6.13	3.47	4.43	2.6	5.62	3.03	3.71	3.52	4.62	3.2	4.77	3.12		3.41	4.99		4.2	2.73	4.07	2.45	3.92
144	3.85	2.92	3.8	2.7	3.54	2.67	5.06		3.36	3.8	3.86	3.57	4.17	3.02	4.96	3.82		4.7	3.24	5.34	2.58		3.38	5.28	4.64	2.46	4.83	2.93	6.12		4.41	2.61	5.62	3.04	3.72	3.51	4.62	3.2	4.78	3.12		3.41	4.98		4.2	2.73	4.08	2.45
145	3.85	2.91	3.8	2.79	3.54	2.66	5.05		3.34	3.8	3.85	3.57	4.18	3.02	4.95	3.99		4.71	3.23	5.34	2.57		3.39	5.29	4.64	2.46	4.82	2.83	6.11		4.41	2.61	5.62	3.04	3.73	3.52	4.62	3.2	4.78	3.11		3.42	4.97		4.2	2.73	4.08	2.45
146	3.84	2.89		2.82	3.55	2.65	5.05		3.33	3.8	3.85	3.58	4.19	3.01	4.95	4.08		4.71	3.23	5.32	2.57	4.54	3.4	5.31	4.64	2.46	4.81	2.88	6.09	3.49	4.41	2.6	5.62	3.05	3.73	3.52	4.62	3.21	4.78	3.11		3.42	4.96		4.2	2.72	4.1	2.45
147	3.84	2.89	3.79	2.83	3.56	2.64	5.05		3.32	3.79	3.86	3.59	4.21	3.01	4.93	4.1		4.71	3.22	5.31	2.57		3.41	5.32	4.64	2.46	4.83	2.89	6.04	3.52	4.41	2.6	5.62	3.05	3.74	3.53	4.62	3.22	4.79	3.11		3.42	4.96		4.2	2.72	4.1	2.45
148	3.82	2.84	3.78	2.82	3.56	2.63	5.05		3.31	3.79	3.88	3.6	4.23	3.01	4.92	4.13		4.71	3.21	5.3	2.57		3.42	5.34	4.64	2.46	4.84	2.9	6.02	3.54	4.41	2.6	5.63	3.06	3.75	3.53	4.62	3.23	4.8	3.11	4.49	3.43	4.96		4.19	2.72	4.11	2.45	3.92
149	3.81	2.85	3.76	2.82	3.57	2.62	5.05		3.3	3.79	3.81	3.61	4.24	3.0	4.91	4.13		4.71	3.21	5.31	2.58		3.43	5.35	4.64	2.46	4.86	2.91	5.88	3.55	4.41	2.6	5.63	3.06	3.75	3.53	4.62	3.26	4.81	3.14	4.61	3.43	4.96		4.19	2.72	4.11	2.44	3.96
150	3.79	2.83	3.76	2.82	3.57	2.62	5.04		3.3	3.75	3.44	3.62	4.25	3.0	4.91	4.13			3.2	5.32	2.58		3.36	5.36	4.65	2.46	4.87	2.91	5.85	3.54	4.42	2.59	5.62	3.07	3.76	3.54	4.62	3.3	4.81	3.07	4.65	3.43	4.95		4.19	2.73		2.44
151	3.77	2.81	3.75	2.81	3.57	2.61	5.04		3.29	3.78		3.65	4.26	3.0	4.9	4.13			3.19	5.32	2.58		3.31	5.37		2.45	4.99	2.92	5.89	3.52	4.42	2.59	5.62	3.09	3.77	3.54	4.62	3.32	4.81	3.09		3.43	4.95		4.18	2.73	4.12	2.44	3.97
152	3.75	2.81	3.75	2.81	3.58	2.61	5.04		3.29	3.8		3.67	4.23	2.99	4.88	4.14		4.72	3.19	5.33	2.58		3.28	5.38		2.45	5.07	2.92	5.88	3.5	4.42	2.58	5.62	3.09	3.78	3.54	4.62	3.34	4.82	3.09		3.43	4.95		4.19	2.73	4.12	2.44	3.96
153	3.74	2.81	3.74	2.81	3.58	2.61	5.03		3.28	3.8		3.68	4.22	2.99	4.88	4.14		4.72	3.18	5.32	2.58		3.26	5.39		2.44		2.93	5.88	3.4	4.42	2.58	5.62	3.1	3.79	3.55	4.62	3.35	4.82	3.08		3.42	4.96		4.18	2.74	4.12	2.43	3.96
154	3.74	2.79	3.73	2.82	3.59	2.62	5.03		3.28	3.81		3.69	4.22	2.98	4.88	4.15		4.72	3.17	5.32	2.59	4.49		5.4		2.44		2.93	5.88	3.38	4.43	2.56	5.61		3.79	3.55	4.62	3.36	4.83	3.08	4.72	3.42	4.97		4.18	2.74	4.12	2.43	3.98
155	3.74	2.78	3.73	2.82	3.59	2.62	5.02		3.27	3.82		3.7	4.22	2.97	4.87	4.15		4.72	3.16	5.31	2.59	4.47	3.23	5.41				2.93	5.87	3.38	4.44	2.56	5.61		3.8	3.55	4.62	3.37	4.82	3.08		3.42	4.99		4.2	2.75	4.12	2.43	4.0
156	3.74	2.79	3.74	2.82	3.6	2.62	5.02		3.27	3.82	3.49	3.71	4.22	2.96	4.87	4.16		4.72	3.16	5.31	2.58	4.47	3.21	5.41	4.32		5.1	2.93	5.87	3.39	4.46	2.55	5.6		3.81	3.56	4.62	3.37	4.82	3.08		3.42	5.01		4.2	2.76	4.11	2.43	4.01
157	3.74	2.78	3.75	2.82	3.6	2.62	5.02		3.26	3.83	3.61	3.71	4.21	2.95	4.46	4.16			3.15	5.31	2.59	4.48	3.2	5.42	4.21	2.44	5.1	2.93	5.87	3.39	4.46	2.58	5.6		3.81	3.56	4.62	3.38	4.81	3.08	4.58	3.42	5.02		4.2	2.77	4.11	2.43	4.01
158	3.74	2.79	3.75	2.82	3.6	2.63	5.02		3.26	3.84	3.68	3.72	4.21	2.94		4.19			3.15	5.31	2.58	4.48	3.18	5.42	4.26	2.45	5.1	2.93	5.86	3.37	4.47	2.59	5.6		3.82	3.56	4.62	3.38	4.79	3.09		3.42	5.03		4.2	2.77	4.11	2.43	4.0
159	3.72	2.79	3.75	2.82	3.6	2.63	5.02		3.21	3.84	3.75	3.73	4.2	2.93		4.23			3.14	5.31	2.58	4.48	3.17	5.42	4.35	2.46	5.05	2.92	5.86	3.35	4.47	2.6	5.59		3.82	3.56	4.62	3.39	4.79	3.09		3.42	5.04		4.2	2.78	4.1	2.43	3.99
160	3.7	2.79	3.74	2.82	3.6	2.64	5.02		3.12	3.85	3.76	3.74	4.19	2.91		4.24			3.13	5.32	2.58	4.48	3.16	5.43	4.42	2.46	5.01	2.91	5.86	3.33	4.47	2.6	5.59		3.82	3.56	4.62	3.38	4.78	3.11	4.49	3.42	5.05		4.2	2.79	4.1	2.43	3.97
161	3.71	2.8	3.74	2.82	3.6	2.65	5.01		3.13	3.86	3.78	3.75	4.19	2.9		4.24		4.71	3.13	5.32	2.58	4.48	3.15	5.43	4.46	2.47	4.98	2.9	5.85		4.47	2.61	5.59		3.82	3.55	4.6	3.38	4.78	3.1		3.41	5.06		4.19	2.79	4.1	2.43	3.99
162	3.7	2.8	3.74	2.82	3.6	2.66	5.0		3.13	3.9	3.78	3.76	4.19	2.9		4.24		4.7	3.12	5.34	2.58	4.48	3.13	5.44	4.48	2.46		2.89	5.85	3.29	4.46	2.62	5.59	3.03	3.82	3.55	3.04	3.38	4.78	3.09		3.41	5.08		4.19	2.8	4.1	2.43	3.99
163	3.67	2.81	3.72	2.81	3.61	2.66	4.99		3.13	3.93	3.79	3.77	4.19	2.89	4.11	4.25		4.69	3.12	5.35	2.58		3.11	5.45	4.5	2.47	4.95	2.87	5.85	3.26	4.46	2.62	5.59	3.06	3.81	3.55		3.39	4.78	3.09		3.41	5.11		4.18	2.8	4.1	2.44	3.99
164	3.67	2.82	3.73	2.81	3.61	2.67	4.98		3.12	3.93	3.8	3.78	4.2	2.88	4.21	4.25		4.67	3.12	5.36	2.58	4.73	3.1	5.45	4.52	2.46		2.86	5.85	3.24	4.45	2.63	5.59	3.15	3.81	3.55		3.39	4.78	3.1		3.41	5.13		4.18	2.81	4.1	2.44	3.99
165	3.66	2.84	3.73	2.81	3.61	2.67	4.98		3.12	3.93	3.81	3.79	4.2	2.88	4.31	4.25		4.75	3.11		2.59	4.81	3.09	5.46	4.53	2.47	4.98	2.84	5.85	3.21	4.45	2.64	5.59	3.17	3.81	3.51		3.4	4.79	3.1		3.43	5.16		4.17	2.81	4.1	2.44	3.98
166	3.64	2.85	3.73	2.81	3.61	2.68	4.98		3.11	3.93	3.82	3.8	4.19	2.89	4.4	4.25		4.71	3.09	5.36	2.59	4.85	3.08	5.46	4.54	2.48	4.95	2.83	5.86	3.18	4.44	2.64	5.59	3.17	3.8	3.56	3.37	3.4	4.79	3.09		3.42	5.27		4.17	2.82	4.1	2.45	3.97
167	3.68	2.89	3.74	2.81	3.62	2.69	4.98		3.11	3.93	3.83	3.8	4.23	2.89	4.48	4.25		4.7	3.1		2.59	4.88	3.08	5.47	4.56	2.5		2.82	5.85	3.14	4.43	2.65	5.59	3.17	3.8	3.58	4.01	3.41	4.79	3.09	4.6	3.42	5.36		4.16	2.82	4.1	2.46	3.97
168	3.72	2.92	3.74	2.82	3.62	2.69	4.98		3.09	3.93	3.83	3.81	4.26	2.9	4.57	4.22		4.58	3.1	5.37	2.59	4.89	3.07	5.48	4.59	2.52	4.83	2.78	5.86	3.11	4.43	2.67	5.59	3.18	3.8	3.58	4.33	3.42	4.79	3.08	4.67	3.41	5.01		4.15	2.83	4.1	2.46	3.97
169	3.68		3.72	2.82	3.62	2.7	4.98		2.75	3.92	3.86	3.82	4.29	2.91		4.23			3.1	5.37	2.6	4.9	3.06	5.48	4.58	2.53	4.82	2.77	5.86	3.07	4.42	2.68	5.59	3.19	3.8	3.58	4.5	3.42	4.79	3.08	4.7	3.41			4.15	2.83	4.1	2.47	3.95
170	3.71		3.72	2.82	3.63	2.7	4.99			3.92	3.86	3.82	4.27	2.91	4.69	4.24			3.1	5.38	2.6	4.91	3.06	5.49	4.58	2.54	4.82	2.75	5.84	3.06	4.41	2.69	5.59	3.18	3.79	3.58	4.56	3.42	4.78	3.08	4.74	3.41			4.14	2.84	4.1	2.47	3.94
171	3.7		3.72	2.82	3.64	2.7	5.01			3.92	3.87	3.82	4.26	2.92	4.73	4.23			3.1	5.37	2.6	4.91	3.03	5.48	4.58	2.55	4.85	2.75	5.85		4.4	2.69	5.58	3.17	3.79	3.58	4.59	3.43	4.78	3.02	4.74	3.4	3.54		4.13	2.85	4.1	2.47	3.95
172	3.74	2.95	3.72	2.82	3.64	2.71	5.03			3.92	3.87	3.8	4.26	2.93	4.75	4.23		3.92	3.1	5.38	2.6	4.92	3.03	5.48	4.59	2.56	4.86	2.74	5.86	3.02	4.39	2.7	5.58	3.17	3.79	3.58	4.6	3.43	4.78	3.01	4.73	3.4	4.6		4.14	2.86	4.1	2.47	3.92
173	3.72	2.96	3.73	2.83	3.66	2.72	5.05	3.34		3.91	3.87	3.79	4.25	2.94	4.77	4.22		4.1	3.1		2.6	4.93	3.04	5.48	4.59	2.57	4.87	2.73	5.86	3.01	4.39	2.7	5.58	3.17	3.79	3.58	4.59	3.43	4.78	3.0	4.71	3.4	5.15		4.13	2.86	4.1	2.47	3.9
174	3.72		3.72	2.81	3.66	2.72	5.05	3.52		3.91	3.87	3.8	4.24	2.94	4.77	4.22		4.33	3.1		2.61	4.94	3.05	5.49	4.59	2.57	4.84	2.73	5.86	3.01	4.39	2.7	5.59	3.18	3.79	3.59	4.59	3.43	4.77	3.0	4.71	3.4	5.3		4.13	2.87	4.09	2.47	3.89
175	3.57	2.98	3.73	2.81	3.63	2.73	5.06	3.56		3.91	3.86	3.79	4.23	2.95	4.79	4.22		4.53	3.11		2.61	4.96	3.06	5.49	4.59	2.58	4.83	2.72	5.86	3.01	4.39	2.71	5.6	3.26	3.78	3.58	4.59	3.43	4.76	3.0	4.75	3.4	5.34		4.14	2.88	4.1	2.48	3.88
176	3.49	2.98	3.72	2.81	3.68	2.74	5.07	3.58		3.91	3.84	3.79	4.22	2.97	4.8	4.22		4.66			2.62	4.97	3.07	5.49	4.59	2.58	4.82	2.72	5.87	3.01	4.39	2.7	5.35	3.29	3.78	3.58	4.59	3.43	4.76	2.99	4.76	3.4	5.33		4.15	2.9	4.09		3.86
177		2.99	3.73	2.8		2.74	5.08	3.59		3.91	3.8	3.78	4.21	2.98	4.81	4.22		4.73	3.23		2.63	4.99	3.08	5.49	4.59	2.59	4.81	2.72	5.87	3.02	4.39	2.7		3.3	3.78	3.58	4.58	3.43	4.77	2.99	4.73	3.4	5.31		4.16	2.9	4.07		3.84
178	3.74	3.0	3.71	2.8	3.91	2.75	5.09	3.58		3.91	3.79	3.78	4.21	2.97	4.83	4.23			3.28		2.63	5.0	3.09	5.49	4.55	2.6	4.84	2.72	5.88		4.39	2.69		3.3	3.78	3.58	4.59	3.43	4.78	2.99	4.71	3.39	5.28		4.16	2.91	4.05	2.48	3.82
179	3.8	3.03	3.76	2.8	4.0	2.76	5.1	3.58	2.83	3.92	3.77	3.78	4.22	2.94	4.83	4.23		3.99	3.26	5.34	2.67	4.94	3.09	5.49	4.55	2.62	4.83	2.72	5.87		4.39	2.69		3.23	3.78	3.57	4.61	3.43	4.79	2.98	4.69	3.39	5.25		4.17	2.92	4.03	2.48	3.81
180		3.04	3.79	2.8	3.97	2.77	5.12	3.58	2.89	3.92	3.75	3.78	4.22	2.84	4.84	4.23			3.23	5.36	2.78	4.9	3.09	5.49	4.56		4.82	2.72	5.87		4.39	2.69		3.21	3.78	3.56	4.62	3.43	4.79	2.98	4.69	3.4	5.25		4.18	2.92	4.02	2.48	3.81
181			3.78	2.8	3.94	2.78	5.13	3.59	2.94	3.92	3.74	3.78	4.23	2.39	4.84	4.23			3.21	5.36	2.72	4.88	3.11	5.49	4.55		4.82	2.73	5.87		4.39	2.69		3.2	3.81	3.56	4.62	3.43	4.8	2.99	4.69	3.4	5.25		4.19	2.92	4.01	2.48	3.82
182			3.79	2.8	3.95	2.79	5.14	3.45		3.91	3.74	3.77	4.23	2.82	4.85	4.23			3.2	5.36	2.75	4.86	3.11	5.49	4.55		4.8	2.74	5.88		4.39	2.68	4.55	3.19	3.71	3.56	4.5	3.37	4.81	3.01	4.69	3.4	5.24		4.2	2.92	4.01	2.48	3.8
183		3.07	3.79	2.8	3.94	2.81	5.16	3.55	2.98	3.89	3.72	3.77	4.23	3.03	4.84	4.23			3.19	5.37	2.84	4.84	3.12	5.49	4.56		4.79	2.74	5.88		4.39	2.68	4.84	3.18	3.67	3.55	4.54	3.35	4.82	3.0	4.69	3.4	5.24		4.2	2.92	4.0	2.48	3.92
184	3.69	3.08	3.78	2.82	3.91	2.82	5.17	3.58	3.01	3.88	3.71	3.76	4.23	3.15	4.85	4.23		4.25	3.18	5.38	2.85	4.83	3.12	5.49	4.56		4.81	2.74	5.88		4.39	2.67	5.16		3.75	3.55	4.57	3.35	4.82	3.0	4.69	3.4	5.23		4.21	2.92	3.99	2.48	3.98
185	3.61	3.09	3.78	2.81	3.96	2.83	5.19	3.59	3.02	3.87	3.7	3.75	4.23		4.84	4.23		4.46	3.17	5.38	2.85	4.82	3.12	5.5	4.56	2.79	4.82	2.75	5.88		4.41	2.66	5.34		3.81	3.54	4.58	3.34	4.83	3.0	4.68	3.4	5.23		4.22	2.92	3.98	2.49	3.99
186		3.09	3.78	2.81	3.93	2.84	5.2	3.58	3.05	3.87	3.7	3.74	4.23	3.15	4.84	4.24		4.61	3.17	5.4	2.85	4.8	3.12	5.51	4.56	2.77	4.82	2.75	5.88		4.43	2.67		3.19	3.83	3.54	4.58	3.33	4.84		4.68	3.39	5.25		4.24	2.92	3.98	2.48
187	3.53	3.07	3.78	2.81	3.9	2.85	5.2	3.57	3.19	3.86	3.67	3.73	4.23	3.09	4.83	4.24		4.74	3.17	5.41	2.85	4.79	3.12	5.5	4.55	2.74	4.82	2.75	5.87		4.43	2.66	4.39	3.18	3.84	3.54	4.57	3.33	4.85	3.01	4.68	3.39	5.21			2.92	3.97	2.48	3.88
188	3.57	3.05	3.78	2.8	3.82	2.86	5.21	3.56	3.13	3.86	3.66	3.73	4.23		4.83	4.24		4.8	3.16		2.85	4.76	3.12	5.5	4.53	2.73	4.81	2.76	5.83		4.44	2.66		3.17	3.85	3.54	4.56	3.32	4.86	3.02	4.68	3.39	5.27		4.26	2.91	3.96	2.48	3.84
189	3.47	3.03		2.79		2.86	5.22	3.54	3.11	3.86	3.64	3.72	4.22	3.14	4.82	4.24		4.83	3.14	5.43	2.85	4.75	3.12	5.5	4.51	2.74	4.82	2.77	5.81		4.45	2.65		3.17	3.87	3.54	4.56	3.32	4.87	3.02	4.72	3.39	5.34			2.91	3.95	2.48	3.83
190	3.45	3.03		2.79		2.86	5.23	3.52	3.11	3.86	3.63	3.72	4.22	3.17	4.82	4.24		4.83	3.13	5.47	2.85	4.75	3.11	5.49	4.5	2.74	4.84	2.79	5.68		4.45	2.65		3.18	3.89	3.52	4.55	3.32	4.88	3.02	4.72	3.39	5.32	2.95		2.91	3.94	2.47
191	3.41	3.01	3.89	2.78		2.86	5.25	3.51	3.12	3.86	3.63	3.72	4.22	3.18	4.81	4.24		4.83	3.13	5.46	2.85	4.75	3.11	5.5	4.5	2.75	4.82	2.8	5.65		4.46	2.65		3.18	3.91	3.49	4.54	3.31	4.89	3.01	4.73	3.39	5.34		4.29	2.91	3.92	2.47	3.89
192	3.36	3.01		2.78		2.86	5.27	3.49	3.12	3.86	3.62	3.72	4.23	3.19	4.79	4.24		4.82	3.12	5.45	2.85	4.75	3.11	5.5	4.49	2.75	4.91	2.81			4.46	2.65	4.56	3.19	3.93	3.47	4.53	3.31	4.9	3.01	4.73	3.38	5.36		4.28	2.91	3.9	2.47	3.92
193	3.36	3.0		2.78		2.86	5.27	3.48	3.14	3.78	3.62	3.72	4.23	3.19	4.78	4.25		4.84	3.12	5.45	2.85	4.75	3.11	5.5	4.45	2.76	4.86	2.82	5.76		4.47	2.64	4.88	3.19	3.93	3.46	4.53	3.31	4.9	3.01	4.73	3.38	5.36		4.27	2.91	3.88	2.46	4.0
194	3.36	3.01		2.78		2.87	5.28	3.38		3.79	3.61	3.72	4.23	3.19	4.76	4.25		4.84	3.12	5.44	2.85	4.75	3.1	5.5	4.28	2.77	4.83	2.82	5.81		4.47	2.64	5.17	3.19	3.94	3.45	4.52	3.3	4.91	3.01	4.74	3.37	5.35			2.91	3.86	2.46
195	3.34	3.02		2.78		2.87	5.29	3.37	3.14	3.81	3.61	3.71	4.23	3.2	4.75	4.25		4.84	3.12	5.45	2.85	4.8	3.09	5.5	4.39	2.79	4.82	2.83			4.47	2.64	5.39	3.2	3.95	3.45	4.52	3.3	4.92	3.01	4.76	3.36	5.38	2.97	4.26	2.91	3.84	2.45	4.05
196		3.02		2.78	3.77	2.87	5.29	3.37		3.8	3.62	3.49	4.23	3.22	4.73	4.26		4.84	3.12	5.46	2.86	4.83	3.1	5.5	4.42	2.79	4.81	2.84			4.48	2.64	5.56	3.2	3.97	3.45	4.51	3.29	4.92	3.0	4.77	3.36	5.37	2.96	4.28	2.91	3.83	2.45	4.06
197	3.1	3.02		2.78	3.74	2.87	5.31	3.33	3.07	3.79	3.62	3.61	4.24	3.23	4.72	4.26		4.85	3.13	5.46	2.86	4.88	3.1	5.5	4.43	2.78	4.82	2.85	5.85		4.49	2.64	5.63	3.2	3.98	3.45	4.5	3.28	4.92	3.0	4.78	3.37	5.39	2.96		2.91	3.82	2.45	4.07
198	3.19	3.05		2.78	3.72	2.87	5.32	3.32	3.09	3.79	3.62	3.74	4.24	3.25	4.71	4.26		4.85	3.16	5.46	2.86		3.1	5.5	4.42	2.77	4.82	2.79			4.49	2.64	5.65	3.2	4.01	3.45	4.49	3.28	4.93	3.0	4.79	3.37	5.38	2.98		2.92	3.84	2.45	4.08
199	3.35	3.07		2.78	3.52	2.87	5.32	3.31	3.09	3.79	3.62	3.77	4.24	3.24	4.69	4.26		4.86	3.2	5.46	2.8		3.09	5.49	4.42	2.82	4.83	2.73		2.91	4.5	2.65	5.67	3.2	4.02	3.45	4.48	3.27	4.93	3.0	4.81	3.37	5.37	3.01		2.92	3.82	2.45
200	3.43	3.09		2.78		2.88	5.33	3.3	3.08	3.78	3.45	3.78	4.24	3.25	4.68	4.26		4.85	3.24	5.47	2.79	4.84	3.09	5.49	4.41	2.85	4.83	2.86		3.01	4.47	2.66	5.68	3.2	4.04	3.45	4.47	3.27	4.93	3.0	4.72	3.36	5.36	3.01	4.38	2.93	3.82	2.44
201	3.44	3.09		2.77	3.54	2.88	5.34	3.29	3.07	3.78	3.54		4.24	3.22	4.67	4.26		4.85	3.28	5.47	2.77	4.8	3.09	5.48	4.41	2.86	4.83	2.92	5.84	2.96	4.48	2.67	5.68	3.21	4.05	3.46	4.46	3.27	4.93	2.99	4.68	3.36	5.34	3.02	4.34	2.94	3.81	2.44
202	3.44	3.07	3.68	2.81	3.47	2.88	5.35	3.29	3.06	3.78	3.61		4.24	3.2	4.67	4.27		4.83		5.47	2.77	4.79	3.09	5.48	4.41	2.86	4.83	2.95	5.64	2.97	4.47	2.67	5.69	3.21	4.06	3.46	4.45	3.27	4.92	2.99	4.65	3.36	5.32	3.02	4.33	2.94	3.81	2.44	4.05
203	3.44	3.07	3.74	2.87	3.5	2.89	5.35	3.28	3.05	3.77	3.64	3.66	4.23	3.2	4.66	4.27		4.81	3.38	5.48	2.76	4.8	3.09	5.47	4.41	2.86	4.83	2.96	5.7	2.96	4.48	2.67	5.69	3.22	4.07	3.46	4.44	3.27	4.95	2.99	4.64	3.36	5.31	3.02	4.33	2.95	3.8	2.44	4.03
204	3.44	3.06	3.78	2.88	3.49	2.89	5.36	3.27	3.04	3.77	3.66		4.23	3.19	4.66	4.27		4.79	3.42	5.5	2.75	4.79	3.1	5.46	4.41	2.86	4.83	2.97	5.61		4.47	2.67	5.69	3.22	4.1	3.47	4.43	3.26	4.94	2.98	4.63	3.36	5.28	3.01	4.32	2.96	3.8	2.43	4.01
205	3.44	3.06	3.78	2.87	3.49	2.89	5.36	3.27	3.03	3.77	3.66		4.23	3.19	4.66	4.26		4.76	3.44	5.49	2.74	4.8	3.1	5.44	4.41	2.85	4.83	2.97			4.48	2.67	5.7	3.23	4.12	3.48	4.42	3.25	4.95	2.98	4.61	3.36	5.27	3.02	4.32	2.96	3.8	2.43	4.0
206	3.44	2.97	3.79	2.87	3.48	2.9	5.37	3.26	3.02	3.77	3.67	3.6	4.24	3.18	4.67	4.26		4.68	3.45	5.52	2.73	4.8	3.1	5.42	4.41	2.84	4.75	2.97	5.66		4.48	2.67	5.71	3.23	4.14	3.48	4.41	3.25	4.95	2.97	4.63	3.36	5.28		4.32	2.98	3.8	2.43	4.0
207	3.44	3.01	3.79	2.86	3.5	2.9	5.37	3.25	3.01	3.77	3.68	3.58	4.24	3.17	4.66	4.26		4.63		5.52	2.72	4.81	3.11	5.4	4.41	2.82	4.8	2.97	5.73	2.9	4.48	2.67	5.71	3.23	4.14	3.49	4.4	3.24	4.95	2.96	4.6	3.36	5.26		4.31	2.99	3.79	2.42	3.99
208		2.94	3.79	2.85	3.51	2.9	5.38	3.24	3.0	3.77	3.69	3.57	4.25	3.17	4.67	4.26		4.59	3.45	5.52	2.71	4.8	3.11	5.37	4.41	2.82	4.78	2.97	5.76	2.93	4.48	2.67	5.72	3.24	4.16	3.5	4.4	3.24	4.95	2.98	4.6	3.36	5.25	3.0	4.32	3.0	3.79	2.42	3.96
209	3.46		3.79	2.85	3.52	2.9	5.39	3.23	2.98	3.77	3.7	3.57	4.25	3.16	4.67	4.26		4.57	3.45	5.55	2.71	4.8	3.12	5.35	4.45	2.8	4.78	2.97	5.79	2.95	4.49	2.67	5.7	3.25	4.19	3.5	4.4	3.24	4.96	2.97	4.57	3.36	5.23	2.99	4.31	3.0	3.79	2.42	3.95
210	3.47		3.79	2.85	3.52	2.9	5.4	3.19	2.97	3.78	3.72	3.54	4.25	3.15		4.25		4.55	3.46	5.57	2.7	4.8	3.12	5.32	4.46	2.8	4.78	2.97	5.8	2.97	4.49	2.68	5.65	3.27	4.22	3.5	4.4	3.24	4.96	2.97	4.58	3.36	5.21	3.0	4.31	3.01	3.79	2.41	3.94
211		2.99	3.8	2.87	3.52	2.9	5.4	3.16	2.96	3.79	3.72	3.54	4.25	3.13	4.68	4.25		4.55		5.54	2.7	4.81	3.13	5.29		2.8	4.79	2.96	5.79	2.98	4.49	2.67	5.63	3.27	4.23	3.5	4.4	3.24	4.97	2.98	4.61	3.36	5.22	2.99	4.31	3.02	3.79	2.41	3.94
212	3.5		3.8	2.87	3.52	2.9	5.41	3.16	2.95	3.78	3.73	3.61	4.25	3.12	4.57	4.19		4.53	3.42	5.55	2.7	4.75	3.06	5.26		2.8	4.8	2.96	5.88	2.99	4.49	2.67	5.66	3.28	4.21	3.5	4.41	3.25	4.97	2.98	4.64	3.35	5.22	2.99	4.3	3.02	3.79	2.41	3.93
213			3.81	2.87	3.52	2.9	5.42	3.15	2.94	3.78	3.73	3.65	4.26	3.11				4.52	3.28	5.55	2.7	4.76	3.14	5.24	4.46	2.8	4.82	2.96	5.79	2.99	4.5	2.67	5.63	3.29	4.14	3.5	4.41	3.25	4.97	2.98	4.68	3.35	5.24	3.0	4.3	3.03	3.77	2.4	3.93
214	3.24	2.94	3.81	2.87	3.52	2.9	5.42	3.14	2.93	3.78	3.73	3.66	4.26	3.11				4.49	3.18	5.56	2.68	4.77	3.16	5.21	4.46	2.79	4.81	2.96	5.79	2.99	4.5	2.65		3.29	4.13	3.5	4.41	3.26	4.97	2.98		3.35	5.23	2.98	4.3	3.03	3.76	2.4	3.92
215	3.34		3.86	2.87	3.52	2.89	5.43	3.13	2.98	3.78	3.73	3.66	4.27	3.1				4.47	3.22	5.57	2.69	4.75	3.17	5.19		2.79	4.82	2.96	5.77	2.99	4.5	2.67		3.29	4.15	3.49	4.42	3.26	4.96	2.99	4.73	3.34	5.21	2.98	4.3	3.03	3.75	2.39	3.92
216	3.55	2.88	3.87	2.87	3.52	2.88	5.43	3.12		3.78	3.74	3.66	4.28	3.1				4.44	3.24	5.58	2.68	4.75	3.17	5.17	4.42	2.79	4.82	2.95	5.77	2.99	4.5	2.68		3.29	4.16	3.5	4.43	3.28	4.96	2.99	4.75	3.34	5.2	2.96	4.31	3.03	3.75	2.39	3.92
217	3.56		3.87	2.87	3.52	2.88	5.43	3.11		3.77	3.74	3.67	4.28	3.09		4.52		4.36	3.25	5.59	2.67	4.75	3.17	5.15		2.78	4.82	2.95	5.77	2.98	4.5	2.69	6.43	3.3	4.16	3.49	4.44	3.29	4.96	2.99	4.78	3.34	5.19	2.97	4.31	3.02	3.74	2.39	3.91
218			3.87	2.83	3.52	2.88	5.43	3.11	3.01	3.27	3.74	3.67	4.31	3.09		4.33		4.32	3.18	5.6	2.67	4.74	3.17	5.14			4.8	2.94	5.75	2.98	4.5	2.69		3.3	4.16	3.48	4.44	3.3	4.96	2.99	4.8	3.34	5.18	2.97	4.31	3.01	3.74	2.39	3.91
219			3.88	2.82	3.52	2.88	5.43	3.11	2.98		3.74	3.67	4.34	3.1	4.48	4.34		4.29	3.2	5.6	2.67	4.73	3.18	5.12		2.59	4.79	2.88	5.74	2.98	4.5	2.7		3.3	4.16	3.48	4.45	3.32	4.95	2.99	4.82	3.34	5.21	2.96	4.31	2.99	3.74	2.38	3.91
220			3.88	2.82	3.52	2.88	5.43	3.12	2.97		3.74	3.67	4.36	3.1	4.49	4.35		4.25	3.22	5.6	2.67	4.72	3.18	5.12	4.17	2.66	4.77	2.76	5.72	3.01	4.5	2.7		3.3	4.18	3.48	4.47	3.34	4.95	2.98	4.83	3.34	5.09	2.94	4.32	2.98	3.74		3.91
221			3.88	2.81	3.53	2.88	5.43	3.11	2.97		3.74	3.67	4.37	3.11		4.38		4.2	3.24	5.6	2.66	4.72	3.25	5.11	4.19	2.71	4.76	2.84	5.72	3.04	4.53	2.7		3.3	4.18	3.48	4.47	3.37	4.94	2.98	4.73	3.34		2.93	4.33	2.94	3.74		3.9
222		2.87	3.89	2.81	3.53	2.88	5.43	3.11	2.98		3.74	3.68	4.37	3.11	4.66	4.32		4.17	3.27	5.6	2.66	4.71	3.27	5.1	4.33	2.73	4.78	2.88	5.7	3.04	4.55	2.7	4.74	3.31	4.19	3.48	4.48	3.42	4.94	2.98	4.67	3.33		2.92	4.33	2.9	3.74	2.29	3.9
223		2.88	3.89	2.81	3.54	2.88	5.43	3.07	2.99	2.68	3.74	3.68	4.38	3.12	4.77	4.25		4.15	3.3	5.61	2.66	4.73	3.27	5.1	4.43	2.74	4.8	2.89	5.69	3.05	4.55	2.7	4.93	3.32	4.19	3.48	4.49	3.46	4.94	2.98	4.65	3.33		2.92	4.33	2.88	3.74	2.26	3.92
224			3.9	2.81	3.54	2.88	5.43		2.99	3.17	3.73	3.68	4.37	3.12		4.25	3.26	4.15	3.32	5.61	2.66	4.73	3.27	5.11	4.49	2.74	4.83	2.89	5.66	3.05	4.54	2.7	5.05	3.32	4.18	3.47	4.49	3.48	4.94	2.98	4.81	3.33		2.92	4.32	2.86	3.73	2.25	3.92
225		2.85	3.89	2.81	3.55	2.88	5.43		2.99	3.46	3.73	3.69	4.37	3.13		4.25	3.26	4.15	3.31	5.61	2.65	4.73	3.26	5.06	4.52	2.74	4.88	2.88	5.64	3.06	4.53	2.71	5.07	3.32	4.18	3.46	4.5	3.51	4.95	2.97	4.89	3.34		2.91	4.31	2.85	3.74	2.24	3.92
226	3.62		3.9	2.81	3.55	2.88	5.43		3.0	3.57	3.73	3.7	4.36	3.14		4.25	3.25	4.14	3.3	5.61	2.65	4.72	3.26	4.5	4.55	2.74	4.9	2.88	5.62	3.06	4.52	2.71		3.31	4.17	3.46	4.51	3.52	4.95	2.97	4.91	3.34		2.85	4.29	2.84	3.74	2.27	3.92
227	3.63	2.89	3.9	2.81	3.56	2.88	5.43		3.0	3.63	3.73	3.71	4.36	3.14		4.25	3.25	4.13	3.3	5.61	2.64	4.63	3.26		4.57	2.75	4.88	2.88	5.6	3.06	4.52	2.72	4.77	3.32	4.13	3.46	4.51	3.52	4.95	2.97	4.91	3.34	4.8	2.88	4.28	2.83	3.73	2.28	3.92
228		2.84	3.91	2.8	3.56	2.88	5.42		3.0	3.68	3.59	3.74	4.36	3.14		4.25	3.24	4.12	3.3	5.61	2.64	4.68	3.25		4.58	2.75	4.86	2.88	5.58	3.06	4.51	2.73		3.32	4.12	3.47	4.51	3.53	4.96	2.97	4.82	3.34	4.86	2.85	4.27	2.82	3.72	2.29	3.92
229		2.83	3.89	2.79	3.56		5.42		2.99	3.69	3.6	3.75	4.35	3.15	4.85	4.25	3.23	4.11	3.29	5.6	2.64	4.68	3.25		4.6	2.75	4.87	2.88	5.54	3.07	4.51	2.76		3.32	4.11	3.38	4.52	3.53	4.96	2.97	4.89	3.34	4.98	2.84	4.26	2.81	3.72	2.32	3.91
230		2.83	3.9	2.74	3.57	2.89	5.42		2.98	3.7	3.66	3.76	4.34	3.15	4.9	4.26		4.11	3.28	5.61	2.64	4.66	3.24		4.6	2.76	4.87	2.88	5.52	3.08	4.51	2.77		3.32	4.11		4.52	3.54	4.96	2.97	4.83	3.34	5.06	2.86	4.26	2.81	3.72	2.32	3.91
231		2.83	3.89	2.76	3.57	2.89	5.41	3.14	2.98	3.72	3.7	3.77	4.33	3.15	4.93	4.26		4.1	3.26	5.6	2.65	4.65	3.23	4.29	4.6	2.69	4.89	2.87	5.5	3.08	4.5	2.77		3.31	4.1		4.52	3.54	4.96	2.97	4.9	3.38	5.15	2.83	4.25	2.79	3.72	2.32	3.9
232		2.82	3.89	2.78	3.56	2.89	5.41	3.12	2.98	3.73	3.72	3.78	4.32	3.15	4.94	4.27		4.1	3.24	5.6	2.66	4.64	3.22	4.44	4.61	2.81	4.89	2.87	5.49	3.09	4.49	2.77		3.31	4.11	2.99	4.53	3.54	4.95	2.97	4.93	3.38	5.2	2.81	4.24	2.78	3.72	2.33	3.9
233		2.82	3.87	2.79	3.55	2.9	5.4		2.97	3.75	3.72	3.79	4.3	3.15	4.95	4.28		4.1	3.22	5.6		4.66	3.21	4.67	4.61	2.84	4.9	2.86	5.47	3.09	4.49	2.79		3.31	4.1	3.16	4.53	3.55	4.95	2.96	4.94	3.39	5.22	2.84	4.24	2.77	3.72	2.33	3.87
234		2.82	3.88	2.79	3.55	2.89	5.4	3.1	2.95	3.77	3.73	3.8	4.29	3.16	4.96	4.28		4.1	3.21	5.6		4.66	3.2	4.91	4.61		4.9	2.86	5.44	3.09	4.48	2.8		3.31	4.1	3.28	4.53	3.55	4.95	2.96	4.94	3.39	5.23	2.85	4.23	2.76	3.72	2.34	3.86
235		2.81	3.89	2.78	3.56	2.89	5.39	3.1	2.94	3.78	3.73	3.81	4.29	3.16	4.96	4.28		4.1	3.06	5.6		4.65	3.18	5.03	4.61		4.91	2.84		3.07	4.47	2.8		3.31	4.1	3.41	4.53	3.55	4.95	2.96	4.94	3.39	5.26	2.76	4.23	2.76	3.72	2.34	3.87
236		2.81	3.9	2.78	3.57	2.89	5.38	3.1	2.94	3.77	3.73	3.82	4.27	3.16	4.96	4.29		4.1	3.05	5.6		4.68	3.17	5.2	4.61	2.87	4.9	2.86	5.47	3.07	4.47	2.8	4.98	3.32	4.1	3.47	4.54	3.55	4.95	2.96	4.94	3.39	5.26	2.81	4.22	2.76	3.72	2.34	3.86
237		2.79	3.89	2.78	3.56	2.88	5.38	3.11	2.94	3.8	3.73	3.83	4.26	3.17	4.96	4.3		4.1	3.06	5.61		4.7	3.16	5.29	4.61	2.88		2.85		3.06	4.46	2.79	5.11	3.36	4.09	3.51	4.54	3.55	4.95	2.96	4.94	3.38	5.27	2.83	4.22	2.76	3.72	2.33	3.86
238		2.76	3.89	2.78	3.57	2.88	5.37	3.12		3.84	3.73	3.84	4.25	3.17	4.96	4.32		4.11	3.06	5.61		4.69	3.14	5.31	4.62	2.88	4.94	2.84	5.39	3.07	4.46	2.78	5.23	3.38	4.05	3.57	4.54	3.55	4.94	2.96	4.81	3.38	5.28	2.83	4.22	2.77	3.73	2.34	3.86
239		2.77	3.88	2.78	3.57	2.88	5.36	3.12		3.86	3.73	3.84	4.24	3.18	4.95	4.32	3.1	4.11	3.06	5.61		4.69	3.13	5.32	4.62	2.88	4.93	2.84	5.39	3.07	4.49	2.78	5.34	3.4		3.59	4.54	3.54	4.94	2.96		3.38	5.29	2.83	4.22	2.77	3.72	2.34	3.86
240		2.77	3.88	2.77	3.58	2.87	5.36	3.12		3.87	3.73	3.85	4.23	3.18	4.95	4.33	3.05	4.11	3.05	5.61		4.69	3.12	5.32	4.62	2.88		2.84		3.07	4.5	2.78		3.4		3.6	4.55	3.54	4.94	2.96		3.38	5.28	2.83	4.22	2.78	3.71	2.34	3.86
241		2.77	3.88	2.9	3.59	2.86	5.35	3.12	2.95	3.87	3.73	3.85	4.22	3.19	4.94	4.33		4.12	3.05	5.61	2.68	4.69	3.1	5.32	4.62	2.89		2.83		3.06	4.5	2.78	5.45	3.43		3.61	4.55	3.54	4.94	2.96	4.55	3.36	5.31	2.86	4.22	2.8	3.71	2.34	3.87
242		2.79	3.87	2.88	3.58	2.85	5.34	3.13		3.87	3.74	3.86	4.2	3.19	4.94	4.33	3.06	4.13	3.04	5.62	2.72	4.71	3.09	5.32	4.63	2.93		2.83		3.02	4.5	2.78		3.41		3.63	4.55	3.54	4.94	2.96		3.36	5.32	2.88	4.22	2.81	3.7	2.34	3.87
243		2.8	3.87	2.85	3.58	2.84	5.34	3.15		3.86	3.7	3.85	4.19	3.19	4.92	4.33		4.14	3.03	5.62	2.73	4.7	3.08	5.33	4.63	2.94	4.91	2.83		3.02	4.51	2.79		3.4	3.62	3.64	4.56	3.54	4.94	2.96	4.61	3.35	5.37	2.91	4.22	2.82	3.72	2.34	3.87
244		2.81	3.87	2.9	3.58	2.84	5.34	3.17	2.98	3.86	3.73	3.84	4.19	3.18	4.91	4.33	3.12	4.16	2.99	5.64	2.74	4.73	3.05	5.34	4.64	2.97		2.83		3.02	4.52	2.8		3.39	3.73	3.65	4.56	3.54	4.94	2.96		3.35	5.38	2.9	4.22	2.85	3.74	2.34	3.87
245		2.8	3.87	2.94	3.58	2.83	5.34	3.27	2.97	3.85	3.74		4.18	3.18	4.9	4.33		4.17	2.88	5.63	2.74	4.73	3.06	5.34	4.64	2.98	4.97	2.83	5.25	3.02	4.53	2.8	5.58	3.41		3.66	4.57	3.54	4.95	2.96	4.63	3.35	5.43	2.89	4.22	2.87	3.75	2.37	3.87
246		2.81	3.86	2.96	3.58	2.83	5.34	3.31	2.92	3.84	3.75	3.67	4.18	3.17	4.89	4.32		4.19	2.93	5.63	2.74	4.74	3.06	5.36	4.64			2.84	5.2	3.07	4.53	2.81	4.76	3.41	3.91	3.68	4.57	3.55	4.95	2.96	4.62	3.35	5.44	2.88	4.22	2.88	3.76	2.37	3.88
247		2.8	3.86	2.91	3.6	2.82	5.34	3.31	2.88	3.83	3.75	3.13	4.17	3.16		4.32		4.2	3.0	5.62	2.74	4.74	3.06	5.37	4.64		5.01	2.84	5.17	3.07	4.53	2.81		3.4	3.93	3.72	4.58	3.55	4.95	2.96	4.61	3.35	5.48	2.88	4.23	2.9	3.76	2.34	3.88
248		2.81	3.86	2.89		2.82	5.34	3.31	2.96	3.82	3.76		4.17	3.15		4.32		4.22	2.99	5.62	2.74	4.74	3.05	5.39	4.64	2.97	5.01	2.84	5.16	3.08	4.53	2.8		3.4	3.94	3.79	4.58	3.56	4.96	2.98	4.61	3.34	5.49	2.9	4.23	2.92	3.75	2.35	3.89
249		2.78	3.85	2.88	3.6	2.83	5.35	3.31	3.08	3.81	3.76		4.16	3.13		4.32		4.23	3.0	5.62	2.74	4.74	3.06	5.41	4.62	2.96	5.01	2.84	5.16	3.08	4.53	2.8		3.34	3.95	3.82	4.59	3.57	4.96	2.99	4.61	3.35	5.51	2.9	4.22	2.94	3.75	2.36	3.9
250		2.82	3.85	2.87	3.64	2.83	5.35	3.31	3.13	3.79	3.76		4.16	3.12	4.86	4.33		4.25	3.0	5.63	2.74	4.68	3.05	5.41	4.61	2.96	5.01	2.85	5.14	3.08	4.52	2.8		3.3	3.98	3.83	4.59	3.58	4.95		4.6	3.35	5.53	2.9	4.21	2.97	3.76	2.37	3.91
251		2.88	3.85	2.88		2.83	5.35	3.31	3.12	3.75	3.76		4.16	3.11		4.33		4.26	3.0	5.63	2.74	4.64	3.05	5.42	4.6	2.96		2.85	5.14	3.09	4.53	2.8		3.31	3.99	3.84	4.6	3.59	4.95		4.6	3.35		2.9	4.22	2.99	3.76	2.38	3.92
252		2.92	3.84	2.87	3.62	2.83	5.35	3.3	3.13	3.74	3.76		4.15	3.1		4.33		4.28	3.0	5.63	2.74	4.64	3.05	5.43	4.6	2.96	5.0	2.86	5.11	3.08	4.53	2.8		3.31	3.99	3.85	4.6	3.6	4.93		4.6	3.35		2.9	4.22	3.01	3.79	2.39	3.92
253		2.92	3.85	2.86	3.97	2.83	5.35	3.3	3.13	3.73	3.76		4.15	3.1		4.33		4.31	3.0	5.63	2.74	4.67	3.04	5.44	4.59	2.96	4.99	2.87	5.14	3.07	4.53	2.8		3.31	4.0	3.85	4.61	3.6	4.92		4.59	3.34	5.55	2.87	4.21	3.02	3.79	2.39	3.93
254		2.93	3.85	2.85	4.04	2.82	5.35	3.29	3.14	3.72	3.75		4.15	3.09		4.33		4.31	3.0	5.63	2.75	4.66	3.04	5.45	4.58	2.96		2.88	5.1	3.07	4.53	2.8		3.32	4.0	3.86	4.62	3.61		2.87	4.58	3.29	5.36	2.87	4.21	3.04	3.79	2.4	3.94
255		2.93	3.85	2.84	4.0	2.82	5.35	3.29	3.14	3.71	3.77		4.15	3.08		4.33		4.32	3.0	5.64	2.75	4.66	3.0	5.45	4.57	2.95		2.88	5.07	3.07	4.52	2.8		3.31	4.0	3.88	4.62	3.62	4.9	2.84	4.58	3.27	5.52	2.87	4.21	3.04	3.78	2.4	3.96
256		2.93	3.85	2.83	3.95	2.81	5.36	3.28	3.14	3.71	3.78		4.16	3.08		4.31		4.33	3.0	5.65	2.75	4.68	2.89	5.45	4.55	2.95	5.0	2.89	5.06	3.06	4.52	2.81	5.04	3.31	4.01	3.89	4.63	3.62	4.88	2.88	4.61	3.26		2.88	4.21		3.78	2.41	4.1
257		2.93	3.8	2.82	3.94	2.8	5.36	3.27	3.15	3.69	3.79		4.16	3.07				4.33	3.01	5.65	2.75	4.67	2.94	5.45	4.54	2.95	4.99	2.89	5.06	3.06	4.52	2.8	4.31	3.3	4.01	3.89	4.63	3.63	4.88	2.92	4.62	3.26		2.89	4.2	3.06	3.79	2.42	4.16
258		2.91	3.89	2.82	3.92	2.79	5.35	3.26	3.15	3.7	3.79			3.07	4.81			4.33	3.01	5.66	2.76	4.67	2.97	5.45	4.53	2.95	5.01	2.9	5.05	3.05	4.51	2.78	3.97	3.3	4.02	3.89	4.64	3.64	4.9	2.96	4.63	3.25		2.9	4.2	3.05	3.8	2.42	4.17
259		2.93	3.87	2.82	3.92	2.78	5.36	3.21	3.15	3.71	3.79			3.07				4.33	3.01	5.66	2.76	4.68	2.97	5.46	4.53	2.93	5.01	2.91		3.05	4.52	2.77	3.86	3.31	4.03	3.87	4.65	3.65	4.92	2.98	4.64	3.25		2.89	4.2	3.05	3.8	2.44	4.18
260		2.93	3.85	2.93	3.91	2.81	5.35	3.26	3.16	3.7	3.8		4.17	3.07				4.33	3.01	5.66	2.76	4.68	3.03	5.45	4.51	2.95	5.01	2.92		3.05	4.52	2.74		3.31	4.03	3.9	4.65	3.66	4.93	2.96	4.66	3.24	5.3	2.88	4.2	3.05	3.81	2.44	4.17
261		2.95	3.83	2.96	3.9	2.83	5.35		3.11	3.7	3.8			3.07				4.32	3.01	5.67		4.69	3.04	5.45	4.49		5.01	2.93		3.04	4.52	2.76	3.81	3.31	4.04	3.89	4.66	3.67	4.93	2.95	4.67	3.24	5.28	2.88	4.19	3.04	3.83	2.45	4.17
262		2.95	3.82	2.97	3.9	2.79	5.35		3.09	3.7	3.8		4.2	3.07				4.32	3.0	5.67		4.7	3.03	5.44	4.48		5.01	2.94		3.07	4.53	2.77	3.81	3.32	4.04	3.89	4.67	3.68	4.93	2.95	4.68	3.23	5.39	2.88	4.19	3.03	3.83	2.45	4.16
263		2.95	3.81	2.98	3.88	2.78	5.35		3.08	3.69	3.8			3.07		4.15		4.32	3.0	5.67		4.7	3.01	5.43	4.47		5.01	2.95		3.08	4.53	2.78	3.82	3.32	4.05	3.89	4.68	3.69	4.94	2.95	4.69	3.23	5.34	2.83	4.2	3.02	3.83	2.46	4.15
264		2.95	3.8	2.97	3.87	2.76	5.35		3.07	3.69	3.8			3.07		4.18		4.32	3.0	5.69		4.7	3.01	5.43	4.46	2.95	5.01	2.95		3.08	4.54	2.79	4.0	3.33	4.05	3.89	4.68	3.7	4.94	2.95	4.71	3.23	5.31	2.76	4.2	3.0	3.82	2.46	3.95
265		2.95	3.8	2.86	3.85	2.8	5.35		3.07	3.69	3.8		4.25	3.07		4.24		4.33	2.89	5.68		4.7	3.0	5.42	4.45	2.95	5.01	2.96		3.08	4.54	2.78	4.07	3.33	4.05	3.88	4.69	3.7	4.95	2.94	4.72	3.21		2.81	4.21	2.99	3.81	2.46	3.9
266	4.28	2.95	3.8	2.89	3.87	2.81	5.35		3.07	3.69	3.79		4.27	3.07		4.37		4.32	2.92	5.69		4.69	3.0	5.41	4.45	2.95	5.01	2.96		3.06	4.53	2.79	4.0	3.35	4.05	3.88	4.7	3.69	4.95	2.94	4.73	3.21		2.88	4.21	2.98	3.8	2.46	3.86
267	4.2	2.95	3.8	2.91	3.88	2.81	5.35		3.06	3.68	3.77		4.28	3.08		4.32		4.32	2.95	5.68		4.7	2.99	5.39	4.44	2.95		2.97		3.06	4.5	2.79	4.27	3.36	4.05	3.88	4.71	3.69	4.96	2.94	4.74	3.21	5.26	2.9	4.22	2.97	3.82	2.46	3.85
268	4.26	2.95	3.8	2.88	3.87	2.81	5.35		3.06	3.68	3.62		4.29	3.08		4.32		4.32	2.96	5.68		4.71	2.99	5.37	4.44	2.95	5.02	2.98		3.05	4.49	2.79	4.43	3.36	4.04	3.88	4.71	3.69	4.96	3.0	4.75	3.21	5.23	2.9	4.23	2.97	3.84	2.46	3.84
269	4.23	2.95	3.77	2.89	3.86	2.81	5.35		3.06	3.68	3.5		4.29	3.08		4.31		4.31	2.96	5.66	2.8	4.71	2.99	5.36	4.43	2.99		2.98		3.05	4.48	2.79	4.6	3.36	4.04	3.86	4.72	3.69	4.96	3.03	4.75	3.2	5.2	2.9	4.23	2.96	3.85	2.46	3.83
270	4.23	2.95	3.76	2.87	3.87	2.8	5.35		3.06	3.68	3.0		4.3	3.08		4.31		4.31	2.95		2.8	4.71	3.0	5.35	4.43	3.01	5.01	2.98		3.06	4.48	2.79		3.37	4.03	3.86	4.72	3.68	4.96	3.05	4.75	3.2	5.19	2.89	4.24	2.94	3.86	2.45	3.83
271	4.24	2.94	3.75	2.86	3.88	2.79	5.35		3.06	3.68			4.3	3.09		4.31		4.31	2.96		2.8	4.67	3.0	5.33	4.43	3.01	5.0	2.99	5.13	3.06	4.48	2.79	4.88	3.37	4.02	3.84	4.73	3.68	4.98	3.06	4.75	3.19	5.19		4.25	2.93	3.87	2.45	3.83
272	4.28	2.95	3.74	2.86	3.87	2.79	5.36		3.06	3.68			4.3	3.09		4.3		4.31	2.96	5.66	2.79	4.61	3.0	5.32	4.44	3.01	4.99	2.99	5.09	3.06	4.48	2.8	5.08	3.38	4.01	3.83	4.73	3.67	4.98	3.06	4.75	3.19	5.19		4.26	2.92	3.87	2.47	3.82
273	4.31	2.96	3.74	2.86	3.87	2.78	5.36		3.06	3.69			4.31	3.1		4.3		4.31	2.96	5.66	2.79	4.57	3.0	5.3	4.44	3.01	4.99	2.99	5.12	3.05	4.48	2.81	5.17	3.38	3.99	3.82	4.73	3.69	4.97	3.06	4.74	3.19	5.19		4.26	2.92	3.87	2.47	3.82
274	4.32	2.98	3.74	2.86	3.85	2.78	5.37		3.07	3.69			4.31	3.1	4.82	4.3		4.31	2.97	5.66	2.79	4.55	3.01	5.28	4.45	3.01	4.96	2.99	5.14	3.03	4.48	2.82		3.4	3.98	3.81	4.74	3.66	4.97	3.06	4.76	3.19	5.19	2.86	4.27		3.88	2.46	3.82
275	4.33	2.97	3.74	2.87	3.84	2.79	5.37		3.08	3.69			4.32	3.1		4.28		4.31	2.98	5.66		4.56	3.01	5.27	4.46	3.01	4.95	2.99		3.07	4.47	2.82	5.22	3.41	3.96	3.77	4.74	3.66	4.97	3.05		3.18	5.2	2.88	4.28		3.85	2.46	3.82
276	4.31	2.96	3.75	2.86	3.85	2.79	5.34		3.08	3.69			4.32	3.09		4.29		4.31	2.99	5.66		4.55	3.02	5.25	4.48	3.0	4.94	2.99		3.08	4.48	2.84		3.41	3.95	3.76	4.74		4.98	3.05		3.18	5.2		4.28	2.92	3.78	2.46	3.82
277		2.97	3.75	2.88	3.7	2.79	5.33		3.09	3.69			4.33	3.09	4.79	4.3		4.33	3.0	5.66		4.56	3.03	5.23	4.49	3.0	4.95	2.98		3.09	4.48			3.41	3.93	3.75	4.74			3.04		3.19	5.22		4.29		3.79	2.45	3.83
278	4.3	2.97	3.75	2.86	3.61	2.79	5.34		3.1	3.68			4.34	3.08	4.76	4.31		4.33	3.01	5.66		4.56	3.07	5.22	4.49	3.0	5.05	2.98	5.1	3.09	4.48		5.14	3.41	3.92	3.74	4.74			3.0		3.18	5.23		4.29		3.79	2.45	3.83
279	4.3	2.97	3.76	2.84	3.3	2.78	5.35		3.11	3.68			4.34	3.08	4.75	4.31		4.34	3.02	5.62		4.56	3.05	5.21	4.5	2.98	5.05	2.98		3.1	4.48		5.27	3.42	3.91	3.68	4.74	3.58		2.98		3.18	5.25	2.93	4.3	2.92	3.78	2.45	3.83
280	4.25	2.97	3.71	2.89		2.78	5.37		3.11	3.68			4.35	3.08	4.75	4.31		4.35	3.02	5.62		4.56	3.11	5.2	4.51	2.98		2.98	5.08	3.1	4.48	2.87	5.31	3.42	3.9		4.74		4.96	2.96		3.16	5.26	2.93	4.3	2.92	3.77	2.45	3.83
281	4.21	2.98		2.83		2.79	5.37		3.12	3.69			4.36	3.07	4.75	4.31		4.36	3.02	5.63		4.56	3.13	5.19	4.53	2.94	4.97	2.98	5.1	3.08	4.49	2.87	5.3	3.42	3.89	3.67	4.74		4.95	2.95	4.77	3.15	5.28		4.33	2.92	3.76	2.44	3.83
282	4.13	2.98		2.79		2.79	5.38		3.12	3.69			4.36	3.06	4.75	4.32		4.37	3.03	5.64		4.56	3.14	5.19	4.52	2.94	5.01	2.98	5.11	3.07	4.49	2.87	5.3	3.42	3.88	3.66	4.74	3.58	4.95	2.94	4.77	3.16	5.29		4.34	2.92	3.76	2.44	3.83
283	4.05	2.99		2.77		2.79	5.38		3.12	3.68			4.36	3.06	4.74	4.22		4.38	3.03	5.65		4.49	3.14	5.19	4.55	2.95		2.98	5.12	3.07	4.52	2.86	5.28	3.42	3.87	3.64	4.74	3.58	4.95	2.93	4.73	3.16	5.31		4.36	2.92	3.76	2.44	3.83
284	4.11	2.99		2.76		2.79	5.38		3.13	3.7			4.36	3.06	4.74	3.72		4.38	3.02	5.65	2.86	4.49	3.14	5.19	4.57	2.96	4.98	2.98	5.12	3.07	4.53	2.86	5.28	3.42	3.86	3.62	4.75		4.96	2.91	4.53	3.15	5.36	2.92	4.37	2.92	3.76	2.43	3.83
285	4.13	3.0		2.76		2.79	5.38		3.15	3.72			4.36	3.05	4.72			4.38	3.02	5.65	2.89	4.51	3.14	5.19	4.57	3.02		2.99	5.1	3.07	4.53	2.86	5.28	3.42	3.85	3.61	4.75	3.52	4.96	2.91	4.4	3.15	5.36		4.38	2.92	3.76	2.43	3.82
286	4.13	3.01		2.76		2.79	5.42		3.17	3.72			4.36	3.05	4.7			4.38	3.01	5.65	2.83	4.52	3.14	5.19	4.58		4.94	2.99	5.09	3.06	4.53	2.86	5.28	3.36	3.85	3.61	4.75	3.51		2.89	4.46	3.15	5.38	2.93	4.38	2.92	3.77	2.43	3.82
287		3.02		2.75		2.8	5.47		3.18	3.73			4.36	3.05				4.38	2.99	5.65	2.88	4.54	3.14	5.19	4.58		4.89	3.0	5.09	3.06	4.53	2.86	5.29	3.37	3.84	3.61	4.75	3.49	4.96	2.88	4.5	3.15	5.39		4.38	2.92	3.77	2.43	3.82
288	4.15	3.02		2.75		2.8	5.46		3.18	3.74			4.36	3.05		3.33		4.38		5.65	2.91	4.54	3.14	5.2	4.58		4.86	3.0	5.1	3.05	4.53	2.86	5.26	3.33	3.83	3.6	4.77	3.47		2.88	4.52	3.15	5.39		4.39	2.92	3.77	2.43	3.81
289		3.04	3.76	2.74		2.8	5.47		3.19	3.74	3.51		4.37	3.05		3.67		4.39		5.65	2.92	4.56	3.14	5.2	4.58		4.85	3.01		3.05	4.54	2.87	5.24	3.43	3.83	3.5	4.78	3.47		2.87	4.54	3.15	5.37	2.92	4.39	2.92	3.8	2.43	3.81
290		3.05	3.71	2.74	3.86	2.81	5.46		3.19	3.75	3.84		4.37	3.06	4.67	3.94		4.39		5.65	2.92	4.55	3.15	5.21	4.58		4.84	3.01		3.04	4.54	2.87	5.26	3.45	3.83	3.64	4.79	3.46		2.87	4.55	3.15	5.36	2.96	4.41	2.92	3.83	2.42	3.81
291	4.02	3.05		2.74	4.07	2.8	5.46		3.2	3.76	3.94		4.37	3.06	4.67	4.09		4.39		5.65	2.89	4.55	3.15	5.21	4.58		4.85	3.02	5.1	2.95	4.55	2.88	5.26	3.47	3.83	3.63	4.8	3.46	5.0	2.86	4.56	3.14	5.34	2.98	4.41	2.92	3.84		3.81
292			3.78	2.73	4.68	2.8	5.45		3.2	3.76	3.97		4.37	3.06	4.66	4.21		4.39		5.65		4.56	3.14	5.21	4.59		4.83	3.02		3.01	4.56	2.88	5.27	3.48	3.83	3.63	4.81	3.46	5.0	2.86	4.57	3.14	5.3		4.42	2.93	3.84	2.42	3.8
293	3.97	2.81	3.81	2.73		2.81	5.44		3.21	3.76	3.98		4.37	3.07	4.66	4.23		4.4		5.65	2.85	4.58	3.0	5.21	4.59	3.1	4.83	3.02		2.95	4.57	2.89	5.27	3.48	3.83	3.65	4.81	3.46	5.03	2.85		3.13	5.29	2.99	4.42	2.93	3.83	2.42	3.8
294	3.97	2.93	3.81	2.73	4.39	2.81	5.43		3.22	3.77	3.99		4.37	3.07	4.66	4.23		4.4		5.65	2.83	4.6	3.07	5.22	4.59	3.14	4.78	3.03		2.95	4.58	2.89	5.29	3.48		3.63	4.81	3.29	5.02	2.85		3.13	5.26	2.99	4.43	2.94	3.83	2.42	3.8
295	3.95		3.82	2.74	4.2	2.84	5.42		3.22	3.78	3.99		4.37	3.07	4.66	4.25		4.41		5.65	2.83	4.59	3.15	5.22	4.6		4.84	3.04	5.07	2.96	4.6	2.9	5.29	3.47	3.84		4.81	3.39	5.02	2.84	4.53	3.11	5.24		4.43	2.94	3.82	2.42	3.81
296	3.95	3.08	3.82	2.75		2.84	5.41		3.23	3.79	3.99			3.07	4.66	4.25		4.42		5.65	2.82	4.61	3.18	5.23	4.6	3.1	4.83	3.04	5.06	2.95	4.61		5.32	3.46	3.84	3.57	4.81	3.43	5.02	2.78	4.5	3.11	5.22	2.99	4.43	2.95	3.81	2.43	3.8
297	3.94	3.13	3.82			2.83	5.39		3.23	3.82	3.99			3.07	4.66	4.25		4.42		5.64		4.61	3.2	5.24	4.61		4.84	3.05	5.05	2.95	4.61	2.91	5.33	3.46	3.84	3.55	4.82		5.02	2.86	4.49	3.11	5.21	3.0	4.44	2.95		2.43	3.8
298			3.82			2.83	5.37		3.24	3.76	3.99			3.07	4.66	4.25		4.43		5.64	2.83	4.6	3.2	5.25	4.61		4.83	3.05	5.04	2.95	4.63	2.91	5.36	3.27	3.85	3.53	4.82		5.02	2.88	4.49	3.12	5.19		4.44	2.96	3.8	2.43	3.73
299	3.92	3.16	3.81	2.87		2.83	5.35		3.25		3.99			3.07	4.66	4.25		4.43		5.64	2.83	4.61	3.19	5.26	4.62	3.01	4.83	3.06	5.03	2.94	4.66		5.36	3.19	3.85		4.82		5.02	2.89	4.48	3.12	5.17		4.44	2.97		2.43	3.76
300	3.93	3.17	3.81	2.91	3.92	2.82	5.32		3.27		3.99			3.06	4.66	4.25		4.43		5.64	2.83	4.61	3.19	5.27	4.62	3.09	4.82	3.07	5.02	2.93	4.68	2.9	5.37	3.16	3.86		4.81	3.43	5.01	2.89	4.49	3.13	5.14	3.04	4.45	2.97	3.92	2.43	3.76
301	3.91	3.17	3.81	2.92		2.83	5.31		3.29					3.07	4.66	4.25		4.43		5.63		4.6	3.19	5.27	4.63	3.11	4.83	3.07	5.02	2.91	4.69	2.9	5.37	3.13		3.48	4.8		5.01	2.89	4.49	3.14	5.12		4.45	2.98	3.96	2.44	3.77
302	3.91	3.17		2.92		2.82	5.3		3.29	3.08			4.37	3.06	4.67	4.25		4.44		5.62	2.76	4.61	3.19	5.28	4.63	3.13	4.83	3.08	5.01	2.89	4.69	2.91	5.37	3.12			4.79	3.39	5.0	2.88	4.5	3.15	5.11		4.46	2.98		2.45	3.77
303	3.88	3.18		2.93		2.8	5.28		3.3	3.42			4.36	3.06	4.67	4.26		4.44		5.61		4.63	3.19	5.29	4.65	3.15	4.84	3.08	5.01	2.86	4.68	2.91	5.38	3.11	3.86		4.77		5.0	2.88	4.52	3.15	5.1		4.46	2.99		2.45	3.77
304	3.87	3.18		2.93	3.77		5.27		3.3	3.61	4.13	4.01	4.36	3.07	4.67	4.26		4.44		5.6	2.77	4.63	3.19	5.31	4.49	3.16	4.84	3.09	4.99	2.85	4.68	2.92	5.4	3.03			4.76		4.87	2.88	4.55	3.15	5.07		4.46	2.99		2.45	3.77
305	3.87	3.18		2.93	3.61		5.25		3.3	3.67	4.0	4.26	4.35	3.07	4.68	4.26		4.44		5.6	2.78	4.64	3.19	5.32	4.22	3.18	4.84	3.1	5.01	2.82	4.68	2.92	5.41	2.96		3.28	4.75		4.88	2.88	4.55	3.15	5.06		4.47	2.99		2.45	3.78
306	3.9	3.18		2.93	3.53		5.1		3.3	3.77		4.41	4.34	3.07	4.69	4.26		4.44		5.6	2.78	4.63	3.18	5.33	4.18	3.18	4.85	3.11	4.99	2.81	4.68	2.92	5.44	3.06		3.29	4.74	3.38	4.84	2.88	4.56	3.14	5.04	2.59	4.48	2.99		2.45	3.78
307	3.9	3.18		2.93	3.47	6.02	5.05		3.29	3.8				3.07	4.7	4.26		4.44		5.59	2.8	4.64	3.18	5.34	4.29	3.2	4.85	3.12	5.17	2.81	4.68	2.92	5.48	3.1		3.28	4.73	3.38	4.96	2.88	4.57	3.13	5.02	2.86	4.48	2.99		2.46	3.78
308	3.9	3.17		2.93	3.52				3.29	3.84		4.53	4.33	3.08	4.71	4.27		4.44		5.59	2.82	4.65	3.18	5.35	4.46	3.22	4.86	3.12	5.16	2.8	4.68	2.92	5.5	3.11	3.89	3.28	4.7	3.37	4.91	2.87	4.57	3.13	4.99	3.03	4.49	2.99	3.85	2.47	3.78
309	3.92	3.17		2.93			5.12	3.04	3.29	3.86		4.57		3.08	4.72	4.27		4.44		5.59	2.81	4.57	3.18	5.36	4.53	3.22	4.86	3.12	5.13	2.76	4.68	2.92	5.51	3.1	3.89	3.3	4.69	3.33	4.96	2.86	4.57	3.12	4.95	3.1	4.5	2.99	3.78	2.5	3.79
310	3.93	3.17		2.93	3.55		5.13	3.01	3.28	3.87			4.32	3.08	4.73	4.27		4.44		5.58	2.81	4.56	3.2	5.37	4.58	3.22	4.87	3.12	5.1	2.73	4.67	2.92	5.5	3.08	3.9	3.33	4.68	3.3	5.05	2.86	4.57	3.11	4.92	3.13	4.49	2.99	3.78	2.51	3.79
311	3.95	3.16		2.93	3.53		5.14	2.96	3.27	3.88		4.58	4.32	3.08	4.74	4.28		4.45		5.57	2.81	4.58	3.19	5.38	4.61	3.21	4.85	3.12	5.1	2.73	4.67	2.92	5.51	3.08	3.9	3.35	4.67	3.3	5.01	2.85	4.57	3.11	4.91		4.49	2.98	3.79	2.52	3.78
312	4.01	3.1	3.58	2.93			5.16	2.96	3.24	3.88		4.6	4.31	3.09	4.75	4.28		4.45		5.56	2.81	4.59	3.18	5.39	4.62	3.2	4.89	3.13	5.1	2.74	4.67	2.92	5.52	3.07	3.9	3.38	4.67	3.28	4.94	2.85	4.58	3.1	4.9		4.47	2.97	3.79	2.49	3.8
313	4.02	3.07	3.66	2.81	3.53		5.19	2.99	3.33			4.62		3.08	4.76	4.3		4.46		5.55	2.81	4.58	3.17	5.39	4.63	3.18	4.95	3.13	5.1	2.77	4.67	2.92	5.55	3.07	3.9	3.42	4.66		4.92	2.85	4.58	3.09	4.89	3.14	4.47	2.97	3.8	2.47	3.82
314	4.03	3.06	3.7	2.78	3.49		5.2	2.97	3.37	3.91		4.62	4.3	3.09	4.77	4.34		4.46		5.55	2.81	4.58	3.17	5.4	4.64	3.18		3.13	5.1	2.79	4.67	2.92	5.57	3.07	3.89	3.44	4.65		4.9	2.85	4.58	3.08	4.88	3.14	4.46	2.96	3.8	2.46	3.83
315	4.03	3.05	3.71	2.76	3.48		5.22	2.96	3.36	3.94		4.62	4.3	3.09	4.77	4.34		4.46		5.55	2.82	4.57	3.16	5.41	4.65	3.17	4.97	3.13	5.09	2.8	4.67	2.92	5.57	3.07	3.89	3.46	4.65	3.34	4.89	2.85	4.58	3.08	4.86	3.14	4.46	2.95	3.81	2.46	3.83
316	4.03	3.04		2.75	3.56		5.22	2.96				4.62	4.3	3.09	4.77	4.35		4.46		5.55	2.82	4.57	3.16	5.4	4.66	3.15	4.98	3.13	5.09	2.79	4.69	2.92	5.57	3.06	3.89	3.52	4.64	3.35	4.89	2.85	4.59	3.08	4.85	3.16	4.45	2.94	3.82	2.47	3.83
317	4.05	3.03		2.74	3.66	2.88	5.22	2.98				4.6	4.3	3.09	4.78	4.35		4.47		5.55	2.82	4.56	3.16	5.42	4.67	3.11	5.0	3.09	5.09	2.78	4.71	2.91	5.59	3.06	3.89	3.56	4.62	3.35	4.86	2.85	4.58	3.08	4.84	3.17	4.44	2.93	3.82	2.44	3.83
318	4.07	3.03		2.74		2.83	5.22	3.0	3.36			4.58	4.31	3.09	4.78	4.36		4.47	2.92	5.55	2.82	4.56	3.16	5.43	4.67	3.07	5.0	3.12	5.08	2.77	4.71	2.91	5.59	3.06	3.89	3.59	4.59	3.35	4.86	2.85	4.59	3.08	4.84		4.44	2.92	3.83		3.83
319	4.06	3.02		2.74		2.78	5.21	3.01				4.56	4.32	3.09	4.78	4.36		4.48	2.93	5.55	2.82	4.51	3.16	5.44	4.68	3.05	5.01	3.13	5.08	2.75	4.71	2.91	5.56	3.06	3.89		4.58	3.35	4.86	2.85	4.59	3.08	4.84	3.18	4.43	2.91	3.83	2.41	3.83
320	4.07	3.02		2.74		2.91	5.2	3.01	3.34	3.96			4.33	3.08	4.78	4.37		4.48	2.94	5.55	2.82	4.48	3.16	5.45	4.68	3.02	5.01	3.14	5.06	2.74	4.71	2.91	5.55	3.06	3.89	3.51	4.57	3.34	4.86	2.84	4.58	3.07	4.84	3.2	4.43	2.9	3.84		3.83
321	4.08	3.01		2.75		2.94	5.2	3.01	3.55	3.92			4.35	3.08	4.78	4.37		4.48	2.96	5.55	2.82	4.47	3.16	5.45	4.68	2.98	5.01	3.1	4.99	2.73	4.72	2.91	5.56	3.06	3.89	3.48	4.57	3.34	4.87	2.84	4.56	3.07	4.84	3.21	4.42	2.88	3.85	2.41	3.83
322	4.08	3.01		2.75		2.78	5.19	3.01		3.88		4.48	4.36	3.08	4.79	4.37		4.49	2.96	5.55	2.82	4.51	3.16	5.45	4.67	2.96	5.01	3.11	4.94	2.72	4.72	2.9	5.56	3.06	3.89		4.57	3.34	4.94	2.83	4.56	3.07	4.83	3.21	4.41	2.87	3.86		3.83
323	4.08	3.01		2.75	3.48	2.78	5.19	3.01	3.4	3.9			4.38	3.08	4.79	4.37		4.49	2.96	5.56	2.82	4.51	3.16	5.46	4.67	2.94	5.01	3.1	4.93	2.72	4.73	2.9	5.52	3.06	3.89		4.57	3.33	4.97	2.83	4.55	3.07	4.83	3.21	4.4	2.87	3.87		3.83
324	4.09	3.0		2.76	3.42	2.95	5.18	3.02	3.44	3.87			4.4	3.08	4.79	4.38		4.49	2.95	5.56	2.82	4.54	3.15	5.45	4.67	2.92	5.02	3.1	4.9	2.71	4.73	2.9	5.49	3.06	3.9		4.57	3.33	4.99	2.83	4.56	3.06	4.83	3.21	4.38	2.86	3.87		3.82
325	4.09	3.0		2.76	3.33	3.08	5.17	3.02	3.46	3.83		4.37	4.42	3.08	4.79	4.38		4.5	2.94	5.56	2.83	4.54	3.15	5.45	4.67	2.89	5.02	3.09	4.88	2.71	4.74	2.89	5.57	3.06	3.9	3.53	4.57	3.33	4.98	2.83	4.55	3.06	4.83	3.21	4.32	2.86	3.88		3.82
326	4.11	3.0		2.76	3.33		5.16	3.02	3.47	3.81	3.65	4.34	4.43	3.07	4.79	4.37		4.51	2.94	5.57	2.81	4.55	3.14	5.45	4.67	2.88	5.02	3.08	4.87	2.71	4.74	2.89	5.53	3.07	3.9	3.57	4.57	3.33	4.98	2.82	4.54	3.06	4.82	3.21	4.32	2.86	3.88		3.82
327	4.11	2.99	3.55	2.76	3.33		5.15	3.02	3.44	3.8	3.62	4.31	4.49	3.07	4.79	4.35		4.52	2.94	5.57	2.8	4.52	3.14	5.46	4.67	2.89	5.04	3.07	4.86	2.7	4.75	2.89	5.53	3.07	3.9	3.6	4.57	3.33	4.97	2.82	4.53	3.06	4.83	3.21	4.31	2.86	3.89		3.82
328	4.1	2.99	3.65	2.76	3.29	3.11	5.14	3.03	3.4	3.78	3.53	4.29	4.5	3.07	4.79	4.35		4.52	2.94	5.58	2.79	4.53	3.13	5.4	4.67	2.87	5.05	3.05	4.85	2.72	4.74	2.89	5.5	3.08	3.9	3.6	4.57	3.32	4.96	2.82	4.54	3.06	4.82	3.21	4.3	2.85	3.88		3.82
329	4.09	2.99	3.7	2.76	3.28	3.1	5.14	3.0	3.41	3.83	3.59	4.28	4.53	3.06	4.79	4.34		4.53	2.94	5.58	2.81	4.52	3.13	5.03	4.67	2.89	5.05	3.05	4.85	2.74	4.73	2.89	5.53	3.11	3.9	3.59	4.57	3.33	4.96	2.82	4.5	3.06	4.82	3.21	4.3	2.85	3.89		3.82
330	4.07	2.99	3.71	2.76	3.27	3.09	5.13	2.98	3.41	3.83		4.26		3.06	4.79	4.33		4.54	2.94	5.58	2.8	4.53	3.12		4.67	2.9	5.05	3.04	4.84	2.75	4.72	2.89	5.52	3.12	3.9	3.59	4.58	3.32	4.85	2.82	4.49	3.06	4.82	3.21	4.31	2.86	3.88	2.35	3.81
331	4.06	2.99	3.71	2.76	3.23		5.12	2.97	3.42			4.24		3.06		4.33		4.54	2.94	5.58	2.81	4.53	3.11		4.68	2.92	5.05	3.04	4.83	2.75	4.72	2.89	5.55	3.13	3.9	3.59	4.58	3.32		2.81	4.48	3.06	4.83	3.22	4.31	2.86	3.88	2.39	3.85
332	4.05	2.99	3.72	2.79	3.27		5.12	2.96	3.41		3.76	4.22	4.54	3.06		4.33		4.54	3.06	5.58	2.82	4.53	3.1		4.68	2.92		3.03	4.82	2.76	4.71	2.89	5.53	3.13	3.9	3.6	4.59	3.32		2.81	4.49	3.06	4.83	3.22	4.3	2.86	3.88	2.4	3.85
333	4.04	2.99	3.72	2.79	3.26	3.09	5.11	2.95	3.28		3.83	4.2	4.55	3.06		4.33		4.54		5.59	2.82	4.53	3.1		4.68	2.93		3.02	4.8	2.76	4.7	2.89	5.61	3.14	3.9	3.59	4.59	3.32		2.81	4.49	3.06	4.83	3.21	4.3	2.87	3.87	2.39	3.85
334	4.03	3.0	3.72	2.79	3.25	3.1	5.11	2.94	3.15	3.81	3.86	4.18	4.56	3.05	4.8	4.33		4.53		5.59	2.82	4.53	3.05		4.68	2.93	5.02	3.01	4.79	2.76	4.7	2.89	5.51	3.15	3.9	3.61	4.6	3.32		2.81	4.5	3.06	4.83	3.21	4.3	2.87	3.87	2.39	3.85
335	4.03	3.0		2.79	3.29	3.1	5.11	2.93	3.05	3.81	3.88	4.16	4.57	3.05		4.32		4.53		5.59	2.82	4.54	2.97	5.06	4.69	2.95		3.01	4.77	2.76	4.66	2.9	5.5	3.17	3.9	3.61	4.61	3.32		2.81	4.5	3.06	4.83	3.19	4.28	2.88	3.87	2.39	3.84
336	4.01	3.01		2.79		3.12	5.11	2.93	3.19	3.81	3.89	4.14	4.57	3.06		4.32		4.52		5.6	2.83	4.53	2.97	5.17	4.69	2.95		3.0	4.75	2.76	4.68	2.9	5.65	3.2	3.9	3.61	4.61	3.3		2.82	4.51	3.07	4.84	3.19	4.27	2.89	3.87	2.39	3.84
337	4.01	3.02	3.73	2.79		3.15	5.11	2.92	3.23	3.81	3.89	4.14	4.58	3.08		4.32		4.51		5.6	2.83	4.53	2.89	5.29	4.69	3.09		2.99	4.73	2.75	4.69	2.9	5.55	3.22	3.9	3.6	4.62	3.29		2.82	4.5	3.06	4.84	3.18	4.27	2.9	3.87	2.39	3.84
338	4.01	3.02		2.79		3.17	5.11	2.93	3.24	3.81	3.89	4.07	4.57	3.08	4.83	4.32		4.5		5.6	2.83	4.54	2.95	5.42	4.69	3.01	5.03	2.99	4.71	2.74	4.68	2.91	5.59	3.18	3.9	3.59	4.63	3.28		2.82	4.5	3.06	4.85	3.17	4.27	2.9	3.87	2.39	3.84
339	4.0	3.01		2.88		3.19	5.13	2.93	3.24	3.81	3.9	4.04	4.57	3.09		4.32		4.5		5.61	2.83	4.56	2.94	5.51	4.69	2.94		2.98	4.7	2.73	4.68	2.91	5.61	3.1	3.91	3.59	4.64	3.27		2.82	4.5	3.08	4.85	3.17	4.27	2.91	3.87	2.39	3.84
340	4.0	3.01		2.85		3.21	5.14	2.93	3.24	3.81	3.9	4.04	4.57	3.1	4.91	4.32		4.49		5.61	2.84	4.57	2.94	5.52	4.69	2.93	5.06	2.97	4.68	2.73	4.67	2.91	5.62	3.18	3.91	3.59	4.65	3.27		2.82	4.51	3.07	4.85	3.17	4.26	2.92	3.86	2.39	3.84
341	4.01	3.0	3.71	2.84		3.22	5.14	2.93	3.24	3.81	3.89	4.05	4.57	3.11		4.32		4.49		5.62	2.84	4.57	2.94	5.51	4.68	2.92		2.96	4.67	2.72	4.67	2.92	5.65	3.24	3.91	3.59	4.66	3.26		2.82	4.51	3.07	4.86	3.17	4.26	2.93	3.86	2.39	3.84
342	4.01	3.0		2.84		3.22	5.14	2.93	3.24	3.81	3.9	4.05	4.56	3.12		4.33		4.48		5.62	2.84	4.6	2.94	5.52	4.68	2.91		2.96	4.66	2.72	4.66	2.92	5.66	3.25	3.92	3.59	4.67	3.25		2.82	4.53	3.07	4.86	3.17	4.26	2.94	3.86	2.4	3.84
343	4.01	3.0		2.83		3.23	5.13	2.93	3.25	3.81	3.89	4.04	4.55	3.12		4.33		4.48		5.62	2.82	4.57	2.93	5.54	4.68	2.91	5.08	2.93	4.64	2.71	4.66	2.93	5.66	3.25	3.92	3.57	4.68	3.25		2.82	4.55	3.06	4.87	3.16	4.25	2.95	3.86	2.4	3.84
344	4.01	3.01		2.82		3.23	5.13	2.95	3.25	3.83	3.89	4.03	4.55	3.12		4.33		4.47		5.62	2.82	4.58	2.93	5.54	4.68	2.92	5.08	2.96	4.63		4.65	2.93	5.67	3.25	3.92	3.57	4.69	3.24		2.82	4.58	3.06	4.87	3.16	4.25	2.96	3.86	2.4	3.84
345	4.03	3.01		2.78		3.23	5.13	2.98	3.26	3.84	3.89	4.02	4.45	3.12		4.34		4.47		5.62	2.81	4.59	2.93	5.54	4.68	2.92		2.96	4.62		4.65	2.96	5.67	3.19	3.93	3.56	4.69	3.23		2.82	4.6	3.05	4.86	3.18	4.25	2.97	3.86	2.41	3.84
346	4.04	3.06		2.76		3.22	5.12	2.97	3.25	3.85	3.75	4.0	4.43	3.13	4.94	4.35		4.47		5.62	2.81	4.59	2.91	5.54	4.67	2.91	5.09	2.97	4.63	2.71	4.64	2.96	5.66	3.16	3.93	3.56	4.7	3.22		2.82	4.63	3.05	4.86	3.17	4.25	2.98	3.86	2.41	3.84
347	4.07	3.1	3.72	2.76		3.22	5.12		3.23	3.85	3.75	3.98	4.43	3.11	4.95	4.35		4.47		5.62	2.81	4.6	2.89	5.54	4.67	2.9	5.1	2.96	4.61	2.73	4.64	2.96	5.65		3.93	3.56	4.7	3.22	4.43	2.82	4.66	3.05	4.85	3.17	4.25	2.99	3.88	2.46	3.82
348	4.08	3.11	3.73	2.75		3.21	5.12		3.21	3.85	3.85	3.98	4.41	3.11	4.96	4.36		4.47		5.62	2.81	4.61	2.87	5.55	4.66			2.96	4.6	2.75	4.64	2.95	5.64	3.18	3.93	3.56	4.7	3.22	4.53	2.81	4.69	3.04	4.84	3.17	4.29	3.0	3.95	2.46	3.79
349	4.09	3.11		2.75		3.21	5.12		3.19	3.85	3.87	3.97	4.39	3.11	4.96	4.37		4.47		5.62	2.81	4.62	2.87	5.54	4.66			2.96	4.58	2.76	4.63	2.95	5.64	3.13	3.94	3.56	4.7	3.24	4.57	2.81	4.71	3.04	4.84	3.17	4.3	3.0	4.09		3.79
350	4.09	3.11		2.74		3.23	5.12			3.86	3.88	3.97	4.38	3.1	4.97	4.38		4.48		5.62	2.81	4.63	2.87	5.56	4.65	2.82		2.96	4.57	2.76	4.63	2.95	5.65	3.14		3.56	4.7	3.25	4.58	2.81	4.63	3.04	4.83	3.17	4.31	3.01	4.17	2.45	3.78
351	4.1	3.11		2.74		3.25	5.12			3.86	3.88	3.98	4.37	3.1	4.97	4.39		4.48		5.62	2.81	4.64	2.87	5.56	4.64	2.85	5.11	2.97	4.58	2.76	4.63	2.95	5.67	3.15		3.57	4.7	3.26	4.59	2.81	4.59		4.7	3.17	4.32	3.01	4.19	2.45	3.78
352	4.05	3.11		2.74		3.26	5.11	3.11	3.13	3.86	3.88	3.97	4.36	3.1		4.4		4.48		5.62	2.81	4.65	2.88	5.56	4.63	2.88		2.97	4.58	2.76	4.62	2.95	5.69	3.1		3.59	4.69	3.27	4.59	2.8	4.68		4.63	3.18	4.32	3.01	4.2	2.45	3.77
353	4.03	3.11		2.74		3.28	5.11	2.94		3.85	3.88	3.95	4.35	3.1		4.4		4.49		5.62		4.67	2.87	5.57	4.62	2.89	5.12	2.97	4.59	2.76	4.62	2.95	5.69	3.12		3.6	4.69	3.29	4.6	2.8	4.71	3.03	4.8	3.18	4.32	3.01	4.2	2.45	3.77
354	4.11	3.4		2.74		3.29	5.11	2.96		2.79	3.89	3.93	4.34	3.1		4.41		4.5		5.62		4.68	2.87	5.57	4.61	2.93		2.96	4.63	2.62	4.61	2.94	5.7	3.13		3.61	4.68	3.31	4.61	2.8	4.73	3.03	4.88	3.18	4.32	3.01	4.21	2.44	3.76
355	4.23	3.28		2.73		3.29	5.11	3.03	3.09		3.89	3.92	4.34	3.1		4.41		4.52		5.62		4.69	2.86	5.57	4.6	2.94	5.13	2.96	4.6	2.63	4.61	2.94	5.71	3.13	3.94	3.6	4.68	3.32	4.62	2.8	4.57	3.03	4.91	3.18	4.32	3.01	4.21	2.44	3.76
356	4.37	3.28		2.73		3.26	5.12	3.07	3.07		3.89	3.91	4.34	3.1		4.41		4.54		5.62		4.71	2.86	5.56	4.6	2.99	5.13	2.95	4.59	2.77	4.61	2.94	5.7	3.14		3.6	4.67	3.33	4.64	2.8	4.54	3.03	4.91	3.18	4.32	3.01	4.21	2.44	3.76
357	4.42	3.27		2.72		3.23	5.11	3.09	3.06	2.79	3.89	3.9	4.33	3.09		4.42		4.55		5.61		4.73	2.94	5.56	4.59	3.02	5.13	2.95	4.6	2.84	4.61	2.93	5.69	3.14		3.6	4.69		4.63	2.8	4.52	3.03	4.92	3.19	4.32	3.0	4.2	2.44	3.76
358	4.43			2.72		3.22	5.11	3.1	3.05	3.08	3.9	3.88	4.33	3.09		4.42		4.56		5.61	2.8	4.74	3.07	5.56	4.58	3.03	5.13	2.94	4.61	2.86	4.61	2.93	5.69	3.13		3.61	4.68		4.64	2.8	4.52	3.04	4.91	3.19	4.32	3.0		2.44	3.75
359	4.44	3.24		2.71		3.25	5.12	3.11	3.05	3.28	3.9	3.86	4.32	3.08		4.42		4.56		5.61	2.8	4.76	3.11	5.56	4.57	3.04	5.13	2.94	4.62	2.86	4.6	2.93	5.68	3.13		3.61	4.68	3.35		2.81	4.52	3.04	4.9	3.2	4.32	3.0		2.44	3.75
360	4.41	3.23		2.71		3.24	5.12	3.13	3.04	3.57	3.94	3.82	4.32	3.07		4.41		4.56		5.61	2.8	4.72	3.1	5.55	4.56	3.04	5.12	2.94	4.62	2.86	4.6	2.92	5.64	3.12		3.61	4.68	3.36	4.65	2.81	4.53	3.05	4.88	3.22	4.32	3.0	4.2	2.42	3.75
361	4.39	3.22		2.71		3.2	5.12	3.12	3.04	3.7	3.95	3.8	4.32	3.06		4.41		4.56		5.61	2.8	4.71	3.09	5.53	4.56	3.05	5.13	2.94	4.63	2.84	4.59	2.92	5.66	3.11	3.96	3.61	4.68	3.37		2.81	4.53	3.06	4.87	3.23	4.32	2.99	4.2	2.44	3.74
362	4.38	3.21		2.71		3.19	5.13	3.21	3.03	3.76	3.95	3.79	4.32	3.05		4.4		4.56		5.61	2.8	4.7	3.08	5.52	4.55	3.05		2.93	4.63	2.84	4.59	2.91	5.7	3.12	3.97	3.61	4.69	3.39	4.65	2.81	4.53	3.06	4.85	3.23	4.31	2.99	4.19	2.43	3.74
363	4.37			2.71		3.18	5.14	3.23	3.03	3.79	3.95	3.78	4.32	3.04		4.4		4.57		5.61	2.8	4.71	3.08	5.51		3.07	5.13	2.93	4.63	2.84	4.59	2.91	5.69	3.11		3.62	4.68	3.39	4.65	2.82	4.53	3.07	4.85	3.23	4.31	2.98		2.43	3.74
364	4.35	3.17		2.71		3.19	5.14	3.23	3.02	3.8	3.95	3.76	4.32	3.03		4.39		4.57		5.61	2.79	4.71		5.5		3.07	5.13	2.93	4.64	2.84	4.58	2.9	5.65	3.11	3.98	3.61	4.68	3.4	4.65	2.82	4.54	3.07	4.83	3.22	4.33	2.98		2.42	3.74
365	4.3	3.14		2.71	3.39	3.19	5.15	3.24	3.02	3.82	3.95	3.75	4.33	3.02		4.38		4.57		5.61	2.79	4.7		5.48		3.11	5.13	2.93	4.64	2.81	4.56	2.9	5.62	3.1		3.62	4.68	3.4	4.65	2.82	4.54	3.08	4.83	3.21	4.34	2.97		2.42	3.75
366	4.24	3.13		2.71	3.83	3.19	5.15	3.25	3.02	3.83	3.96	3.74	4.33	3.01		4.38		4.58		5.61	2.79	4.7		5.46	4.54	3.03	5.13	2.84	4.63	2.81	4.55	2.9	5.63	3.1		3.62	4.68	3.41	4.65	2.82	4.55	3.09	4.82	3.21	4.34	2.97		2.41	3.76
367	4.28	3.12		2.71	4.17	3.19	5.16	3.25	3.02	3.83	3.96	3.72	4.34	3.0		4.37		4.57		5.61	2.79	4.7		5.45		3.13	5.14	2.9	4.61	2.83	4.55	2.89	5.63	3.03		3.63	4.68	3.47	4.65	2.83	4.56	3.09	4.81	3.21	4.34	2.97		2.41	3.76
368	4.29	3.11		2.7	4.34	3.19	5.15	3.26	3.02	3.84	3.96	3.71	4.34	3.0		4.37		4.75		5.61	2.79	4.7		5.43		3.14	5.12	2.92	4.57	2.84	4.54	2.89	5.69	3.04		3.63	4.68	3.46	4.65	2.83	4.57	3.1	4.76	3.21	4.33	2.96		2.41	3.76
369	4.28	3.11		2.7		3.19	5.17	3.27	3.03	3.86	3.96	3.69	4.35	2.99		4.36				5.62	2.79	4.7		5.41	4.54	3.14	5.13	2.93	4.58	2.84	4.54	2.89	5.7	3.05	3.99	3.63	4.78	3.46	4.66	2.84	4.57	3.1	4.75	3.21	4.33	2.96	4.03	2.41	3.77
370	4.16	3.1	3.78	2.71		3.19	5.17	3.28	3.03	3.87	3.97	3.67	4.36	2.99		4.36				5.62	2.79	4.7		5.39		3.16	5.15	2.94	4.58	2.82	4.53	2.89	5.73	3.05		3.65	4.78	3.44	4.66	2.85	4.57	3.11	4.73	3.23	4.33	2.96	3.99	2.41	3.78
371	4.08	3.09	3.79	2.71		3.2	5.17	3.28	3.03	3.88	3.97	3.66	4.37	2.98		4.36				5.62	2.79	4.69		5.38			5.16	2.94	4.55	2.81	4.53	2.89	5.63	3.05	4.0	3.62	4.78	3.44	4.66	2.86	4.56	3.12	4.73	3.25	4.33	2.97	3.91	2.41	3.84
372	4.05	3.08	3.8	2.71		3.2	5.17	3.32	3.04	3.88	3.97	3.65	4.38	2.98		4.36				5.63	2.71	4.69		5.36			5.16	2.95		2.8	4.52	2.89	5.62	3.05		3.62	4.77	3.44	4.66	2.87	4.68	3.13	4.73	3.24	4.33	2.97	3.88	2.41	3.84
373	4.02	3.08	3.81	2.73		3.2	5.18	3.32	3.04	3.88	3.91	3.64	4.39	2.97		4.36				5.63	2.83	4.69		5.35		3.16	5.16	2.95	4.58	2.8	4.52	2.89	5.6	3.05	4.02	3.62	4.75	3.43	4.66	2.88	4.73	3.13	4.72	3.24	4.33	2.97	3.87	2.4	3.84
374	4.0	3.06	3.81	2.74	3.42	3.21	5.18	3.31	3.05	3.89	3.95	3.63	4.4	2.97		4.35				5.64	2.89	4.69		5.33			5.06	2.95	4.6	2.8	4.52	2.89	5.61	3.05	4.03	3.62	4.74	3.43	4.67	2.89	4.75	3.14	4.72	3.24	4.33	2.98	3.87	2.4	3.84
375	3.96	3.06	3.81	2.75		3.21	5.18	3.31	3.05	3.89	3.96	3.62	4.41	2.97		4.35				5.64		4.69	2.99	5.32		3.21	5.09	2.96	4.6	2.79	4.52	2.89	5.6	3.05	4.04	3.62	4.74	3.43	4.67	2.91	4.76	3.14	4.71	3.24	4.33	2.98	3.86	2.4	3.83
376	3.88	3.04	3.8	2.75		3.22	5.18	3.31	3.05	3.89	3.96	3.62	4.43	2.97		4.35				5.64		4.69	2.97	5.3		3.22	5.06	2.96	4.59	2.78	4.52	2.87	5.61	3.05	4.05	3.62	4.73	3.43	4.62	2.92	4.76	3.14	4.72	3.24	4.33	2.99	3.86	2.4	3.83
377	3.82	3.02	3.8	2.75	3.7	3.22	5.19	3.3	3.06	3.89	3.96	3.62	4.43	2.97		4.35		3.7		5.64		4.68	2.96	5.29	4.56	3.23	5.05	2.94	4.57	2.77	4.51	2.87	5.61	3.06	4.05	3.62	4.72	3.42	4.57	2.93	4.77	3.15	4.72	3.25	4.33	3.0	3.86		3.82
378	3.78	3.0	3.8	2.75		3.23	5.19	3.29	3.06	3.89	3.95	3.63	4.44	2.97		4.35		4.04		5.65		4.68	2.97	5.28		3.24	5.05	2.97	4.57	2.77	4.52	2.88	5.6	3.06	4.06	3.62	4.72	3.42	4.56	2.94	4.77	3.15	4.73	3.2	4.35	3.01	3.88		3.82
379	3.7	2.99	3.8	2.75		3.24	5.19	3.29	3.07	3.94	3.95	3.66	4.45	2.97		4.34		4.24		5.64		4.68	2.97	5.26		3.2	5.05	2.99	4.56	2.77	4.52	2.89	3.64	3.06	4.07	3.62	4.7	3.42	4.57	2.94	4.77	3.15	4.72	3.23	4.34	3.02		2.41	3.81
380	3.63	2.98	3.79	2.73		3.24	5.2	3.28	3.07	3.92	3.95	3.67	4.45	2.97		4.34		4.43		5.64		4.68	2.97	5.25		3.15	5.05	2.99	4.54	2.78	4.52	2.9		3.06	4.07	3.61	4.68	3.43	4.58	2.95	4.77	3.15	4.72	3.23	4.35	3.03		2.45	3.81
381	3.57	2.97	3.79	2.65		3.25	5.2	3.27	3.07	3.92	3.96	3.67	4.45	2.98		4.34		4.55		5.64		4.68	2.97	5.24	3.95	3.09	5.06	2.99	4.53	2.79	4.53	2.9		3.07	4.08	3.61	4.67	3.43	4.59	2.95	4.77	3.16	4.72	3.23	4.35	3.03		2.46	3.79
382	3.55	3.0	3.79	2.69		3.25	5.2	3.23	3.07	3.91	3.96	3.67	4.46	2.98		4.33		4.61		5.65	2.91	4.68	2.97	5.24		2.99	5.06	2.99	4.53	2.78	4.54	2.9		3.07	4.09	3.61	4.66	3.44	4.59	2.95	4.77	3.16	4.71	3.23	4.35	3.04	3.87	2.46	3.78
383	3.53	3.01	3.78	2.72	3.46	3.26	5.21	3.19	3.08	3.91	3.97	3.67	4.46	2.98		4.32		4.64		5.65		4.63	2.98	5.24		2.95	5.07	2.98	4.51	2.8	4.55	2.9		3.07	4.09	3.61	4.65	3.45	4.6	2.96	4.77	3.16	4.71	3.24	4.35	3.05	3.83	2.45	3.78
384	3.49	3.01	3.78	2.75	3.28	3.26	5.21	3.2	3.08	3.91	3.97	3.66	4.47	2.98		4.32		4.65		5.66		4.64	2.97	5.23		2.99	5.07	2.97	4.47	2.88	4.55	2.9		3.08	4.09	3.61	4.64	3.47	4.61	2.96	4.6	3.16	4.71	3.23	4.35	3.05	3.82	2.45	3.77
385	3.46	3.01	3.73	2.76	3.22	3.26	5.22	3.2	3.08	3.91	3.96	3.65	4.47	2.99		4.32		4.67		5.66		4.64	2.97	5.23	4.0	2.97	5.13	2.96	4.2	2.91	4.56	2.9		3.09	4.1	3.6	4.63	3.48	4.62	2.96	4.55	3.16	4.7	3.23	4.35	3.05	3.8		3.76
386	3.43	3.01		2.76		3.26	5.21	3.19	3.08	3.91	3.96	3.64	4.47	2.99		4.31		4.68		5.66		4.64	2.97	5.23	4.19	2.95	5.14	2.95		2.91	4.57	2.91		3.09	4.1	3.6	4.61	3.5	4.62	2.96	4.54	3.17	4.7	3.23	4.35	3.05	3.8		3.75
387	3.41	3.01		2.76		3.25	5.21	3.19	3.08	3.91	3.96	3.62	4.47	2.99		4.31		4.7		5.67		4.64	2.93	5.23	4.31	2.8	5.17	2.94		2.93	4.58	2.87		3.09	4.1	3.59	4.6	3.53	4.64	2.97	4.53	3.18	4.69	3.23	4.35	3.05	3.8	2.44	3.75
388	3.4	3.01		2.76		3.25	5.21	3.17	3.08	3.91	3.97	3.61	4.47	3.0		4.3		4.7		5.67		4.64	2.79	5.24	4.38		5.17	2.93		2.94	4.59	2.9		3.1	4.1	3.58	4.58	3.55	4.69	2.97	4.53	3.18	4.68	3.22	4.35	3.05			3.75
389	3.39	3.01		2.77		3.26	5.22	3.16	3.08	3.91	3.96	3.6		3.0		4.31		4.71		5.68	2.71	4.64	2.78	5.24	4.45		5.17	2.92		2.95	4.59	2.92		3.1	4.1	3.57	4.58		4.77	2.98	4.53	3.19	4.68	3.22	4.35	3.05			3.75
390	3.38	3.01		2.77		3.26	5.2	3.15	3.1	3.91	3.96	3.59	4.48	3.0		4.3		4.71		5.68	2.7	4.65	2.82	5.25	4.51		5.16	2.91		2.96	4.6	2.93		3.1	4.1	3.55	4.57	3.56	4.77	2.98	4.53	3.2	4.67	3.22	4.35	3.05		2.45	3.76
391	3.37	3.01		2.66			5.2	3.15	3.12	3.9	3.95	3.57	4.48	3.01		4.3		4.72		5.7	2.69	4.64	2.84	5.28	4.55		5.16	2.91	4.08	2.98	4.61	2.93		3.1	4.1	3.54	4.56	3.54	4.78	2.99	4.51	3.24	4.66	3.22	4.35	3.05	3.79	2.48	3.76
392	3.37	3.01		2.66			5.19	3.16	3.13	3.9	3.94	3.56	4.48	3.01		4.31		4.73		5.72	2.7	4.65	2.84	5.3	4.58		5.16	2.9	4.26	2.98	4.62	2.93		3.1	4.1	3.52	4.56	3.55	4.76	2.99	4.52	3.26	4.66	3.22	4.34	3.05	3.79	2.47	3.76
393	3.36	3.01		2.72			5.19	3.16	3.13	3.9	3.94	3.55	4.48	3.02		4.31		4.74		5.73	2.7	4.65	2.86	5.31	4.59		5.16	2.89	4.34	2.99	4.63	2.94		3.1	4.1	3.48	4.56	3.56	4.75	2.99	4.52	3.26	4.65	3.22	4.34	3.05		2.47	3.77
394	3.34	3.02		2.74		3.26	5.18	3.16	3.13	3.91	3.94	3.55	4.47	3.02		4.32		4.75		5.73	2.7	4.65	2.86	5.32	4.6		5.16	2.89	4.39	3.0	4.63	2.94		3.1	4.11	3.45	4.55	3.56	4.71	2.99	4.53		4.64	3.22	4.34	3.04	3.8	2.47	3.72
395	3.34	3.02		2.74		3.25	5.16	3.15	3.13	3.91	3.94	3.55	4.48	3.03		4.32		4.76		5.73	2.7	4.64	2.86	5.34	4.61		5.16	2.88	4.42	3.0	4.66	2.94		3.12	4.11	3.42	4.55	3.56	4.7	2.99	4.53		4.64	3.22	4.34	3.04	3.8	2.47	3.76
396	3.34	3.04		2.74		3.25	5.15	3.14	3.13	3.92	3.94	3.56	4.48	3.04		4.32		4.76	2.88	5.74	2.69	4.65	2.84	5.34	4.63		5.15	2.88	4.42	3.01	4.67	2.94		3.11	4.16	3.42	4.55	3.55	4.69	3.0			4.62	3.23	4.34	3.04		2.47	3.79
397	3.34	3.07		2.74			5.16	3.14	3.13		3.93	3.57	4.48	3.06		4.31		4.76	2.88	5.74	2.7	4.65	2.82	5.35	4.65			2.88	4.42	3.01	4.68	2.91		3.1	4.11	3.38	4.54	3.54	4.69	3.0		3.21	4.61	3.26	4.34	3.04		2.47	3.79
398	3.34	3.01		2.74			5.16	3.14	3.13		3.93	3.58	4.49	3.07		4.24		4.76	2.88	5.74	2.71	4.65	2.8	5.36	4.66			2.87	4.41	3.01	4.68	2.91		3.1	3.84		4.54	3.54	4.68	3.0			4.61	3.27	4.34	3.04		2.46	3.79
399	3.35	2.99		2.74			5.17	3.14	3.13		3.92	3.6	4.5	3.07		3.63		4.76	2.89	5.74	2.73	4.64	2.8	5.37	4.67			2.88	4.4	3.01	4.69	2.9		3.1		3.5	4.53	3.53	4.68	3.0	4.54		4.61	3.27	4.35	3.04	3.81	2.46	3.79
400	3.36	3.0		2.74		3.24	5.17	3.12	3.13		3.91	3.61	4.52	3.07				4.73	2.89	5.75	2.74	4.65	2.8	5.38	4.68		5.08	2.88	4.38	3.01	4.69	2.9		3.09			4.52	3.54	4.67	3.0			4.6	3.27	4.35	3.04	3.82	2.46	3.79
401	3.35	3.01		2.74		3.24	5.17	3.11	3.13		3.91	3.63	4.53	3.07				4.71	2.89	5.75	2.74	4.67	2.8	5.4	4.69		5.08	2.88	4.37	3.02	4.69	2.9		3.1			4.57	3.55	4.66	3.0	4.55		4.6	3.28	4.35	3.04	3.82	2.45	3.79
402	3.36	3.02		2.62		3.24	5.17	3.1	3.13	3.8	3.91	3.65	4.53	3.07		3.72		4.71	2.89	5.75	2.74	4.66	2.79	5.42	4.69		5.08	2.88	4.36	3.02	4.69	2.89		3.1			4.56	3.63	4.65	3.0	4.53			3.28	4.34	3.04	3.82	2.45	3.79
403	3.36	3.02		2.68		3.25	5.18	3.08	3.13	3.81	3.91	3.69	4.54	3.07		3.76		4.69	2.89	5.75	2.74	4.66	2.79	5.48	4.69		5.08	2.9	4.35	3.02	4.79	2.89		3.11			4.55	3.51	4.65	3.01	4.52			3.28	4.33	3.04	3.83	2.45	3.8
404	3.37	3.02		2.79	3.11	3.25	5.18	3.08	3.13	3.85	3.9	3.72	4.54	3.07		3.93		4.66	2.9	5.75	2.74	4.66	2.79	5.51	4.69		5.08	2.91	4.35	3.02	4.36	2.89		3.1			4.54	3.34	4.64	3.01	4.51		4.69	3.29	4.33	3.05	3.83	2.44	3.8
405	3.37	3.01		2.84	2.96	3.25	5.18	3.08	3.13	3.9	3.9	3.73	4.54	3.07		4.05		4.64	2.9	5.75	2.75	4.66	2.79	5.5	4.69		5.08	2.92	4.35	3.01	4.26	2.88		3.11			4.54	3.29	4.61	3.01	4.51			3.28	4.33	3.05	3.83	2.42	3.81
406	3.37	3.01		2.86		3.26	5.18	3.07	3.12		3.89	3.74	4.54	3.07		4.24		4.61	2.9	5.75	2.74	4.65	2.79	5.5	4.68		5.08	2.92	4.35	3.01		2.88		3.11	3.63		4.54	3.29	4.59	3.01	4.51			3.28	4.33	3.05	3.83	2.41	3.81
407	3.37	3.01		2.86		3.26	5.16	3.06	3.12	3.94	3.9	3.75	4.54	3.07		4.32		4.59	2.91	5.75	2.72	4.65	2.8	5.49	4.68		5.08	2.93	4.35	3.01	4.47	2.87		3.11	3.65		4.54	3.31	4.58	3.01	4.51			3.31	4.33	3.05	3.84	2.4	3.82
408	3.37	3.01		2.87	2.97	3.25	5.15	3.07	3.12	3.95	3.9	3.75	4.55	3.08		4.33		4.57	2.96	5.75	2.71	4.65	2.81	5.5	4.68		5.09	2.93	4.36	3.01	4.6	2.87		3.11			4.54	3.34	4.57	3.0	4.52		5.7	3.35	4.33	3.05	3.84	2.4	3.82
409	3.36	3.01		2.87		3.26	5.16	3.14	3.12	3.96	3.9	3.75	4.55	3.08		4.33		4.55	2.97	5.76	2.71	4.65	2.83	5.5	4.67		5.08	2.93	4.36	3.0	4.67	2.86		3.13	3.95	2.97	4.55	3.35	4.56	2.99	4.52	3.33	4.71	3.36	4.33	3.05	3.84	2.39	3.83
410	3.36	3.01		2.88	3.08	3.26	5.16	4.56	3.12	3.97	3.89	3.76	4.55	3.09		4.34		4.53	2.96	5.75	2.71	4.65	2.84	5.51	4.66		5.08	2.93	4.37	2.96	4.71	2.86		3.09			4.55	3.36	4.56	2.98	4.52	3.39	4.88	3.37	4.33	3.05	3.85	2.39	3.84
411	3.36	3.01	3.7	2.88	3.25	3.27	5.15		3.14	3.98	3.91	3.76	4.55	3.09		4.35		4.5	2.95	5.75	2.7	4.64	2.85	5.51	4.65		5.09	2.94	4.37	2.94	4.73	2.86		2.96	4.03		4.55	3.35	4.55	2.98	4.52	3.42	4.74	3.37	4.31	3.05	3.85	2.39	3.84
412	3.35	3.01	3.7	2.82	3.35	3.28	5.14		3.14	3.98	3.93	3.77	4.56	3.09	5.09	4.35		4.49	2.96	5.76	2.7	4.65	2.85	5.51	4.64			2.95	4.38	2.94	4.73	2.86					4.55	3.35	4.55	2.98	4.52	3.44	4.82	3.37	4.32	3.05	3.85	2.39	3.85
413	3.32	2.99	3.69	2.79	3.41	3.28	5.13		3.15	3.99	3.93	3.77	4.56	3.09	5.1	4.35		4.47	2.96	5.76	2.7	4.54	2.86	5.52	4.63		5.09	2.96	4.38	2.95	4.73	2.86			4.05		4.56	3.35	4.54	2.98	4.52	3.44	4.86	3.36	4.32	3.05	3.85	2.38
414	3.3	2.97	3.69	2.78		3.28	5.12		3.15	4.0	3.94	3.77	4.56	3.09	5.2	4.36		4.46	2.97	5.76	2.7	4.46	2.86	5.53	4.61		5.09	2.96	4.38	2.96	4.74	2.86			4.06	3.26	4.56	3.35	4.54	2.97	4.53	3.46	4.86	3.36	4.31	3.05	3.85	2.38	3.88
415	3.28	2.98	3.69	2.77		3.3	5.11		3.15	4.01	3.94	3.77	4.56	3.09	5.26	4.34		4.45	2.98	5.76	2.69	4.51	2.87	5.53	4.6		5.1	2.96	4.38	2.95	4.75	2.86			4.06	3.58	4.56	3.35	4.54	2.97	4.53	3.47	4.86	3.35	4.31	3.04	3.85		3.88
416	3.28	2.96	3.68	2.76	3.34	3.36	5.07	4.0	3.15	4.02	3.94	3.64	4.56	3.09	5.34			4.44	2.98	5.76	2.67	4.62	2.87	5.54	4.59		5.1	2.97	4.37	2.96	4.76	2.85			4.08	3.68	4.56	3.15	4.54	2.97	4.53	3.48	4.87	3.35	4.3	3.04	3.86		3.88
417	3.27	2.95	3.68	2.75		3.39	5.08	3.41	3.15	4.03	3.94	3.6	4.56	3.08	5.34			4.43	2.98	5.76	2.67	4.66	2.87	5.54	4.57		5.1	2.97	4.37	2.96	4.77	2.86			4.07		4.56		4.54	2.96	4.53		4.87	3.34	4.3	3.04	3.86	2.35	3.88
418	3.26	2.96	3.68	2.75	3.34	3.21	5.08	3.2	3.15	4.03	3.94	3.48	4.56	3.08	5.34	4.33		4.43	2.97	5.76	2.66	4.66	2.88	5.55	4.55		5.11	2.97	4.37	2.96	4.78	2.86			4.07		4.57		4.54	2.96	4.52		4.87	3.33	4.29	3.04	3.82	2.32	3.88
419	3.24	2.96	3.67	2.74	3.32	2.93	5.1	3.15	3.16	4.05	3.94	3.65	4.55	3.08	5.34	4.7		4.42	2.97	5.76	2.66	4.66	2.88	5.55	4.54		5.11	2.98	4.36	2.96	4.78	2.86			4.07		4.57		4.54	2.96	4.53	3.45	4.88	3.32	4.29	3.04	3.74	2.32	3.88
420	3.21	2.96	3.66	2.74	3.28	4.78	5.11	3.13	3.16	4.05	3.94	3.72	4.55	3.08	5.34			4.42	2.97	5.75	2.65	4.67	2.89	5.55	4.52		5.12	2.99	4.36	2.96	4.78	2.86			4.07		4.57		4.54	2.96	4.53	3.42	4.88	3.32	4.27	3.04	3.4	2.31	3.88
421	3.19	2.97	3.66	2.73	3.22		5.12	3.14	3.17	4.05	3.94	3.72	4.54	3.08	5.34			4.41	2.97	5.75	2.66	4.67	2.89	5.55	4.5		5.13	3.0	4.34	2.96	4.79	2.86			4.07	3.84	4.56		4.53	2.96	4.53	3.45	4.89	3.31	4.27	3.04	3.55	2.31	3.88
422	3.18	2.97	3.65	2.64	3.21		5.13	3.15	3.18	4.05	3.95	3.73	4.53	3.08	5.35			4.41	2.96	5.75	2.66	4.67	2.89	5.54	4.49		5.14	3.0	4.31	2.97	4.8	2.86			4.07		4.56	2.99	4.53	2.96	4.53	3.45	4.9	3.3	4.27	3.04	3.68	2.31	3.88
423	3.18	2.97	3.65	2.58	3.3	3.54	5.14	3.17	3.19	4.05	3.95	3.73	4.52	3.08	5.36			4.42	2.96	5.75	2.66	4.67	2.8	5.53	4.48		5.15	3.01	4.3	2.96	4.83	2.86		2.96	4.07	3.84	4.56	3.11	4.53	2.96	4.53	3.46	4.91	3.29	4.27	3.05		2.31	3.87
424	3.18	2.97	3.64	2.68		3.27	5.15	3.21	3.2	4.04	3.96	3.72	4.51	3.08	5.37			4.42	2.95	5.75	2.66	4.66	2.88	5.52	4.46		5.12	3.01	4.28	2.96	4.83	2.87			4.07		4.56	3.21	4.53	2.97	4.53	3.46	4.91	3.29	4.26	3.05	4.06	2.31	3.87
425	3.19	2.97	3.64	2.71		3.25	5.16	3.24	3.2	4.03	3.96	3.72	4.5	3.07				4.42	2.95	5.75	2.67	4.66	2.93	5.5	4.45		5.16	3.03	4.27	2.96	4.91	2.86		2.93	4.07	3.74	4.56	3.26	4.52	2.97	4.55	3.47	4.93	3.27	4.26	3.06		2.31	3.87
426	3.19	2.98	3.63	2.72		3.34	5.17	3.23	3.21	4.02	3.97	3.72	4.49	3.07		3.72		4.43	2.94	5.74	2.62	4.65	2.95	5.48	4.44		5.01	3.03	4.26	2.97	4.91	2.85		2.96	4.07		4.41	3.28	4.52	2.97	4.57	3.47	4.94	3.26	4.26	3.06		2.31	3.86
427	3.19	2.98	3.63	2.73		3.4	5.19	3.23	3.21	4.01	3.97	3.72	4.48	3.07		3.77		4.44	2.94	5.74	2.66	4.65	2.97	5.47	4.43		4.98	3.04		2.98	4.89	2.84		3.04	4.07		4.47	3.28	4.52	2.98	4.55	3.48	4.98	3.25	4.25	3.07	3.98	2.31	3.86
428	3.19	2.99		2.74		3.37	5.2	3.25	3.15	4.0	3.98	3.72	4.47	3.07		3.98		4.45	2.93	5.74		4.65	2.98	5.45	4.42		4.98	3.05	4.35	2.97	4.88	2.83		2.99	4.08		4.5	3.28	4.52	2.99	4.54	3.48	4.99	3.25	4.25	3.07	3.96	2.3	3.86
429	3.19	3.01		2.74	3.3	3.4	5.21	3.25	3.18	3.98	3.99	3.72	4.45	3.07	5.38	4.16		4.46	2.93	5.74		4.65	2.98	5.43	4.41			3.04	4.41	2.95	4.86	2.83			4.08		4.51	3.27	4.52	3.02	4.53	3.43	5.0	3.25	4.25	3.07	3.95	2.3	3.86
430	3.2	3.02	3.62	2.74	3.34		5.22	3.25	3.2	3.97	3.99	3.73	4.44	3.07	5.38	4.25		4.47	2.93	5.74		4.64	2.99	5.4	4.4		5.01	3.06		2.95	4.86	2.83			4.07		4.51	3.27	4.52	3.02	4.53	3.22	4.99	3.25	4.25	3.07	3.94	2.3	3.86
431	3.19	3.02	3.6	2.75	3.31	3.42	5.34	3.25	3.21	3.96	3.99		4.44	3.07	5.39	4.28		4.48	2.93	5.74	2.75	4.64	2.99	5.39	4.4		5.06	3.06		2.94	4.85	2.83			4.07		4.51	3.28	4.53	3.03	4.52	3.28	4.97	3.25	4.25	3.07	3.94	2.31	3.86
432	3.2	3.0	3.59	2.75	3.33	3.41	5.33	3.26	3.21	3.95	4.0		4.43	3.07	5.38	4.3		4.49	2.94	5.74	2.74	4.64	3.0	5.36	4.4		5.15	3.07		2.95	4.83	2.83		3.15	4.06		4.5	3.28	4.53	3.04	4.51	3.29	4.97	3.26	4.26	3.07	3.92	2.31	3.87
433	3.2	2.99	3.58	2.76	3.25	3.42	5.35	3.3	3.22	3.93	3.99		4.42	3.07	5.37	4.26		4.49	2.94	5.74	2.74	4.64	3.01	5.34	4.4			3.08	4.33	2.95	4.82	2.83			4.05		4.5	3.3	4.54	3.04	4.5	3.31	4.95	3.26	4.26	3.07	3.9	2.31	3.88
434	3.22	2.99	3.57	2.76	3.22	3.4	5.34	3.39	3.22	3.91	4.0		4.42	3.06	5.36	4.26		4.5	2.94	5.74	2.63	4.62	3.01	5.3	4.4		5.08	3.08	4.31	2.96	4.8	2.83			4.04		4.5	3.3	4.54	3.05	4.5		4.93	3.27	4.26	3.06	3.88	2.3	3.88
435	3.24	2.98	3.56	2.77	3.25	3.38	5.35	3.41	3.22	3.9	3.99		4.42	3.06	5.36	4.25		4.5	2.93	5.74		4.62	2.98	5.28	4.41		5.1	3.08	4.31	2.96	4.78	2.83			4.02		4.5	3.31	4.55	3.05	4.49	3.29	4.92	3.27	4.27	3.06	3.85	2.28	3.89
436	3.26	2.98	3.56	2.77	3.25	3.37	5.34	3.4	3.22	3.89	3.99		4.42	3.06		4.25		4.51	2.93	5.73		4.59	3.03	5.28	4.41			3.09	4.31	2.97	4.76	2.83			4.01		4.5	3.32	4.56	3.06	4.48	3.29	4.9	3.28	4.27	3.05		2.27	3.89
437	3.27	2.98	3.57	2.77	3.37	3.35	5.34	3.39	3.22	3.87	3.99		4.42	3.05		4.25		4.51	2.94	5.73		4.61	3.08	5.27	4.41			3.09	4.31	2.96	4.76	2.83		3.24	3.99		4.51	3.32	4.57	3.06		3.32	4.78	3.29	4.28	3.05	3.79	2.26	3.9
438	3.29	2.98		2.75	2.91	3.34	5.33	3.39	3.22	3.86	3.99		4.43	3.05		4.26		4.52	2.94	5.72		4.62	3.1	5.27	4.41		5.12	3.09	4.29	2.96	4.75	2.83			3.97		4.51	3.47	4.58	3.06	4.52	3.35	4.51	3.3	4.28		3.8	2.26	3.9
439	3.3	2.98		2.74	2.94	3.34	5.33	3.39	3.23	3.85	3.98		4.44	3.04		4.25		4.52	2.94	5.71		4.61	3.11	5.27	4.42			3.09	4.29	2.96	4.75	2.83			3.95		4.51	3.38	4.6	3.06	4.54	3.37	4.52	3.31	4.28		3.78	2.26	3.91
440	3.31		3.69	2.81		3.33	5.32	3.38	3.23	3.83	3.98		4.45	3.04		4.26		4.52	2.95	5.71		4.6	3.12	5.27	4.42		5.18	3.03	4.28	2.95	4.74	2.83			3.94		4.51	3.35	4.62	3.06	4.56	3.36	4.58	3.32	4.25	3.09	3.63	2.27	3.91
441	3.32		3.73	2.78		3.3	5.33	3.38	3.23	3.82	3.98		4.46	3.04	5.33	4.26		4.52	2.95	5.7		4.61	3.12	5.27	4.42		5.2	3.1	4.28	2.95	4.73	2.83		3.17	3.92		4.51	3.34	4.63	3.06	4.57	3.39	4.59	3.3	4.26	3.11		2.27	3.92
442	3.33			2.7		3.26	5.33	3.37	3.23	3.81	3.98		4.47	3.03		4.26		4.52	2.95	5.7		4.61	3.12	5.24	4.41		5.18	3.13	4.28	2.95	4.71	2.83		3.07	3.9		4.51	3.32	4.65	3.06	4.58	3.39	4.59	3.32	4.29	3.11		2.27	3.93
443	3.33					3.2	5.32	3.37	3.23	3.81	3.98		4.49	3.03	5.3	4.27		4.52	3.16	5.69		4.61	3.12	5.24	4.41		5.16	3.14	4.27	2.95	4.7	2.8			3.89		4.52	3.29	4.66	3.06	4.59	3.4	4.59	3.33	4.33	3.06		2.28	3.93
444	3.35					3.15	5.32	3.36	3.23	3.8	3.98		4.5	3.02	5.27	4.27		4.53		5.68		4.61	3.12	5.25	4.41		5.14	3.14	4.26	2.94	4.7	2.79			3.87		4.52	3.28	4.67	3.06	4.58	3.4	4.58	3.34	4.35	3.04	3.41	2.28	3.93
445	3.37	4.02			2.77	3.1	5.32	3.35	3.21	3.8	3.98		4.51	3.02	5.23	4.27		4.53		5.67		4.62	3.12	5.24	4.41		5.14	3.14	4.26	2.94	4.69	2.78			3.85		4.52	3.26	4.68	3.06	4.6	3.39	4.57	3.34	4.36	3.02	3.36	2.28	3.94
446	3.37	3.31			2.89	3.08	5.32	3.34	3.19	3.8	3.99		4.52	3.01	5.21	4.27		4.54		5.66		4.57	3.01	5.24	4.41		5.12	3.14	4.26	2.93	4.7	2.77			3.84		4.52	3.25	4.69	3.06	4.62	3.38	4.55	3.34	4.35	3.02	3.54	2.31	3.94
447	3.38	3.04		2.61	2.92	3.06	5.32	3.34	3.17	3.8	3.99		4.54	3.01	5.19	4.27		4.55		5.65	2.71	4.56	2.97	5.24	4.41			3.15	4.26	2.93	4.7	2.77			3.82		4.52	3.23	4.71	3.06	4.65	3.37	4.54	3.34	4.35	3.01	3.66	2.31	3.95
448	3.38	2.93		2.62	2.94	3.05	5.32	3.33	3.17	3.8	3.99		4.55	3.01	5.18	4.26		4.56		5.65	2.8	4.54	2.98	5.24	4.42			3.15	4.26	2.92	4.7	2.76			3.81		4.52	3.23	4.72	3.06	4.67	3.37	4.53	3.34	4.34	3.01	3.72	2.33	3.95
449	3.38	2.87			2.95	3.03	5.32	3.32	3.16	3.81	4.0		4.56	3.01	5.15	4.26		4.57		5.64		4.55	3.03	5.25	4.41		4.92	3.15	4.26	2.92	4.7	2.75			3.8		4.52	3.23	4.73	3.05	4.67	3.36	4.53	3.34	4.33	3.01	3.72	2.34	3.96
450	3.38	2.83			2.97	3.01	5.31	3.32	3.16	3.84	4.0		4.57	3.01	4.97	4.25		4.57		5.63	2.86	4.54	3.05	5.25	4.42		4.91	3.15	4.26	2.92	4.69	2.74		3.72	3.79		4.52	3.22	4.73	3.05	4.68		4.52	3.34	4.32	3.01	3.71	2.35	3.96
451	3.37	2.81		2.68	2.97	3.0	5.31	3.31	3.16	3.85	4.01		4.58	3.0	5.01	4.24		4.58		5.62	2.89	4.54	3.05	5.25	4.43		4.92	3.15	4.27	2.92	4.69	2.74		3.52	3.78		4.52	3.22	4.74	3.05	4.67		4.51	3.34	4.32	3.0	3.71	2.35	3.96
452	3.37	2.78			2.98	2.99	5.31	3.3	3.15	3.85	4.01		4.58	3.0	5.03	4.21		4.59		5.6		4.54	3.04	5.25	4.44			3.15	4.26	2.92	4.69	2.73		3.38	3.77		4.52	3.23	4.74	3.05	4.67		4.51		4.31	3.09	3.71	2.35	3.96
453	3.37	2.78		2.72	2.98	2.99	5.31	3.27	3.15	3.85	4.01		4.59	3.0		4.2		4.6		5.59	2.87	4.54	3.04	5.25	4.44			3.15	4.26	2.98	4.69	2.73		3.4	3.76		4.52	3.24	4.72	3.05	4.67		4.5	3.32	4.32	3.03	3.65	2.36	3.97
454	3.36	2.77		2.73	2.99	2.98	5.31	3.24	3.15	3.86	4.02		4.59	3.0		4.19		4.61		5.58		4.55	3.04	5.25	4.44		4.95	3.15	4.26	2.98	4.69	2.72		3.45	3.75		4.52	3.25	4.73	3.05	4.68	3.3	4.5		4.32	3.02	3.26	2.36	3.97
455	3.36	2.78		2.75	3.0	2.97	5.31	3.23	3.15	3.86	4.02		4.59	3.0		4.17		4.62		5.56		4.55	3.04	5.25	4.45		4.93	3.15	4.27	2.97	4.69	2.72		3.5	3.74		4.52	3.25	4.72	3.04	4.69	3.29	4.5	3.3	4.32	3.1		2.37	3.97
456	3.37	2.78		2.76	2.89	2.97	5.31	3.22	3.14	3.87	4.02		4.59	3.0	5.04	4.16		4.63		5.57	2.87	4.55	3.04	5.26	4.44		4.88	3.15	4.26	2.97	4.67	2.72		3.79	3.74		4.52	3.25	4.72	3.04	4.7	3.28	4.49	3.3	4.33	3.14		2.37	3.97
457	3.37	2.78		2.76	2.9	2.97	5.31	3.21	3.14	3.87	4.02		4.59	3.01		4.15		4.63		5.56	2.78	4.56	3.04	5.27	4.44			3.15	4.28	2.96	4.66	2.72			3.74		4.52	3.24	4.72	3.05	4.71	3.27	4.5	3.3	4.32	3.15		2.38	3.97
458	3.38	2.77		2.77	2.97	2.97	5.31	3.2	3.13	3.88	4.02		4.58	3.01		4.15		4.63	2.99	5.57		4.57	3.04	5.27	4.46			3.15	4.27	2.95	4.65	2.72			3.74		4.52	3.24	4.71	3.05	4.72	3.27	4.5	3.3	4.3	3.15		2.38	3.97
459	3.38	2.77		2.77	3.0	2.96	5.32	3.19	3.13	3.89	4.03		4.58	3.01		4.14		4.63	3.01	5.47		4.57	3.03	5.28	4.46		4.86	3.15	4.25	2.94	4.65	2.72			3.73		4.52	3.24	4.71	3.06	4.72	3.27	4.5	3.29	4.28	3.15		2.38	3.97
460	3.4	2.76		2.8	3.01	2.97	5.32	3.18	3.12	3.9	4.03		4.58	3.02		4.14		4.64	3.02		2.85	4.57	3.02	5.28	4.46		4.84	3.15	4.25	2.93	4.65	2.72		3.66	3.73		4.52	3.24	4.71	3.06	4.73	3.27	4.55	3.29	4.25	3.11		2.38	3.97
461	3.41	2.76		2.8	3.01	2.95	5.33	3.17	3.11	3.9	4.02		4.57	3.02		4.14		4.65	3.02		2.87	4.54	2.95	5.29	4.46		4.79	3.15	4.25	2.93	4.65	2.72			3.74		4.52	3.24	4.71	3.07	4.74	3.26	4.57	3.27	4.23			2.38	3.97
462	3.42	2.76		2.81	3.0	2.95	5.33	3.17	3.1	3.91	4.02		4.57	3.03		4.13		4.65	3.02			4.62	2.96	5.33	4.47		4.68	3.15	4.24	2.93	4.65	2.72		3.63	3.74		4.52	3.24	4.71	3.08	4.75	3.25	4.58	3.27	4.24	3.09		2.4	3.97
463	3.44	2.72		2.82	3.0	2.94	5.32	3.16	3.1	3.93	4.02		4.56	3.03	5.04	4.12		4.65	3.02			4.55	2.98	5.35	4.47		4.63	3.16	4.23	2.93	4.65	2.72			3.75		4.52	3.24	4.72	3.08	4.75	3.26	4.59	3.28	4.19	3.06		2.42	3.96
464	3.45			2.85	2.98	2.9	5.29	3.15	3.1	3.95	4.02		4.56	3.04		4.11		4.66	2.99			4.49	2.98	5.36	4.47		4.69	3.16	4.22	2.93	4.65	2.72		3.63	3.75		4.52	3.24	4.73	3.08	4.76	3.26	4.59	3.29	4.15	3.04		2.43	3.96
465	3.47	2.72		2.87	2.97	2.89	5.3	3.15	3.1	3.97	4.02		4.55	3.04		5.61		4.66	2.97			4.51	2.98	5.36	4.47		4.77	3.17	4.19	2.93	4.65	2.72			3.76		4.53	3.24	4.73	3.08	4.76	3.26	4.6	3.29	4.16	3.03		2.44	3.96
466	3.49	2.73		2.88	2.96	2.89	5.3	3.14	3.1	3.98	4.01		4.55	3.05				4.67	2.96	5.14		4.5	2.97	5.36	4.47		4.8	3.18	4.19	2.93	4.65	2.73			3.76		4.53	3.25	4.73	3.09	4.76	3.26	4.6	3.28	4.15	3.01	3.75	2.45	3.95
467	3.5	2.72		2.89	2.95	2.9	5.31	3.13	3.09	3.97	4.0		4.56	3.05	5.01			4.67	2.96	5.24		4.5	2.97	5.36	4.48		4.82	3.19	4.18	2.94	4.66	2.73		3.62	3.77		4.53	3.25	4.73	3.09	4.75	3.26	4.6	3.28	4.16	2.93	3.77	2.45	3.95
468	3.52	2.73		2.88	2.93	2.9	5.31	3.13	3.09	3.97	4.0		4.56	3.05	5.0			4.68	2.95	5.34			2.98	5.36	4.48		4.82	3.2	4.17	2.95	4.66	2.74			3.78		4.54	3.27	4.74	3.09	4.75	3.26	4.6	3.26	4.16	2.95	3.77	2.45	3.95
469	3.54	2.69		2.88	2.91	2.9	5.32	3.13	3.1	3.97	3.99		4.57	3.05	4.99	4.56		4.69	2.93	5.43		4.51	2.98	5.37	4.48		4.79	3.18	4.17	2.96	4.66	2.75		3.54	3.8		4.54	3.28	4.74	3.08	4.73	3.27	4.61	3.26	4.15	2.99		2.46	3.94
470	3.55	2.64		2.87	2.92	2.9	5.31	3.13	3.1	3.97	3.98		4.57	3.05	4.98	4.21		4.7	2.92	5.44	2.86	4.51	2.98	5.37	4.49		4.79	3.24	4.16	2.96	4.66	2.75		3.5	3.81		4.55	3.28	4.75	3.08	4.75	3.28	4.62	3.25	4.16	3.02	3.81	2.46	3.94
471	3.57	2.65		2.87	2.91	2.91	5.32	3.13	3.1	3.98	3.98		4.57	3.05	4.96	4.1		4.72	2.9	5.47	2.84	4.49	2.98	5.38	4.49			3.26	4.16	2.96	4.67	2.75		3.42			4.55	3.29	4.75	3.08	4.76	3.29	4.63	3.23	4.16	3.03		2.46	3.94
472	3.62	2.65		2.86	2.92	2.87	5.31	3.13	3.1	3.98	3.97		4.6	3.06	4.95	4.09		4.73	2.89	5.49	2.83	4.48	2.92	5.38	4.49		4.77	3.27	4.15	2.95	4.67	2.75		3.37	3.82		4.55	3.3	4.76	3.08	4.76	3.29	4.64	3.23	4.15	3.03		2.46	3.93
473	3.69	2.66		2.84	2.92	2.87	5.31	3.13	3.1	3.98	3.97		4.61	3.06	4.94	4.07		4.74	2.87	5.49	2.83	4.49	3.09	5.38	4.49		4.73	3.27	4.15	2.95	4.67	2.75		3.34	3.84		4.55	3.31	4.76	3.09	4.76	3.3	4.64	3.24	4.15	3.0	3.84	2.46	3.93
474	3.7	2.65		2.82	2.92	2.87	5.31	3.13	3.1	3.96	3.96		4.61	3.05	4.94	4.06		4.74	2.88	5.49	2.82	4.49	3.07	5.39	4.49		4.71	3.27	4.15	2.95	4.66	2.75		3.32	3.85		4.55	3.33	4.76	3.09	4.76	3.3	4.65	3.24	4.14	2.98	3.84	2.46	3.93
475	3.7	2.65		2.81		2.87	5.32	3.13	3.1	4.07	3.96		4.61	3.05	4.93	4.07		4.74	2.88	5.5	2.81	4.5	3.04	5.4	4.49		4.71	3.27	4.17	2.95	4.65	2.76		3.3	3.86		4.55	3.34	4.77	3.09	4.76	3.31	4.66	3.24	4.14	2.96	3.85	2.47	3.92
476	3.7	2.65		2.81		2.87	5.31	3.13	3.1	4.04	3.96		4.62	3.05	4.93	4.09		4.74	2.88	5.5	2.8		3.04	5.41	4.5		4.73	3.27	4.15	2.95	4.65	2.76		3.27	3.88		4.55	3.35	4.77	3.1	4.76	3.32	4.67	3.24	4.1	2.95		2.47	3.92
477	3.7	2.66		2.8		2.87	5.31	3.13	3.1	4.02	3.95		4.63	3.06	4.92	4.09		4.74	2.88	5.5	2.79	4.56	3.04	5.42	4.5		4.72	3.27	4.14	2.97	4.64	2.76		3.2	3.89	3.16	4.55	3.37	4.77	3.11	4.71	3.32	4.68	3.25	4.1	2.94		2.47	3.91
478	3.69	2.66	3.76	2.8		2.86	5.31	3.13	3.11	4.0	3.95		4.64	3.06	4.91	4.1		4.74	2.89	5.5		4.53	3.04	5.43	4.5			3.27	4.14	2.94	4.64	2.77		3.2	3.9	3.13	4.55	3.38	4.77	3.11	4.68	3.32	4.7	3.25	4.09	2.93	3.86	2.48	3.91
479	3.69	2.66	3.78	2.8		2.86	5.31	3.13	3.1	3.99	3.95		4.65	3.06	4.9	4.11		4.73	2.9	5.49		4.67	3.05	5.43	4.5		4.65	3.27	4.13	2.92	4.63	2.77			3.93		4.55	3.4	4.77	3.12	4.65	3.32	4.72	3.26	4.1	2.93	3.87	2.48	3.9
480	3.68	2.66	3.79	2.81		2.86	5.31	3.13	3.09	3.98	3.94		4.65	3.06	4.89	4.11		4.73	2.93	5.5		4.03	3.05	5.44	4.5		4.62	3.28	4.13	2.93	4.63	2.78		3.17	3.95		4.55	3.42	4.77	3.13	4.64	3.32	4.73	3.27	4.1	2.92	3.87	2.48	3.89
481	3.68	2.66	3.79	2.81	2.95	2.85	5.3	3.13	3.09	3.97	3.94		4.67	3.06	4.89	4.11		4.72	2.97	5.49	2.74		3.05	5.44	4.49		4.64	3.27	4.12	2.97	4.63	2.78		3.16	3.96		4.55	3.43	4.77	3.13	4.63	3.32	4.74	3.27	4.08	2.91			3.89
482	3.68	2.65	3.8	2.81	2.94	2.85	5.3	3.09	3.08	3.96	3.94		4.69	3.06	4.88	4.09		4.71	2.99	5.5	2.74		3.06	5.45	4.49		4.64	3.1	4.11	2.98	4.63	2.79		3.14	3.97		4.55	3.44	4.77	3.13	4.63	3.31	4.75	3.28	4.09	2.9			3.89
483	3.67	2.66		2.81	2.94	2.85	5.3	3.12	3.08	3.95	3.94		4.7	3.06	4.88	4.14		4.7	3.01	5.5	2.73		3.06	5.45	4.49		4.63	3.1	4.1	2.99	4.63	2.79		3.13	3.97		4.55	3.45	4.76	3.13	4.62	3.3	4.76	3.28	4.09	2.89			3.88
484	3.64	2.67	3.8	2.82	2.94	2.83	5.3	3.13	3.08	3.95	3.94		4.71	3.06	4.87	4.17		4.68	3.04	5.51	2.72		3.07	5.45	4.49		4.62	3.23	4.1	3.01	4.63	2.8		3.11	3.97	3.54	4.56	3.47	4.76	3.13	4.62	3.3	4.77	3.29	4.09	2.88	3.87		3.88
485	3.6	2.68	3.81	2.82	2.93	2.84	5.3	3.13	3.08	3.93	3.94		4.49	3.06	4.87	4.18		4.67	3.05	5.51	2.71		3.07	5.44	4.49		4.61	3.26	4.09	3.02	4.63	2.81		3.11	3.98	3.65	4.56	3.49	4.75	3.13	4.62	3.3	4.78	3.29	4.09	2.87	3.83		3.87
486	3.61	2.68	3.81	2.83	2.95	2.84	5.31	3.13	3.08	3.91	3.94		4.13	3.06	4.87	4.19		4.66	3.06	5.51	2.7		3.08	5.43	4.49		4.59	3.27	4.09	3.03	4.63	2.81		3.1	3.98	3.68	4.56	3.29	4.75	3.13	4.61	3.29	4.79	3.3	4.09	2.86	3.81		3.87
487	3.61	2.67	3.81	2.83	2.95	2.82	5.31	3.13	3.08	3.91	3.94			3.06	4.86	4.2		4.65	3.06	5.51	2.69		3.02	5.41	4.49		4.59	3.26	4.08	2.98	4.63	2.82		3.1	3.98	3.73	4.56		4.79	3.12	4.6	3.28	4.82	3.31	4.09	2.85	3.79	2.48	3.87
488	3.61	2.68	3.64	2.84	2.96	2.81	5.32	3.12	3.08	3.9	3.95			3.06	4.86	4.21		4.64	3.07	5.51	2.69		2.98	5.35	4.49		4.57	3.24	4.08	3.02	4.63	2.82		3.1	3.99	3.75	4.57		4.8	3.12	4.61	3.27	4.76	3.32	4.09	2.84	3.78	2.47	3.87
489	3.61	2.7	3.62	2.84	2.98	2.81	5.32	3.12	3.08	3.89	3.95			3.06	4.86	4.21		4.63	3.07	5.51	2.69		3.04	5.32	4.49		4.54	3.23	4.08	3.02	4.63	2.82		3.1	3.99	3.71	4.58		4.8	3.12	4.6	3.27	4.83	3.33	4.08	2.83	3.8	2.46	3.87
490	3.6	2.72	3.69	2.84	2.99	2.8	5.33	3.12	3.08	3.89	3.95		2.81	3.06	4.86	4.22		4.62	3.08	5.51	2.68		3.09	5.29	4.49		4.56	3.21	4.08	3.03	4.63	2.82		3.1	3.99	3.66	4.51	3.17	4.8	3.11	4.6	3.26	4.89	3.34	4.08	2.79	3.8	2.46	3.87
491	3.59	2.74	3.72	2.84	3.02	2.8	5.34	3.12	3.08	3.89	3.95		2.55	3.05	4.86	4.23		4.61	3.08	5.5	2.67		3.1	5.28	4.48		4.58	3.21	4.08	3.03	4.63	2.82		3.1	4.0	3.63		3.28	4.81	3.11	4.6	3.25	4.93	3.35	4.08	2.77		2.46	3.87
492	3.57	2.76	3.73	2.84	3.03	2.8	5.35	3.11	3.08	3.88	3.96		2.97	3.05	4.85	4.23		4.6	3.08	5.5	2.66		3.12	5.27	4.48		4.59	3.21	4.08	3.03	4.63	2.82		3.1	4.0	3.6		3.37	4.81	3.11	4.66	3.24	4.93	3.36	4.07	2.77	3.79	2.46	3.87
493	3.58		3.74	2.85	3.02	2.81	5.36	3.09	3.08	3.88	3.96		3.61	3.05	4.84	4.23		4.59	3.09	5.49	2.65		3.13	5.26	4.47		4.51	3.21	4.08	3.03	4.62	2.82		3.1	4.01	3.57		3.43	4.81	3.11	4.67	3.23	4.94	3.37	4.07	2.76	3.75	2.46	3.87
494	3.59		3.73	2.86	3.02	2.81	5.38	3.08	3.1	3.88	3.96		4.08	3.05	4.83	4.25		4.59	3.09	5.49	2.64		3.14	5.26	4.46		4.45	3.2	4.08	3.04	4.62	2.81		3.11	4.01	3.55			4.81	3.11	4.69	3.21	4.94	3.37	4.07	2.76	3.71	2.46	3.87
495	3.6		3.73	2.88	3.03	2.81	5.42	3.07	3.07	3.89	3.96		4.42	3.05	4.83	4.25		4.59	3.1	5.48	2.64		3.14	5.26	4.46		4.49	3.2	4.08	3.04	4.61	2.81		3.12	4.02	3.52	3.85		4.82	3.12	4.66	3.2	4.94	3.38	4.07	2.76	3.69	2.47	3.87
496	3.62	2.81	3.73	2.89	3.03	2.82	5.43	3.06	3.09	3.9	3.96		4.59	3.04	4.82	4.25		4.58	3.1	5.47	2.64		3.15	5.26	4.44		4.47	3.2	4.08	3.05	4.61	2.81		3.12	4.02	3.5	4.16		4.82	3.13	4.64	3.19	4.94	3.39	4.07	2.75	3.68	2.47	3.87
497	3.62	2.82	3.73	2.87	3.03	2.82	5.44	3.06	3.1	3.91	3.96		4.66	3.04	4.81	4.26		4.58	3.11	5.44	2.63		3.15	5.25	4.42		4.64	3.19	4.09	3.02	4.61	2.81		3.12	4.02	3.47	4.38	3.49	4.83	3.14	4.61	3.19	4.95		4.06	2.75	3.66	2.47	3.87
498	3.62	2.82	3.74	2.89	3.04	2.82	5.44	3.06	3.1	3.89	3.96		4.7	3.04	4.8	4.27		4.58	3.11	5.42	2.63		3.16	5.25	4.39		4.71	3.19	4.1	2.93	4.6	2.81		3.12	4.02	3.45	4.5	3.51	4.82	3.14	4.59	3.19	4.95		4.06	2.75	3.66	2.48	3.87
499	3.62	2.83	3.7	2.9	3.04	2.82	5.45	3.05	3.09	3.88	3.95		4.72	3.04	4.79	4.24		4.57	3.11	5.41	2.63		3.17	5.24	4.39		4.73	3.17	4.11	2.92	4.6	2.81		3.11	4.03	3.44	4.56	3.53	4.83	3.14	4.58	3.18	4.95	3.4	4.05	2.75	3.67	2.48	3.86
500	3.64	2.83	3.76	2.91	3.04	2.82	5.45	3.05	3.09	3.88	3.95		4.73	3.05	4.78	4.27		4.57	3.11	5.3			3.17	5.24	4.38		4.73	3.16	4.05	2.91	4.64	2.8		3.11	4.03	3.5	4.6	3.52	4.84	3.14	4.56	3.17	4.95	3.4	4.05	2.74	3.68	2.48	3.73
501	3.56	2.83	3.77	2.91	3.04	2.81	5.45	3.05	3.09	3.89	3.95		4.74	3.05	4.79	4.28		4.57	3.11				3.18	5.24	4.38		4.75	3.15	4.08	2.9	4.63	2.8		3.11	4.03	3.5	4.64	3.54	4.85	3.14	4.55	3.16	4.96	3.4	4.05	2.74	3.69	2.48	3.64
502	3.55	2.84	3.78	2.92	3.04	2.81	5.45	3.05	3.09	3.9	3.95		4.74	3.05	4.78	4.28		4.57	3.12				3.18	5.25	4.38		4.77	3.14	4.07	2.89	4.61	2.8		3.11	4.03	3.48	4.65	3.54	4.83	3.14	4.53	3.15	5.01	3.4	4.05	2.74	3.7	2.48
503	3.53	2.84	3.78	2.92	3.04	2.81	5.45	3.04	3.09	3.9	3.95		4.75	3.05	4.78	4.28		4.58	3.12		2.7		3.19	5.25	4.38	3.05	4.76	3.14	4.07	2.88	4.61	2.79		3.09	4.03	3.03	4.67	3.55	4.83	3.13	4.51	3.14	5.05	3.4	4.05	2.73	3.71	2.48	3.72
504	3.53		3.79	2.92	3.04	2.81	5.45	3.04	3.09	3.9	3.94		4.77	3.05	4.77	4.28		4.58	3.12		2.72		3.19	5.25	4.38	3.28	4.72	3.13	4.07	2.88	4.6	2.78		3.16	4.03	2.56	4.67	3.55	4.84	3.14	4.49	3.14	5.05	3.4	4.05	2.73	3.73	2.48	3.79
505	3.52		3.79	2.92	3.05	2.8	5.45	3.04	3.1	3.91	3.93		4.8	3.06	4.78	4.27		4.58	3.12				3.19	5.25	4.38	3.4	4.72	3.13	4.07	2.88	4.61	2.8			4.03		4.67	3.55	4.84	3.13	4.47	3.13	5.04	3.4	4.05	2.73	3.75	2.48	3.82
506	3.54	2.86	3.79	2.93	3.05	2.8	5.45	3.04	3.1	3.91	3.92		4.83	3.06	4.78	4.27		4.58	3.12				3.19	5.24	4.38	3.47	4.72	3.12	4.06	2.88	4.62	2.82			4.04		4.67	3.55	4.84	3.13	4.46	3.13	5.05	3.41	4.05	2.73	3.77	2.48	3.85
507	3.55		3.79	2.91	3.04	2.76	5.45	3.03	3.1	3.91	3.92		4.84	3.06	4.78	4.27		4.59	3.12	4.98	2.73		3.15	5.25	4.37	3.52	4.72	3.1	4.06	2.88	4.63	2.83		3.13	4.04		4.68	3.54	4.85	3.14	4.46	3.13	5.04	3.41	4.06	2.74	3.78	2.48	3.85
508	3.55		3.78	2.89	3.1	2.74	5.45	3.07	3.11	3.9	3.91		4.84	3.07	4.78	4.27		4.59	3.12	4.87	2.73		3.15	5.25	4.37		4.61	3.09	4.06	2.88	4.63	2.83		3.13	4.03		4.69	3.54	4.84	3.14	4.45	3.13	5.04	3.41	4.06	2.74	3.84	2.48	3.85
509	3.56		3.78	2.86	3.13	2.74	5.45	3.1	3.11		3.91		4.85	3.07	4.78	4.27		4.59	3.12		2.73		3.14	5.25	4.36	3.55	4.58	3.08	4.06	2.87	4.63	2.83		3.13	4.04	3.36		3.54	4.84	3.14	4.45	3.13	5.04	3.42	4.06	2.74	3.85	2.48	3.85
510	3.57	2.8	3.78	2.87	3.17	2.74	5.44	3.11	3.11		3.89		4.85	3.07	4.78	4.26		4.6	3.13		2.73		3.14	5.26	4.36	3.58	4.85	3.07	4.05	2.87	4.62	2.84		3.13	4.04			3.53	4.84	3.14	4.44	3.13	5.04	3.45	4.07	2.75	3.89	2.48	3.86
511	3.59	2.82	3.78	2.86	3.08	2.74	5.44	3.11	3.11		3.88			3.08	4.78	4.26		4.61	3.12	5.01	2.73		3.15	5.26	4.35			3.06	4.04	2.87	4.61	2.84		3.13	4.04			3.53	4.83	3.14	4.44	3.13	5.04	3.44	4.08	2.83	3.9	2.48	3.86
512	3.6	2.83	3.78	2.87	3.06	2.75	5.43	3.11	3.12		3.88		4.8	3.08	4.78	4.25		4.6	3.13	5.11	2.73		3.15	5.27	4.34			3.06	4.04	2.86	4.61	2.85		3.13	4.04			3.53	4.83	3.14	4.45	3.13	5.04	3.44	4.08	2.95	3.92	2.48	3.86
513	3.6	2.84	3.75	2.87	3.05	2.75	5.43	3.12	3.12	3.71	3.87		4.78	3.08	4.77	4.25		4.61	3.13	5.18			3.14	5.28	4.34	3.45		3.05	4.04	2.86	4.62	2.85		3.13	4.03	3.47		3.52	4.84	3.15	4.46	3.13	5.04	3.43	4.08	2.99	3.93	2.48	3.87
514	3.55	2.85	3.75	2.86	3.06	2.75	5.4	3.12	3.12	3.72			4.75	3.09	4.77	4.24		4.6	3.13	5.25	2.73		3.15	5.28	4.33			3.04	4.04	2.85	4.61	2.85		3.13	4.03		4.44	3.52	4.96	3.15	4.48	3.13	5.01	3.43	4.08	3.01	3.93	2.48	3.87
515	3.64	2.86	3.75	2.86		2.75	5.4	3.12	3.13	3.8	3.86			3.09	4.77	4.22		4.6	3.13	5.27	2.73		3.15	5.29	4.33	3.42		3.04	4.04	2.86	4.62	2.86		3.13	4.04		4.46	3.51	5.02	3.15	4.47	3.13	4.97	3.43	4.08	3.02	3.94	2.48	3.87
516	3.74	2.84	3.75	2.87		2.76	5.39	3.11	3.15	3.85	3.86		4.7	3.1	4.75	4.21		4.6	3.13	5.29	2.74		3.15	5.3	4.32			3.03	4.03	2.88	4.61	2.86		3.13	4.04		4.45	3.43	5.03	3.14	4.47	3.12	4.69	3.43	4.09	3.02	3.95	2.48	3.87
517	3.77	2.83	3.75	2.87		2.76	5.4	3.11	3.16	3.89	3.84		4.68	3.1	4.75	4.19		4.59	3.13		2.74		3.17	5.32	4.32	3.45		3.03	4.03	2.92	4.6	2.86		3.11	4.04		4.44	3.28	5.04	3.14	4.53	3.12	4.24	3.43	4.09	3.02	3.97	2.48	3.89
518	3.8	2.86	3.75	2.87		2.76	5.39	3.11	3.17		3.87		4.66	3.1	4.71	4.2		4.59	3.13	5.34	2.74		3.15	5.33	4.32			3.03	4.04	2.93	4.6	2.87		3.12	4.03	3.56	4.43	3.33	5.04	3.13	4.53	3.12	4.19	3.43	4.1	3.03	3.97	2.48	3.89
519	3.81	2.88	3.75	2.87		2.76	5.39	3.11	3.35		3.84		4.61	3.1	4.49	4.2		4.58	3.13	5.36	2.77		3.19	5.34	4.32			3.04	4.03	2.93	4.61	2.87		3.12	4.03		4.45	3.38	5.04	3.13	4.51	3.13	4.35	3.4	4.1	3.03	3.98	2.49	3.9
520	3.82	2.9	3.74	2.87		2.76	5.38	3.11			3.8		4.57	3.11		4.2		4.57	3.14	5.37	2.79		3.22	5.34	4.32	3.31		3.04	4.03	2.94	4.61	2.87		3.11	4.03		4.46	3.4	5.03	3.12	4.5	3.14	4.59	3.4	4.1	3.03	3.98	2.49	3.89
521	3.82	2.93	3.74	2.87		2.75	5.39	3.15		3.95			4.51	3.11		4.2		4.55	3.15	5.37	2.79		3.19	5.35	4.33	3.28		3.03	4.03	2.93	4.61	2.87		3.1	4.03		4.49	3.4	5.03	3.11	4.45	3.14	4.79	3.39	4.11	3.03	3.98	2.48	3.89
522	3.82	2.96	3.74	2.86		2.75	5.38	3.18		3.93			4.48	3.11		4.2		4.52	3.15	5.38	2.78		3.18	5.35	4.34			3.03	4.03	2.94	4.61	2.87		3.09	4.03		4.49	3.4	4.96	3.11	4.44	3.14	4.88	3.4	4.11	3.04	3.98	2.48	3.89
523	3.82	2.98	3.73	2.84		2.75	5.38	3.19		3.95	3.8		4.46	3.11		4.19		4.5	3.15	5.39	2.77		3.18	5.35	4.34	3.15		3.07	4.03	2.94	4.61	2.86		3.09	4.03		4.51	3.4	4.92	3.1	4.42	3.14	4.9	3.4	4.12	3.03	3.99	2.48	3.89
524	3.85	3.0		2.85		2.74	5.39	3.2		3.95	3.81		4.44	3.11		4.19		4.48	3.16	5.4	2.77		3.18	5.35	4.35			3.08	4.03	2.95	4.62	2.86		3.08	4.03		4.53	3.4	4.83	3.09	4.43	3.11	4.91	3.39	4.12	3.03	4.01	2.49	3.89
525	3.86	2.99		2.83		2.73	5.43	3.21		3.95	3.8		4.43	3.11		4.19		4.48	3.16	5.38			3.19	5.36	4.38			3.08	4.03	2.96	4.63	2.85		3.07	4.03		4.54	3.4	4.81	3.09	4.43	3.1	4.92	3.39	4.13	3.03	4.03	2.49	3.88
526	3.86	3.02		2.83		2.72	5.41	3.21	3.02	3.94	3.8		4.41	3.11		4.19		4.45	3.17	5.4	2.77		3.2	5.36	4.42			3.08	4.02	2.97	4.64	2.84		3.07	4.01		4.55	3.39	4.79	3.09	4.45	3.11	4.92	3.39	4.13	3.03	4.03	2.49	3.88
527	3.87	2.91		2.83		2.65	5.42	3.21	3.04	3.95	3.81		4.41	3.1		4.18		4.43	3.17	5.4	2.79		3.19	5.36	4.43			3.07	4.02	2.97	4.65	2.84		3.06	4.03		4.55	3.39	4.78	3.1	4.45	3.11	4.93	3.4	4.13	3.03	4.04	2.49	3.88
528	3.87	2.92		2.82		2.7	5.4	3.2	3.07	3.94	3.82		4.41	3.1		4.18		4.43	3.18	5.4	2.79		3.2	5.37	4.44			3.09	4.02	2.97	4.66	2.83		3.06	4.04		4.56	3.38	4.76	3.1	4.45	3.11	4.92	3.4	4.13	3.02	4.01	2.5	3.87
529	3.87	2.87		2.82		2.72	5.4	3.2	3.12	3.94	3.83			3.1		4.18		4.43	3.18	5.41			3.21	5.38	4.44			3.09	4.01	2.98	4.66	2.83		3.05	4.05		4.58	3.37	4.77	3.1	4.44	3.11	4.93	3.39	4.13	3.02	4.02	2.5	3.86
530	3.87	2.89		2.81		2.73	5.4	3.2	3.16	3.94	3.85		4.4	3.1		4.17		4.42	3.18	5.41			3.21	5.38	4.45	3.09		3.1	4.01	2.92	4.67	2.82		3.04	4.05		4.59	3.36	4.78	3.11	4.45	3.11	4.93	3.39	4.13	3.02	4.02	2.46	3.86
531	3.86	2.92		2.81		2.73	5.4	3.17	3.2	3.94	3.85		4.39	3.1		4.17		4.41	3.18	5.41	2.78		3.22	5.39	4.45	2.87		3.09	4.01	2.95	4.68	2.82		3.03	4.06		4.61	3.28	4.8	3.11	4.45	3.11	4.94	3.39	4.13	3.01	4.03		3.85
532	3.85			2.81		2.74	5.39	2.99	3.21	3.93	3.81		4.38	3.09		4.15		4.38	3.18	5.41			3.23	5.39	4.46	2.85		3.09	4.01	2.94	4.68	2.82	5.11	3.02	4.06		4.62	3.34	4.79	3.13	4.46	3.11	4.94	3.39	4.12	3.01		2.57	3.78
533	3.84			2.81		2.74	5.39		3.23	3.92	3.84		4.31	3.09				3.84	3.18	5.41	2.79		3.24	5.4	4.46	2.87		3.08	4.01	2.93	4.69	2.82	5.39	3.02	4.06		4.62	3.34	4.78	3.13	4.46	3.11	4.94	3.39	4.12	3.0	4.04	2.56	3.74
534	3.83			2.82		2.73	5.39		3.24	3.92	3.92		4.38	3.09					3.19	5.41			3.25	5.41	4.47	2.9		3.08	4.01	2.94	4.68	2.81	5.57	3.01	4.06		4.62	3.34	4.77	3.14	4.46	3.11	4.95	3.39	4.11	2.99	4.05	2.58	3.73
535	3.77	2.87		2.81		2.73	5.39		3.25	3.91	3.97			3.09	4.67				3.19	5.41			3.25	5.42	4.48	2.9		3.08	4.02	2.94	4.68	2.81	5.66	2.94	4.06		4.62	3.33	4.76	3.15	4.45	3.12	4.95	3.4	4.1	2.99	4.06	2.59	3.72
536	3.61	2.86		2.82		2.74	5.36		3.26	3.9	3.99		4.43	3.09					3.19	5.41			3.24	5.43	4.49	2.91		3.08	4.02	2.96	4.68	2.81	5.74	2.99	4.06	3.57	4.65	3.32	4.76	3.15	4.44	3.12	4.96	3.4	4.09	2.99	4.07	2.56	3.72
537	3.59	2.87		2.82		2.74	5.33	2.8	3.27	3.89	3.95		4.44	3.08					3.19	5.41			3.24	5.43	4.49	2.92		3.08	4.0	2.95	4.68	2.81	5.77	3.01	4.06	3.57	4.69	3.31	4.76	3.16	4.43	3.13	4.96	3.4	4.08	2.97	4.08	2.56	3.73
538	3.58	2.87		2.82		2.74	5.32	2.8	3.28	3.81	3.93		4.44	3.08				3.74	3.19	5.38			3.23	5.44	4.51	2.93		3.07	3.99	2.95	4.68	2.8	5.76	3.02	4.06	3.58	4.74	3.3	4.76	3.16	4.44	3.14	4.97	3.4	4.08	2.96	4.09	2.55	3.72
539	3.56	2.87	3.73	2.82		2.74	5.34	2.88	3.28	3.83	3.92		4.45	3.07				4.1	3.19	5.38			3.24	5.45	4.52	2.93		3.07	4.0	2.95	4.67	2.8	5.77	3.03	4.05	3.58	4.76	3.29	4.74	3.16	4.44	3.14	4.98	3.4	4.07	2.95	4.1	2.55	3.72
540	3.56	2.87	3.76	2.83		2.75	5.34	2.95	3.28	3.85	3.92		4.47	3.07				4.25	3.2	5.38			3.23	5.46	4.52	2.71		3.06	4.0	2.95	4.67	2.8	5.77	3.03	4.05	3.59	4.76	3.29	4.75	3.16	4.43	3.14	4.99	3.4	4.06	2.94	4.11	2.55	3.72
541	3.56	2.88	3.77	2.83		2.75	5.34	2.98	3.28	3.86	3.91		4.5	3.06		4.02		4.32	3.2	5.37	2.75		3.23	5.47	4.53	2.93		3.06	3.99	2.95	4.67	2.8	5.76	3.04	4.05	3.59	4.77	3.28	4.82	3.16	4.42	3.14	4.99	3.4	4.05	2.93	4.11	2.55	3.71
542	3.57	2.88	3.78	2.83		2.75	5.34	3.0	3.29	3.86	3.91		4.51	3.06		4.17			3.23	5.36	2.63		3.22	5.49	4.54	3.0		3.06	3.98	2.96	4.66	2.79	5.75	3.05	4.05	3.59	4.78	3.28	4.84	3.16	4.43	3.13	5.0	3.4	4.04	2.93	4.12	2.54	3.71
543	3.57	2.88	3.78	2.83		2.75	5.34	3.02	3.25	3.87	3.91		4.53	3.05		4.22			3.24	5.35	2.68		3.2	5.5	4.54	3.03		3.06	3.97	2.96	4.66	2.79	5.67	3.06	4.04	3.61	4.78	3.27	4.89	3.15	4.43	3.13	5.0	3.41	4.03	2.93	4.12	2.54	3.7
544	3.58	2.87	3.79	2.78		2.75	5.33	3.02	3.24	3.87	3.9		4.54	3.05		4.23		4.14	3.24	5.34	2.71		3.19	5.52	4.55	3.06		3.06	3.96	2.96	4.65	2.79	5.66	3.06	4.04	3.62	4.79	3.26	4.87	3.15	4.43	3.12	4.98	3.41	4.03	2.93	4.12	2.54	3.7
545	3.6	2.87	3.79	2.77		2.76	5.33	3.04	3.24	3.87	3.89		4.55	3.04		4.24			3.25	5.33	2.75		3.19	5.53	4.55	3.07		3.05	3.96	2.96	4.64	2.79		3.07	4.04	3.62	4.8	3.25	4.88	3.14	4.43	3.13	4.74	3.41	4.02	2.93	4.12	2.53	3.7
546	3.61	2.87	3.8	2.77		2.76	5.37	3.05	3.23	3.87	3.87		4.55	3.03		4.25			3.24	5.33	2.76		3.19	5.55	4.56	3.07		3.05	3.94	2.96	4.63	2.79		3.07	4.04	3.63	4.81	3.25	4.87	3.14	4.44	3.13		3.41	4.02	2.94	4.12	2.52	3.69
547	3.65	2.86	3.67	2.77		2.76	5.38	3.05	3.22	3.87	3.87		4.55	3.03		4.25		3.52	3.24	5.32	2.76		3.18	5.57	4.56	3.07		3.05	3.94	2.96	4.63	2.79		3.08	4.03	3.65	4.82	3.25	4.88	3.13	4.44	3.12		3.41	4.01	2.94	4.12	2.52	3.69
548	3.68	2.87	3.71	2.77		2.76	5.36	3.06	3.21	3.87	3.86		4.54	3.02		4.25		3.95	3.23	5.31	2.77		3.17	5.58	4.57	3.08		3.05	3.94	2.96	4.62	2.79	5.56	3.08	4.03	3.66	4.83	3.24	4.87	3.13	4.44	3.12		3.42	4.01	3.01	4.12	2.49	3.68
549	3.7	2.85	3.73	2.77		2.75	5.37	3.06	3.2	3.88			4.53	3.02		4.24		4.18	3.23	5.3	2.76		3.17	5.59	4.57	3.08		3.04	3.95	2.96	4.62	2.79	5.53	3.08	4.02	3.67	4.84	3.24	4.88	3.13	4.43	3.12		3.42	4.02	2.99	4.12	2.48	3.68
550	3.71	2.87	3.74	2.77		2.75	5.35	3.07	3.17	3.88	3.85		4.49	3.01		4.24		4.32	3.23	5.29	2.77		3.16	5.6	4.42	3.08		3.03	3.96	2.95	4.62	2.79	5.52	3.08	4.01	3.68	4.87	3.24	4.89	3.13	4.42	3.11	4.37	3.42	4.02	2.98	4.11	2.47	3.68
551	3.72	2.85	3.74	2.78		2.75	5.35	3.07	3.15	3.88	3.85			3.01	4.71	4.23		4.37	3.23	5.28	2.77		3.15	5.61		3.08		3.02	3.95	2.94	4.61	2.79	5.5	3.08	4.01	3.69	4.9	3.24	4.92	3.12	4.41	3.11	4.57	3.42	4.02	2.99	4.1	2.47	3.68
552	3.73	2.88	3.74	2.78		2.75	5.34	3.08		3.88				3.01		4.24		4.39	3.23	5.28	2.77		3.15	5.62		3.08		3.01	3.95	2.94	4.61	2.8	5.49	3.08	4.02	3.71	4.9	3.25	4.93	3.12	4.43	3.1	4.73	3.43	4.02	3.0	4.1	2.47	3.68
553	3.74	2.87	3.74	2.78		2.74	5.34	3.08	3.15	3.88	3.84		4.59	3.0		4.24		4.41	3.22	5.22	2.78		3.14	5.63	4.07	3.08		3.01	3.95	2.92	4.61	2.8	5.47	3.09	4.02	3.71	4.9	3.23	4.95	3.13		3.1	4.85	3.43	4.02	3.02	4.09	2.46
554	3.75	2.88	3.73	2.75		2.76	5.34	3.09	3.13	3.88	3.84			3.0		4.24		4.41	3.22	5.17	2.78		3.14	5.65	4.17	3.07		3.01	3.96	2.95	4.61	2.81	5.44	3.1	4.01	3.72	4.93	3.21	4.95	3.12	4.57	3.11	4.9	3.44	4.02	3.03	4.08	2.46
555	3.75	2.87	3.73	2.75		2.73	5.32	3.1	3.12	3.87	3.84			3.0		4.24		4.41	3.21	5.19	2.76		3.14	5.65	4.29	3.01		3.01	4.01	3.0	4.62	2.81	5.42	3.09	4.0	3.73	4.94	3.2	4.96	3.13	4.59	3.1	4.94	3.45	4.02	3.06	4.07	2.46	3.67
556	3.75	2.86	3.73	2.76		2.72	5.33	3.1	3.1	3.86	3.84			3.0		4.24		4.33	3.2	5.27	2.76		3.12	5.66	4.37	2.99		3.02	4.02	3.04	4.62	2.81	5.41	3.09	4.0	3.74	4.92	3.2	4.96	3.13	4.6	3.1	4.94	3.45	4.02	3.06	4.05	2.46	3.67
557	3.77	2.86	3.73	2.77		2.71	5.33	3.08	3.09	3.85	3.84		4.56	3.0		4.25			3.19	5.3	2.76		3.13	5.67	4.43	2.96		3.02	4.02	3.05	4.62	2.81	5.4	3.09	4.0		4.93	3.22	4.97	3.12	4.59	3.11	4.95	3.45	4.03	3.07	4.02	2.46	3.69
558	3.78	2.86	3.73	2.77		2.7	5.32	3.15	3.08	3.85	3.84			3.01		4.26			3.19	5.31	2.76		3.14	5.67	4.48			3.03	4.02	3.06	4.62	2.82	5.39	3.1	4.0		4.92	3.23	4.95	3.12	4.59	3.1	4.94	3.46	4.02	3.08	4.01	2.46	3.7
559	3.8	2.86	3.73	2.77		2.7	5.33	3.18	3.07	3.85	3.83			3.01		4.27			3.19	5.31	2.76		3.15	5.67	4.51	2.97	4.59	3.03	4.02	3.07	4.62	2.82	5.37	3.1	4.0		4.92	3.25	4.94	3.12	4.58	3.1	4.94	3.46	4.03	3.08	3.99	2.46	3.7
560	3.81	2.84	3.72	2.77		2.69	5.33	3.19	3.05	3.84	3.83			3.01	4.02	4.27			3.18	5.3	2.75		3.16	5.67	4.52		4.55	3.04	4.02	3.07	4.63	2.82	5.36	3.1	4.0		4.92	3.26	4.95	3.12	4.57	3.1	4.94	3.46	4.03	3.09	3.99	2.45	3.7
561	3.83		3.72	2.77		2.69	5.33	3.19	3.02	3.84	3.83		4.16	3.02		4.28		4.77	3.16	5.31	2.75		3.17	5.67	4.54	2.95	4.73	3.05	4.03	3.06	4.63	2.82	5.26	3.1	4.0		4.92	3.27	4.97	3.12	4.57	3.11	4.95	3.46	4.02	3.09	3.97	2.45	3.7
562	3.83		3.76	2.77		2.69	5.33	3.19	3.02	3.83	3.83		4.17	3.02	4.31	4.28		4.43	3.15	5.32	2.74		3.17	5.67	4.54	2.94		3.05	4.03	3.05	4.64	2.83	5.29	3.11	3.99		4.92	3.27	4.97	3.12	4.58	3.12	4.95	3.46	4.02	3.09	3.97	2.48	3.7
563	3.84	2.85	3.78	2.77		2.69	5.33	3.19	3.02	3.83	3.83		4.2	3.02	4.41	4.29		4.37	3.14	5.34			3.17	5.66	4.55	2.94	4.87	3.06	4.03	3.03	4.64	2.83	5.31	3.11	3.99		4.92	3.28	4.97	3.12	4.58	3.13	4.95	3.46	4.02	3.09	3.96	2.48	3.7
564	3.85	2.91	3.78	2.78		2.68	5.28	3.18	3.03	3.82	3.83			3.02	4.48	4.29		4.35	3.13	5.35			3.17	5.65	4.55	2.93	4.9	3.05	4.03	3.01	4.64	2.83	5.44	3.11	3.99		4.91	3.29	4.96	3.12	4.57	3.11	4.95	3.45	4.02	3.09	3.95	2.49	3.7
565	3.85	2.96	3.79	2.77		2.68	5.32	3.18	3.03	3.81	3.83			3.03	4.54	4.29		4.33	3.12	5.35			3.17	5.64	4.56	2.93		3.06	4.03	3.01	4.67	2.83	5.48	3.12	3.99		4.91	3.3	4.96	3.12	4.58	3.12	4.96	3.48	4.01	3.09	3.93	2.49	3.7
566	3.87	2.98	3.79	2.78		2.68	5.3	3.18	3.04	3.8	3.82			3.03	4.61	4.29		4.3	3.11	5.36	2.72		3.18	5.63	4.56	2.94	5.02	3.06	4.03	3.0	4.68	2.83	5.48	3.13	3.98		4.91	3.3	4.95	3.11	4.58	3.12	4.97	3.47	4.01	3.08	3.93	2.49	3.7
567	3.88	2.98	3.79	2.78		2.67	5.28	3.18	3.04	3.75	3.82		4.4	3.04	4.67	4.29		4.29	3.11	5.37	2.87		3.17	5.63	4.57	2.94	5.04	3.06	4.04	2.97	4.69	2.84	5.46	3.14	3.98		4.92	3.31	4.94	3.11	4.58	3.11	4.97	3.47	4.01	2.96	3.92	2.49	3.7
568		2.95	3.79	2.77		2.67	5.28	3.18	3.05	3.77	3.82			3.04		4.28		4.27	3.1	5.38	2.91		3.17	5.63	4.57	2.95	5.07	3.06	4.04	2.93	4.7	2.84	5.44	3.15	3.98		4.91	3.3	4.94	3.11	4.59	3.11	4.98	3.47	4.01	2.92	3.91	2.49	3.7
569		2.93	3.79	2.76		2.66	5.27	3.18	3.05	3.78	3.82			3.05		4.28		4.25	3.09	5.36	2.92		3.17	5.62	4.57	2.96	5.08	3.06	4.03	2.89	4.7	2.77	5.43	3.15	3.98		4.92	3.3	4.93	3.11	4.59	3.11	4.99	3.47	4.0	2.93	3.9	2.49	3.7
570	3.9	2.92	3.79	2.76		2.66	5.27	3.21	3.06	3.76	3.73		4.47	3.05		4.27		4.25	3.09	5.36	2.93		3.17	5.62	4.58	3.14	5.1	3.07	4.02		4.71	2.83	5.44	3.16	3.98	3.78	4.92	3.29	4.94	3.11	4.59	3.1	5.0	3.47	3.93	2.95	3.89	2.49	3.7
571	3.91	2.92	3.79	2.76		2.65	5.27	3.21	3.07	3.76	3.69		4.49	3.06		4.27		4.25	3.09	5.36	2.93		3.17	5.63		2.86	5.12	3.07	4.01	2.85	4.71	2.85	5.47	3.15	3.96	3.84	4.92	3.27	4.93	3.11	4.59	3.11	5.01	3.47	4.01	2.95	3.88	2.49	3.71
572	3.92	2.93	3.79	2.77		2.65	5.27	3.21	3.08	3.76	3.71		4.5	3.06		4.19		4.24	3.08	5.36	2.94		3.18	5.63	4.58	2.87	5.12	3.07	4.01	2.88	4.71	2.88	5.48	3.18	3.82	3.84	4.92	3.24	4.93	3.11	4.59	3.11	5.02	3.47	3.97	2.95	3.87	2.5	3.71
573	3.92	2.94	3.79	2.76		2.65	5.27	3.2	3.09	3.77	3.77		4.51	3.07		4.16	3.35	4.24	3.06	5.35	2.94		3.18	5.64	4.58	2.89	5.11	3.07	4.02	2.95	4.73	2.9	5.34	3.19	3.86		4.92	3.22	4.94	3.11	4.59	3.11	5.03	3.47	3.98	2.95	3.86	2.5	3.72
574	3.94	2.94	3.79	2.75		2.64	5.26	3.2	3.1	3.77	3.8		4.51	3.08		4.16	3.38	4.24	2.95	5.35	2.95	4.65	3.18	5.64	4.58	2.92	4.98	3.06	4.02	2.98	4.74	2.9	5.27		3.94	3.84	4.91	3.21	4.93	3.12	4.59	3.1	5.03	3.47	4.0	2.95	3.86	2.49	3.73
575	3.94	2.94	3.78	2.74		2.64	5.28	3.2	3.11	3.78	3.82		4.5	3.09		4.16		4.25	2.69	5.34	2.96	4.76	3.18	5.64	4.57	2.94	5.07	3.06	4.02	2.98	4.75	2.91	5.32		3.95		4.92	3.19	4.94	3.12	4.58	3.1	5.03	3.47	4.01	2.95	3.86	2.49	3.74
576	3.95	2.96	3.78	2.73		2.63	5.29	3.2	3.11	3.78	3.84		4.5	3.1		4.16		4.25	3.36	5.34	2.96	4.79	3.19	5.65	4.57	2.95	5.09	3.06	4.03	2.94	4.76	2.9	5.33		3.96	3.84	4.92	3.18	4.94	3.13	4.57	3.09	5.02	3.49	4.0	2.95	3.85	2.49	3.74
577	3.96	4.56	3.77	2.73		2.64	5.3	3.19	3.12	3.78	3.85		4.55	3.1		4.16		4.25		5.3	2.97	4.76	3.18	5.66	4.57	2.96		3.05	4.03	2.92	4.76	2.9	5.33	3.18	3.95	3.83	4.92	3.17	4.95	3.13	4.55	3.09	5.0	3.49	4.0	2.96	3.85	2.49	3.77
578	3.98		3.76	2.73		2.64	5.29	3.19	3.12	3.78	3.86		4.56	3.11		4.16	3.38	4.24		5.31	2.97	4.82	3.18	5.66	4.56	2.97	5.21	3.05	4.03	2.93	4.76	2.9	5.34	3.17	3.95	3.83	4.92	3.16	4.95	3.14	4.55	3.09	4.99	3.5	4.0	2.96	3.85	2.49	3.77
579	3.99		3.75	2.72		2.65	5.28	3.19	3.13	3.82	3.87		4.56	3.12		4.16	3.37	4.22	3.06	5.3	2.97	4.71	3.18	5.66	4.57	2.98	5.14	3.05	4.03	2.92	4.76	2.9	5.34	3.17	3.95	3.82	4.91	3.15	4.97	3.15	4.55	3.09	4.97	3.5	4.0	2.96	3.85	2.48	3.78
580	3.99	3.42	3.71	2.72		2.65	5.27	3.17	3.15	3.79	3.88			3.13		4.15		4.21	3.06	5.29	2.97	4.82	3.18	5.67	4.56	2.99	5.09	3.05	4.03	2.91	4.76	2.9	5.35	3.16	3.96	3.81	4.91	3.14	4.97	3.15	4.55	3.1	4.95	3.49	3.98	2.97	3.85	2.48	3.79
581	4.0	3.11	3.71	2.71		2.66	5.26	3.13	3.17	3.8	3.89			3.14		4.15		4.21	3.07	5.29	2.97	4.77	3.18	5.67	4.56	3.0	5.05	3.05	4.03	2.91	4.75	2.91	5.36	3.16	3.96	3.81	4.91	3.13	4.98	3.15	4.55	3.1	4.94	3.49	3.98	2.97	3.84	2.48	3.79
582	4.01	3.0	3.71	2.71		2.67	5.26	4.24	3.17	3.79	3.89			3.15		4.15	3.21	4.2	3.08	5.28	2.96		3.18	5.67	4.55	3.02	4.97	3.04	4.03	2.91	4.76	2.91	5.37	3.16	3.97	3.8	4.92	3.13	4.98	3.15	4.56	3.11	4.91	3.49	3.97	2.97	3.85	2.48	3.8
583	4.01	2.95	3.71	2.71		2.67	5.26		3.17	3.79	3.89		4.49	3.15		4.14		4.19	3.08	5.27		4.79	3.18	5.68	4.54	3.04		3.04	4.04	2.91	4.76	2.94	5.37	3.15	3.97	3.79	4.92	3.13	4.99	3.15	4.56	3.12	4.89	3.49	3.97	2.97	3.8		3.8
584	4.03	2.93	3.71	2.71		2.68	5.26		3.17	3.79	3.89		4.46	3.16		4.14	3.15	4.18	3.08	5.27		4.72	3.18	5.68	4.53	3.05	4.88	3.04	4.04	2.91	4.76	2.93	5.38	3.15	3.97	3.78	4.92	3.13	4.99	3.15	4.56	3.12	4.87	3.49	3.97	2.95	3.8	2.49	3.8
585	4.03	2.92	3.71	2.71		2.69	5.26		3.16	3.79	3.89			3.16		4.13	3.15	4.18	3.08	5.26	2.95	4.78	3.18	5.68	4.52	3.05	4.86	3.03	4.04	2.92	4.76	2.93	5.37	3.14	3.97	3.77	4.9	3.13	4.99	3.15	4.56	3.16	4.85	3.49	3.97	2.96	3.8	2.48	3.81
586	4.03	2.92	3.71	2.71		2.69	5.25		3.16	3.79	3.89		4.25	3.15		4.13	3.15	4.16	3.03	5.24	2.94	4.79	3.16	5.69	4.51	3.05	4.8	3.03	4.04	2.93	4.76	2.92	5.36		3.96	3.76	4.88	3.13	5.0	3.15	4.55	3.18	4.83	3.49	3.96	2.87	3.79	2.48	3.81
587	4.02	2.91	3.71	2.71		2.7	5.24		3.16	3.79	3.87		3.88	3.15		4.16	3.16	4.15	3.03	5.22	2.94	4.79	3.15	5.69	4.5	3.05	4.78	3.03	4.03	2.94	4.75	2.92	5.36	3.11	3.97	3.75	4.87	3.13	5.02	3.15	4.54	3.18	4.82	3.49	3.95	2.88	3.79	2.48	3.81
588	4.04	2.9	3.71	2.72		2.7	5.24		3.16	3.8	3.61		4.06	3.14		4.16	3.16	4.14	3.03	5.21	2.93	4.8	3.16	5.7	4.5	3.05	4.75	3.03	4.03	2.94	4.7	2.91	5.36	3.1	4.0	3.73	4.87	3.14	5.02	3.14	4.52	3.19	4.8	3.49	3.94	2.87	3.78	2.48	3.82
589	4.04	2.89	3.72	2.72		2.7	5.24	3.4	3.16	3.79	3.72		4.17	3.13		4.17	3.24	4.13	3.04	5.2	2.92	4.81	3.16	5.7	4.49	3.05	4.7	3.03	4.03	2.95	4.77	2.91	5.37	3.08	3.91	3.72	4.87	3.17	5.03	3.14	4.52	3.19	4.79	3.49	3.94	2.86	3.79	2.48	3.82
590	4.05	2.88	3.73	2.73		2.7	5.24	3.09	3.16	3.79	3.79		4.22	3.12		4.17		4.12	3.05	5.2	2.92	4.8	3.15	5.71	4.45	3.05	4.65	3.03	4.03	2.92	4.77	2.91	5.41	3.07		3.71	4.87	3.24	5.03	3.14	4.51	3.2	4.77	3.49	3.94	2.84	3.78	2.48	3.82
591	4.05	2.89	3.73	2.74		2.7	5.35	2.94	3.16	3.79	3.79		4.24	3.11		4.17	3.21	4.11	3.06	5.2	2.91	4.8	3.15	5.71	4.43	3.04	4.62	3.03	4.03	2.91	4.77	2.91	5.38	3.07		3.65	4.87	3.29	5.03	3.13	4.51	3.2	4.74	3.48	3.95	2.84	3.78	2.48	3.81
592	4.05	2.91	3.74	2.74		2.7	5.26						4.26	3.1		4.17	3.2	4.11	3.07	5.21	2.9	4.78	3.15	5.71	4.43	3.03	4.59	3.03	4.04	2.9	4.76	2.91	5.37	3.06		3.62	4.86	3.23	5.02	3.13	4.5	3.19	4.72	3.48	3.97	2.85	3.79	2.48	3.81
593	4.06	2.92	3.75	2.75		2.7	5.25						4.26	3.08		4.17	3.23	4.11	3.07	5.21	2.9	4.76	3.15	5.71	4.42	3.02	4.56	3.04	4.03	2.91	4.76	2.9		3.06		3.61	4.86	3.14	5.03	3.12	4.49	3.2	4.7	3.47	3.98	2.84	3.79	2.48	3.82
594	4.07	2.93	3.76	2.77	3.34	2.7	5.23	2.95	3.11	3.64			4.25	3.07		4.18	3.18	4.11	3.08	5.21	2.9	4.72	3.15	5.71	4.41	3.0	4.51	3.04	4.04	2.92	4.75	2.9		3.04	3.63	3.6	4.86	3.1	5.04	3.12	4.49	3.19	4.69	3.47	3.99	2.84	3.79	2.48	3.82
595	4.08	2.93	3.77	2.78	3.41	2.7	5.23	2.99	3.1	3.3			4.25	3.06		4.08	3.17	4.11	3.08	5.22	2.89	4.69	3.15	5.71	4.38	2.99	4.49	3.04	4.04	2.92	4.75	2.9			3.64	3.59	4.86	3.08	5.05	3.12	4.49	3.18	4.69	3.46	3.99	2.84	3.79	2.48	3.83
596	4.09	2.92	3.78	2.82	3.45	2.7	5.22	3.02	3.13				4.24	3.05	4.66		3.18	4.11	3.09	5.22	2.89	4.64	3.11	5.71	4.37	2.97	4.49	3.04	4.04	2.91	4.74	2.91	5.16	3.0	3.76	3.58	4.86	3.09	5.05	3.12	4.51	3.15	4.7	3.45	3.99	2.84	3.79	2.48	3.82
597	4.1	2.91	3.8	2.82	3.46	2.71	5.21	3.04	3.16	3.21			4.24	3.04	4.67		3.17	4.1	3.09	5.22	2.89	4.62	3.11	5.7	4.37	2.93	4.49	3.04	4.05	2.91	4.74	2.9		3.05	3.85	3.58	4.86	3.09	5.05	3.11	4.51		4.7	3.45	3.99	2.83	3.79	2.49	3.82
598	4.1	2.91	3.84	2.81	3.47	2.7	5.21	3.06	3.18	3.18	3.75		4.23	3.04	4.69	3.66	3.18	4.1	3.09	5.22	2.88	4.56	3.1	5.69	4.36		4.48	3.05	4.05	2.89	4.74	2.91	5.21	3.05	3.9	3.58	4.86	3.09	5.04	3.1	4.52		4.7	3.42	4.0	2.83	3.8		3.82
599	4.11	2.9	3.85	2.81	3.47		5.21	3.07	3.19	3.36	3.71		4.23	3.03	4.69	3.98	3.17	4.1	3.09	5.22	2.87	4.49	3.1	5.68	4.36			3.05	4.1	2.94	4.74	2.91	5.27	3.05	3.92	3.58	4.86	3.1	5.04	3.09			4.71	3.2	3.99	2.83	3.79	2.46	3.83
600	4.11	2.89	3.85	2.81	3.46	6.27	5.21	3.09	3.18	3.49	3.69		4.22	3.03	4.7		3.17	4.1	3.1	5.23	2.87	4.47	3.09	5.68	4.36			3.04	4.14	2.86	4.73	2.91	5.27	3.05	3.92	3.58	4.85	3.13	5.04	3.09	4.54		4.71	3.14	3.98	2.83	3.8	2.46	3.83
601	4.11	2.88	3.85	2.82	3.45	3.85	5.21	3.1	3.19	3.67	3.68		4.22	3.03	4.69	4.26	3.16	4.1	3.09	5.23	2.87	4.46	3.08	5.68	4.35		4.44	3.06	4.16	2.92	4.71	2.91	5.22	3.05	3.92	3.57	4.86	3.13	5.04	3.09	4.54		4.72	3.13	3.98	2.82	3.8	2.46	3.84
602	4.12	2.87	3.85	2.81	3.47	3.1	5.21	3.12	3.18	3.77	3.69		4.21	3.03	4.7	4.32		4.09	3.09	5.23	2.87	4.47	3.08	5.67	4.34		4.42	3.07	4.15	2.94	4.71	2.92	5.25	3.05	3.91	3.57	4.86	3.15	5.03	3.09	4.53		4.72	3.15	3.98	2.82	3.8	2.46	3.84
603	4.12	2.86	3.85	2.81	3.46	2.87	5.21	3.13	3.18	3.8	3.69		4.21	3.03	4.7	4.29	3.14	4.09	3.09	5.23	2.86	4.5	3.08	5.67	4.33		4.4	3.07	4.15	2.95	4.72	2.92	5.23	3.05	3.91	3.57	4.86	3.15	5.03	3.09	4.52		4.74	3.17	3.98	2.82	3.8	2.46	3.83
604	4.13	2.86	3.85	2.8	3.46	2.83	5.21	3.15	3.18	3.81	3.7		4.2	3.03	4.7	4.27		4.08	3.09	5.23	2.87	4.53	3.09	5.66	4.32	3.02	4.39	3.08	4.15	2.95	4.72	2.92	5.21	3.05	3.9	3.56	4.86	3.14	5.02	3.09	4.49		4.75	3.18	3.98	2.81	3.8	2.46	3.8
605	4.15	2.86	3.85	2.8	3.46	2.79	5.21	3.17	3.17	3.82	3.7			3.03	4.69	4.26	3.13	4.08	3.08	5.23	2.87	4.41	3.09	5.66	4.31	2.84	4.41	3.08	4.15	2.96	4.73	2.92	5.19	3.05	3.9	3.56	4.86	3.23	5.01	3.09	4.5		4.76	3.18	3.98	2.82	3.8	2.45	3.84
606	4.15	2.87	3.85	2.8		2.76	5.21	3.18	3.17	3.82	3.7		4.2	3.04	4.7	4.27		4.07	3.08	5.23	2.86		3.09	5.65	4.3	2.79	4.4	3.09	4.15	2.96	4.73	2.92	5.19	3.04	3.91	3.55	4.86	3.25	5.0	3.09	4.5		4.77	3.18	3.98	2.83	3.8	2.45	3.85
607	4.15	2.89	3.85	2.8	3.45	2.74	5.19	3.19	3.17	3.82	3.7		4.21	3.04	4.7	4.27		4.06	3.08	5.24	2.86		3.09	5.69	4.29	2.77	4.4	3.09	4.15	2.96	4.73	2.92	5.19	3.03	3.92	3.54	4.86	3.27	5.0	3.1	4.51		4.78	3.18	3.98	2.84	3.81	2.45	3.87
608	4.14	2.9	3.84	2.8	3.45	2.73	5.2	3.2	3.16	3.82	3.71		4.21	3.05	4.71	4.27		4.09	3.08	5.24	2.86		3.02	5.7	4.28	2.77	4.4	3.09	4.15	2.95	4.73	2.92	5.18	3.03	3.93	3.54	4.86	3.27	5.0	3.11	4.51		4.79	3.16	3.99	2.84	3.81	2.4	3.88
609	4.14	2.91	3.84	2.8		2.73	5.2	3.21	3.16	3.82	3.71		4.21	3.05	4.72	4.27	3.08	4.09	3.07	5.24	2.87		3.12	5.69	4.26		4.4	3.09	4.15	2.95	4.72	2.92	5.18	3.03	3.94	3.54	4.84	3.25	4.99	3.11	4.51		4.8	3.16	4.07	2.85	3.82	2.43	3.88
610	4.14	2.91	3.84	2.79		2.72	5.21	3.22	3.21	3.83	3.72		4.21	3.06	4.75	4.28	3.05	4.07	3.07	5.24	2.87		3.16	5.69	4.25		4.4	3.09	4.15	2.95	4.71	2.92	5.18	3.03	3.95	3.54	4.82	3.24	4.99	3.12	4.5		4.81	3.16	4.02	2.86	3.82	2.46	3.87
611	4.14	2.92	3.83	2.79		2.71	5.22	3.23	3.25	3.83	3.73		4.22	3.07	4.77	4.28	3.02	4.06	3.06	5.25	2.87		3.17	5.69	4.23		4.4	3.09	4.16	2.95	4.7	2.92	5.18	3.03	3.95	3.55	4.82	3.23	5.02	3.12	4.5		4.82	3.16	4.04	2.86	3.82	2.47	3.87
612	4.13	2.92	3.82	2.78		2.71	5.22	3.24	3.26	3.8	3.74		4.22	3.08	4.77	4.29	3.0	4.06	3.06	5.25	2.87		3.17	5.69	4.22	2.78	4.4	3.09	4.17	2.95	4.68	2.93	5.18	3.07	3.96	3.55	4.82	3.22	5.0	3.13	4.49		4.84	3.26	4.07	2.87	3.82	2.48	3.87
613	4.13	2.9	3.82	2.78		2.71	5.22	3.24	3.27	3.82	3.75		4.22	3.09	4.76	4.28	2.97	4.05	3.06	5.26	2.87	3.96	3.18	5.69	4.2	2.8	4.4	3.09	4.18	2.95	4.68	2.93	5.17	2.88	3.97	3.55	4.83	3.21	5.01	3.14	4.54		4.84	3.28	4.08	2.87	3.82	2.48	3.86
614	4.13	2.9	3.81	2.8		2.71	5.22	3.24	3.27	3.82	3.76		4.22	3.09	4.76	4.29	2.95	4.05	3.06	5.26	2.88	3.78	3.18	5.68	4.19	2.82	4.42	3.09	4.19	2.94		2.93	5.17		3.97	3.56	4.82	3.2	5.0	3.15	4.56		4.85	3.26	4.11	2.88	3.82	2.49	3.86
615	4.12	2.9	3.8	2.8		2.71	5.22	3.23	3.27	3.83	3.78		4.22	3.1	4.75	4.29	2.93	4.06	3.05	5.26	2.88		3.18	5.68	4.17	2.83	4.45	3.09	4.19	2.94	4.68	2.93	5.17		3.97	3.57	4.82	3.19	5.01	3.16	4.56		4.86	3.25	4.1	2.88	3.82	2.49	3.86
616	4.13	2.9	3.79	2.8	3.4	2.71	5.22	3.23	3.27	3.83	3.79		4.22	3.1	4.69	4.29	2.91	4.06	3.05	5.26	2.88		3.18	5.68	4.15	2.84	4.45	3.09	4.19	2.94	4.68	2.93	5.17	2.73	3.98	3.57	4.82	3.25	5.0	3.17	4.56		4.86	3.24	4.1	2.89	3.82	2.49	3.84
617	4.12	2.91	3.78	2.8	3.43	2.71	5.22	3.22	3.26	3.83	3.81		4.22	3.11	4.59	4.3	2.89	4.06	3.04	5.25	2.89	3.71	3.18	5.68	4.14	2.85	4.46	3.08	4.2	2.97	4.7	2.94	5.17		3.98	3.58	4.81	3.16	5.01	3.17	4.56		4.86	3.24	4.11	2.81	3.81	2.49	3.84
618	4.12	2.91	3.78	2.8	3.46	2.71	5.19	3.21	3.25	3.83	3.82		4.22	3.11	4.67	4.3	2.88	4.06	3.03	5.25	2.89	3.73	3.18	5.68	4.13	2.87	4.46	3.08	4.2	2.97	4.7	2.94	5.17	2.95	3.98	3.59	4.81	3.15	5.01	3.18	4.56		4.86	3.24	4.11	2.86	3.81	2.49	3.84
619	4.1	2.92	3.77	2.8	3.46	2.71	5.17	3.21	3.25	3.83			4.23	3.12	4.68	4.3	2.87	4.08	3.01	5.24	2.89	4.24	3.17	5.68	4.12	2.88	4.45	3.07	4.21	2.97	4.7	2.95	5.16	3.03	3.98	3.6	4.81	3.15	5.01	3.19	4.57		4.86	3.24	4.11	2.93	3.8	2.49	3.84
620	4.1	2.92	3.76	2.8	3.46	2.72	5.15	3.2	3.24	3.82	3.83		4.23	3.03	4.68	4.31	2.86	4.09	3.0	5.24	2.83	4.52	3.17	5.67	4.11	2.9	4.45	3.07	4.21	2.96	4.7	2.95	5.1	3.03	3.98	3.6	4.81	3.14	5.01	3.2			4.86	3.24	4.11	2.95	3.79		3.84
621	4.09	2.92	3.76	2.8	3.46	2.72	5.14	3.17	3.23	3.73	3.84		4.25	3.04	4.68	4.31	2.84	4.09	2.98	5.24	2.79	4.61	3.17	5.67	4.08	2.87	4.45	3.07	4.21	2.94	4.7	2.97	5.12	3.04	3.98	3.61	4.82	3.13	5.01	3.22			4.86	3.25	4.11	2.96	3.79	2.49	3.79
622	4.09	2.92	3.74	2.8		2.72	5.14	3.16	3.3	3.77	3.85		4.25	3.07	4.66	4.31	2.9	4.09	2.99	5.23	2.88	4.63	3.17	5.67	4.07	2.88	4.47	3.07	4.21	2.94	4.67	2.97		3.03	3.97	3.61	4.82		5.01	3.24	4.6		4.86	3.23	4.11	2.96	3.78	2.49	3.77
623	4.08	2.95	3.73	2.83	3.46	2.72	5.14	3.15	3.26	3.79	3.86		4.26	3.08	4.65	4.31	2.9	4.09	3.0	5.22	2.92	4.63	3.17	5.66	4.07	2.9	4.48	3.06	4.22	3.0	4.18	2.97	5.22	3.05	3.97	3.62	4.84		5.01	3.2			4.85	3.24	4.07	2.97	3.78	2.49	3.77
624	4.07	2.94	3.73	2.83		2.72	5.14	3.15	3.24	3.79	3.86		4.26	3.09	4.64	4.31	2.9	4.1	3.0	5.21	2.94	4.64	3.17	5.66		2.91	4.48	3.06	4.22	2.98		2.97		3.06	3.96	3.63	4.84	3.15	5.01				4.85	3.24	4.06	2.97	3.77	2.48	3.77
625	4.06	2.95	3.67	2.84		2.75	5.14	3.14	3.24	3.79	3.84		4.26	3.1	4.64	4.31	2.9	4.1	3.0	5.2	2.94	4.67	3.17	5.64	4.07	2.91	4.49	2.99	4.22	2.97		2.97		3.07	3.94	3.63	4.85	3.16	5.03		4.53		4.85	3.24	4.06	2.97	3.77	2.48	3.77
626	4.05	2.95	3.7	2.84	3.47	2.75	5.14	3.14	3.23	3.79	3.88		4.26	3.1	4.63	4.31	2.89	4.1	2.99	5.19	2.95	4.66	3.17	5.64	4.07	2.91	4.49	3.06	4.22	2.96		2.97		3.07	3.95	3.64	4.85	3.17	5.03		4.53		4.84	3.24	4.07	2.97	3.76	2.48	3.76
627	4.05	2.96	3.76	2.84	3.48	2.74	5.14	3.14	3.23	3.79	3.91		4.28	3.1	4.63	4.31	2.89	4.1	2.99	5.18	2.94	4.66	3.17	5.57	4.07	2.91	4.49	3.07	4.22	2.96		2.97		3.07	3.93	3.64	4.85	3.17	5.05	4.5	4.54		4.84	3.24	4.07	2.96	3.75	2.47	3.77
628	4.05	2.96	3.79	2.84	3.49	2.73	5.14	3.14	3.29	3.79	3.92		4.28	3.1	4.62	4.3	2.88	4.1	2.99	5.18	2.94	4.66	3.17	5.5	4.07	2.91	4.5	3.07	4.22	2.96	4.23	2.97	5.3	3.07	3.93	3.63	4.84	3.17	5.06	3.6			4.83	3.24	4.07	2.96	3.75	2.47	3.76
629	4.05	2.96	3.79	2.84	3.49	2.73	5.14	3.14	3.31	3.79	3.92		4.28	3.11	4.61	4.3	2.88	4.11	2.98	5.18	2.94	4.66	3.13		4.07	2.9	4.51	3.07	4.22	2.98	4.45	2.98	5.35	3.08	3.92	3.63	4.83	3.18	5.07	3.3			4.82	3.25	4.07	2.95	3.73		3.76
630	4.04	2.96	3.79	2.84		2.74	5.15	3.14	3.27	3.79	3.92		4.27	3.11	4.61	4.27	2.87	4.11	2.98	5.17	2.94	4.7	3.1		4.07	2.9	4.51	3.07	4.21	2.98	4.55	2.98	5.38	3.09	3.92	3.64	4.83	3.17	5.08	3.26			4.81	3.25	4.07	2.94	3.71		3.76
631	4.04	2.96	3.79	2.84		2.74	5.15	3.14	3.25	3.79	3.92		4.29	3.12	4.6	4.24	2.86	4.12	2.98	5.17	2.95	4.72	3.14		4.08	2.9	4.52	3.07	4.21	2.98	4.63	2.98		3.1	3.91	3.64	4.84	3.14	5.09	3.26			4.81	3.25	4.07	2.93	3.7		3.76
632	4.03	2.96	3.8	2.85		2.74	5.15	3.14	3.24	3.78	3.92		4.27	3.13	4.6	4.24	2.86	4.13	2.98	5.16	2.95	4.7	3.16	5.28	4.08	2.91	4.52	3.07	4.21	2.98	4.64	2.99		3.1	3.91	3.65	4.84	3.13	5.09	3.26	4.53		4.81	3.25	4.07	2.92	3.69		3.76
633	4.03	3.01	3.8	2.9		2.75	5.16	3.14	3.24	3.81	3.92			3.13	4.6	4.24	2.87	4.13	2.97	5.16	2.95	4.7	3.15	5.32	4.08	2.92	4.52	3.07	4.19	2.98	4.63	2.99	5.05	3.1	3.91	3.64	4.84	3.12	5.11	3.25	4.5		4.81	3.25	4.07	2.91	3.69		3.75
634	4.02	2.99	3.81	2.91		2.75	5.16	3.14	3.23	3.8	3.92			3.14	4.6	4.24	2.91	4.14	2.98	5.16	2.95	4.71	3.14	5.39	4.08	2.93	4.53	3.07	4.12	2.93	4.61	2.99	4.67	3.1	3.91	3.63	4.84	3.11	5.11	3.21	4.49		4.81	3.25	4.08	2.9	3.68		3.75
635	4.02	2.95	3.81	2.91		2.75	5.16	3.14	3.23	3.81	3.92			3.15	4.61	4.24		4.15		5.16	2.92	4.72	3.14	5.43	4.08	2.95	4.53	3.08	4.1	2.9	4.6	3.0	4.9	3.11	3.91	3.63	4.84	3.11	5.1	3.21	4.49		4.81	3.25	4.09	2.89	3.68		3.77
636	4.01	2.92	3.81	2.91	3.51	2.76	5.17	3.13	3.23	3.8	3.92		4.26	3.15	4.61	4.24	4.43	4.15		5.16	2.95	4.72	3.13	5.46	4.08		4.53	3.09	4.07	2.9	4.6	3.0	5.1	3.11	3.91	3.63	4.83	3.11	5.1	3.21	4.42		4.81	3.25	4.09	2.88	3.68	2.47	3.77
637	4.0	2.91	3.81	2.91	3.51	2.76	5.17	3.11	3.21	3.8	3.92		4.27	3.16	4.62	4.24	6.22	4.15		5.16	2.98	4.74	3.13	5.49	4.08		4.53	3.1	4.06	2.9	4.63	3.0		3.11	3.9	3.63	4.83	3.1	5.11	3.21	4.44		4.81	3.24	4.09	2.88	3.67	2.48	3.77
638	4.0	2.9	3.82	2.91	3.52	2.77	5.17		3.2	3.79	3.92		4.27	3.16	4.63	4.24		4.15		5.16	3.0	4.72	3.12	5.51	4.08		4.52	3.1	4.06	2.89	4.64	3.0		3.11	3.9	3.64	4.83	3.1	5.11	3.21	4.44		4.81	3.24	4.09	2.87	3.66	2.48	3.77
639	3.99	2.89	3.82	2.9	3.52	2.77	5.17		3.19	3.79	3.93		4.27	3.16	4.63	4.24		4.2		5.16	3.0	4.72	3.12	5.51	4.09	3.0	4.52	3.11	4.05		4.65	3.0	5.15	3.11	3.89	3.65	4.83	3.1	5.11	3.2	4.44		4.81	3.24	4.13	2.86	3.65	2.48	3.77
640	3.99	2.89	3.82	2.9	3.52	2.77	5.17		3.19	3.78	3.93			3.15	4.49	4.24	3.09	4.21		5.17	3.01	4.7	3.12	5.5	4.1	3.01	4.5	3.12	4.05		4.64	3.0		3.11	3.89	3.59	4.83	3.1	5.1	3.2	4.44		4.77	3.24	4.14	2.86	3.65	2.48	3.77
641	3.98	2.89	3.72	2.9		2.77	5.17		3.19	3.78	3.91		3.31	3.15	4.56	4.24	3.01	4.24		5.17	2.98	4.69	3.11	5.5	4.11	3.02	4.38	3.12	4.05		4.65	3.0	5.11	3.11	3.89	3.55	4.83	3.1	5.11	3.19	4.55		4.65	3.24	4.15	2.85	3.64	2.48	3.77
642	3.98	2.89	3.86	2.9	3.5	2.77	5.17		3.19	3.78	3.93			3.14	4.6	4.24	2.99	4.23		5.17	2.88	4.69	3.11	5.5	4.12	3.04	3.35	3.13	4.05		4.65	2.99		3.11	3.88		4.83	3.1	5.11	3.19	4.59		4.64	3.24	4.16	2.76	3.64	2.48	3.77
643	3.98	2.87	3.94	2.9	3.49	2.77	5.18		3.18	3.77	3.94			3.12	4.62	4.24	2.96	4.23		5.17	2.93	4.7	3.11	5.5	4.13	3.05		3.14	4.05		4.65	2.99	4.78	3.11	3.88		4.84	3.1	5.11	3.18	4.59		4.87	3.24	4.16	2.78	3.63	2.48	3.77
644	3.98	2.87	3.98	2.9	3.5	2.76	5.17		3.18	3.77	3.94			3.11	4.63	4.24	2.95	4.23		5.17		4.71	3.07	5.5	4.14	3.07		3.15	4.05		4.64	2.98	5.0	3.11	3.88		4.84	3.11	5.11	3.18	4.58		4.89	3.25	4.17		3.63		3.77
645	3.98	2.87	4.0	2.89	3.51	2.74	5.18		3.18	3.74	3.94			3.1	4.64	4.23	2.94	4.22	3.61	5.16	2.84	4.73	3.07	5.51	4.16	3.05		3.15	4.05		4.62	2.98	5.12	3.12	3.88		4.84	3.12	5.1	3.18			4.9	3.25	4.17		3.62		3.77
646	3.98	2.88	4.01	2.88	3.51	2.74	5.18		3.18	3.75	3.94			3.09		4.23	2.94	4.22		5.16		4.73	3.13	5.51	4.18	3.07		3.16	4.06		4.62	2.97	4.85	3.13	3.87		4.85	3.12	5.1	3.18	4.6		4.92	3.26	4.18		3.54		3.77
647	3.99	2.89	4.01	2.87	3.51	2.73	5.19		3.18	3.75	3.95		3.46	3.08	4.66	4.23	2.95	4.21	3.33	5.16		4.73	3.14	5.5	4.19	3.08	3.31	3.17	4.07			2.97	4.19	3.13	3.87		4.86	3.13	5.1	3.18	4.56		4.92	3.27	4.18		3.57		3.77
648	3.99	2.91	4.02	2.9	3.5	2.73	5.19		3.17	3.76	3.95		3.94	3.07		4.22	2.95	4.2		5.16		4.73	3.14	5.49	4.21	3.09	3.78	3.18	4.09			2.97		3.13	3.88		4.86	3.14	5.1	3.17			4.92	3.27	4.19		3.55	2.53	3.78
649	3.99	2.91	4.01	2.9	3.5	2.72	5.19		3.17	3.77	3.96		4.14	3.06		4.22	2.95	4.2	3.16	5.15		4.73	3.14	5.49	4.23	3.09	4.09	3.19	4.11			2.97		3.13	3.88		4.87	3.14	5.1	3.16			4.92	3.28	4.17	2.78	3.55	2.52	3.78
650	4.0	2.92	4.01	2.9	3.5	2.73	5.2		3.14	3.77	3.95		4.29	3.06		4.22	2.95	4.2	3.11	5.15		4.74	3.14	5.5	4.25	3.09	4.32	3.2	4.11			2.96		3.14	3.88		4.88	3.15	5.1	3.15			4.9	3.28	4.18	2.78	3.55	2.52	3.78
651	4.01	2.93	4.01	2.87	3.5	2.73	5.2		3.19	3.77	3.95			3.05		4.23	2.97	4.19	3.08	5.15		4.73	3.14	5.51	4.26	3.09	4.43	3.21	4.1			2.95		3.15	3.88		4.89	3.17	5.1	3.14			4.91	3.28	4.17	2.79	3.55	2.51	3.78
652	4.01	2.94	4.01	2.87	3.49	2.73	5.2		3.22	3.77	3.94			3.05		4.23	3.09	4.18	3.07	5.15	2.92	4.73	3.14	5.54	4.27	3.09	4.47	3.22	4.1			2.95		3.16	3.89		4.89	3.18	5.1	3.12			4.89	3.29	4.17	2.78	3.53	2.51	3.79
653	4.02	2.94	4.01	2.87	3.49	2.73	5.22		3.25	3.77	3.93			3.04		4.23	3.16	4.18	3.07	5.15		4.73	3.13	5.54	4.29	3.09	4.48	3.22	4.1			2.96		3.16	3.89		4.9	3.19	5.1	3.1			4.88	3.3	4.17	2.78	3.53	2.51	3.79
654	4.04	2.94	4.0	2.87	3.49	2.73	5.17		3.27	3.77	3.92		4.44	3.04		4.23		4.17	3.07	5.15		4.73	3.14	5.53	4.3	3.09	4.48	3.23	4.09			2.96		3.16	3.9		4.9	3.2	5.1	3.08			4.88	3.31	4.17	2.79	3.53	2.51	3.79
655	4.05	2.93	3.99	2.87	3.49	2.73	5.16		3.28	3.77	3.91			3.04		4.24	3.23	4.17	3.1	5.15		4.72	3.13	5.51	4.31	3.09	4.48	3.23	4.09			2.96		3.17	3.9		4.91	3.21	5.11	3.07			4.88	3.32	4.17	2.79	3.52	2.51	3.79
656	4.06	2.92	3.98	2.88	3.49	2.73	5.16		3.28	3.59	3.91			3.04		4.24	3.25	4.14	3.12	5.16	2.77	4.72	3.13	5.5	4.31	3.09	4.48	3.23	4.09			2.96		3.18	3.9		4.91	3.23	5.1	3.06			4.87	3.32	4.17	2.79	3.52		3.78
657	4.08	2.9	3.97	2.89	3.49	2.73	5.17		3.28		3.91		4.51	3.05		4.24	3.26	4.14	3.13	5.16	2.73	4.72	3.13	5.49	4.31	3.09	4.49	3.23	4.09		4.24	2.97		3.18	3.91		4.9	3.24	5.09	3.06	4.41		4.88	3.33	4.17	2.79	3.52		3.83
658	4.09	2.79	3.96	2.89	3.49	2.73	5.17		3.27		3.9			3.05		4.25	3.26	4.15	3.14	5.16		4.71	3.13	5.48	4.32	3.09	4.48	3.23	4.08		4.34	2.97		3.18	3.91		4.9	3.25	5.09	3.05	4.35		4.88	3.33	4.17	2.78	3.52		3.84
659	4.11	2.81	3.95	2.89	3.49	2.73	5.17		3.24		3.9		4.58	3.05	4.77	4.26	3.25	4.16	3.15	5.16		4.71	3.13	5.47	4.32	3.09	4.48	3.23	4.09		4.34	2.98		3.18	3.91		4.9	3.26	5.09	3.05			4.89	3.34	4.17	2.78	3.52
660	4.12	2.83	3.94	2.9	3.49	2.73	5.17		3.23		3.9			3.05	4.83	4.26	3.25	4.16	3.16	5.17		4.64	3.13	5.47	4.32	3.08	4.5	3.23	4.09		4.41	2.99		3.18	3.92		4.9	3.27	5.09	3.04			4.9	3.34	4.17	2.77	3.51
661	4.12	2.83	3.93	2.9	3.47	2.72	5.18		3.19		3.9		4.63	3.05	4.85	4.27	3.25	4.16	3.16	5.18		4.63	3.15	5.46	4.32		4.5	3.23	4.09		4.47	3.0		3.09	3.92		4.89	3.27	5.09	3.04			4.9	3.35	4.18	2.76	3.5		3.08
662	4.13	2.83	3.92	2.9	3.47	2.71	5.18		3.25		3.89		4.64	3.05	4.86	4.28	3.25	4.16	3.16	5.18		4.62	3.18	5.45	4.32		4.5	3.23	4.09		4.53	3.0		3.13	3.92		4.89	3.28	5.09	3.03	4.14	2.74	4.88	3.35	4.18	2.75	3.5
663	4.13	2.82	3.9	2.9	3.47	2.71	5.18		3.28	3.42	3.89		4.79	3.05	4.86	4.28	3.25	4.16	3.16	5.19		4.63	3.18	5.44	4.32	3.07	4.51	3.23	4.09		4.56	3.01		3.14	3.93		4.88	3.28	5.08	3.02	4.11	2.65	4.86	3.35	4.18	2.69	3.49	2.48
664	4.13	2.81	3.89	2.9		2.71	5.18		3.28	3.52	3.89			3.05	4.87	4.29	3.25	4.11	3.16	5.19		4.63	3.19	5.42	4.32	3.07	4.51	3.23	4.09		4.58	3.01		3.14	3.93			3.29	5.08	3.01	3.98	2.65	4.83	3.35	4.19	2.74	3.49	2.47
665	4.14	2.81	3.88	2.9		2.69	5.18		3.27	3.59	3.89			3.05	4.87	4.3	3.04	3.56	3.15	5.2		4.63	3.2	5.41	4.32	3.05	4.52	3.23	4.1		4.59	3.05		3.12	3.93			3.29	5.08	3.0	3.96	2.63	4.82	3.35	4.19	2.75	3.49	2.47	3.42
666	4.13	2.82	3.86	2.91		2.68	5.19		3.26	3.63	3.89			3.05	4.87	4.3	3.07		3.14	5.2		4.63	3.2	5.38	4.32	3.05	4.52	3.23	4.1		4.59	3.05	4.65	3.1	3.94		4.66	3.29	5.08	2.99	4.02	2.63	4.8	3.35	4.2	2.74	3.48	2.47	3.64
667	4.13	2.83	3.85	2.91	3.46	2.67	5.2		3.26	3.66	3.89		4.7	3.05	4.87	4.3	3.05		3.1	5.21		4.62	3.2	5.28	4.32	3.04	4.53	3.21	4.1		4.6	3.07	4.69	3.08	3.94		4.63	3.29	5.08	2.98	4.01	2.83	4.79	3.35	4.2	2.74	3.49	2.46	3.75
668	4.13	2.83	3.54	2.9	3.46	2.67	5.2		3.25	3.67	3.89		4.7	3.05	4.87	4.31	3.04		3.06	5.21		4.63	3.2	5.28	4.33	3.03	4.54	3.22	4.07		4.6	3.07	4.75	3.07	3.94			3.29	5.08	2.97	3.99	2.91	4.78	3.34	4.21	2.74	3.64	2.46
669	4.12	2.84	3.61	2.89	3.45	2.68	5.23		3.25	3.69	3.88		4.65	3.05	4.87	4.31	3.04	3.56	3.03	5.23		4.63	3.2	5.29	4.34	3.02	4.55	3.22	4.08		4.6	3.08	4.82	3.06	3.95		4.67	3.28	5.08	2.96	4.04	2.81	4.77	3.33	4.21	2.73		2.46	3.81
670	4.12	2.88		2.88	3.45	2.67	5.24		3.27	3.72	3.88		4.62	3.06	4.86	4.31	3.02	3.79	3.0	5.24		4.63	3.2	5.3	4.34	3.01	4.55	3.23	4.06		4.61	3.08	4.88	3.05	3.95			3.28	5.08	2.96	4.09		4.77	3.32	4.22	2.73		2.46	3.82
671	4.12	2.9	3.69	2.88	3.45	2.67	5.24		3.27	3.76	3.88		4.57	3.06	4.86	4.31	3.01	3.99	2.99	5.24		4.63	3.2	5.3	4.35	2.99	4.45	3.23	4.07		4.62	3.09	4.95	3.05	3.95		4.81	3.28	5.08	2.96	4.11		4.76	3.29	4.23	2.73		2.46	3.83
672	4.12	2.9	3.71	2.88	3.45	2.67	5.24	3.35	3.27	3.78	3.89		4.54	3.06	4.86	4.31	3.0	4.05	2.96	5.24		4.63	3.21	5.27	4.36	2.98	4.44	3.22	4.08		4.62	3.09	4.73	3.05	3.96		4.82	3.28	5.08	2.94	4.03		4.76	3.28	4.23	2.73		2.45	3.83
673	4.11	2.91	3.71	2.88	3.45	2.67	5.25	3.44	3.27	3.79	3.89		4.51	3.07	4.8	4.31	2.99	4.09	2.93	5.25		4.61	3.21	5.26	4.38	2.98	4.48	3.21	4.07		4.63	3.09	5.11	3.04	3.96		4.84	3.28	5.08	2.94	3.95	2.66	4.75	3.28	4.24	2.72		2.45	3.84
674	4.11	2.91	3.71	2.87	3.45	2.67		3.47	3.28	3.81	3.9		4.48	3.07	4.78	4.31	2.98	4.13	2.91	5.25		4.61	3.21	5.26	4.5	2.97	4.46	3.21	4.07		4.64	3.1		3.02	3.96		4.84	3.28	5.08	2.93	3.9	2.85	4.73	3.28	4.24	2.72		2.45	3.84
675	4.11	2.92	3.7	2.87	3.45	2.68		3.49	3.27	3.82	3.9		4.45	3.08	4.83	4.31	2.98	4.19	2.89	5.26	2.8	4.63	3.21	5.25		2.97	4.45	3.2	4.06		4.64	3.1		2.96	3.97		4.83	3.27	5.1	2.92	3.75	2.89	4.71	3.28	4.24	2.72	3.61	2.4	3.84
676	4.11	2.92	3.7	2.87	3.45	2.68		3.49	3.27	3.82	3.91		4.39	3.08	4.83	4.32	2.97	4.21	2.87	5.26		4.67	3.21	5.25		2.97	4.43	3.2	4.06		4.64	3.11		2.99	3.97		4.84	3.27	5.09	2.91	3.85	2.92	4.7	3.28	4.24	2.71		2.36	3.85
677	4.11	2.92	3.7	2.87		2.68	5.22	3.47	3.25	3.83	3.91		4.37	3.09	4.83	4.32	2.97	4.22	2.84	5.27		4.64	3.21	5.24	4.18	2.97	4.41	3.2	4.06		4.64	3.11		3.0	3.97		4.84	3.27	5.1	2.9	3.79	2.94	4.7	3.28	4.25	2.71	3.83	2.35	3.87
678	4.11	2.93	3.7	2.86		2.68	5.21	3.48	3.23	3.83	3.92		4.35	3.09	4.83	4.32	2.96	4.25	2.81	5.27		4.61	3.21	5.23	4.38	2.96	4.39	3.19	4.04		4.64	3.11		3.0	3.97		4.84	3.27	5.11	2.87	3.76	2.95	4.7	3.28	4.25	2.71	3.86		3.87
679	4.15	2.93	3.7	2.86	3.46	2.68		3.49	3.24	3.83	3.92		4.34	3.1	4.84	4.32	2.95	4.27	2.79	5.27		4.68	3.21	5.22	4.42	2.95	4.38	3.19	4.04		4.63	3.11	4.78	3.0	3.97		4.84	3.27	5.11	2.85		2.96	4.69	3.28	4.27	2.71	3.75	2.38	3.87
680	4.16	2.94	3.7	2.86		2.69	5.2	3.48	3.23	3.83	3.93		4.28	3.1	4.84	4.33	2.94	4.28	2.77	5.28			3.21	5.21	4.33	2.94	4.37	3.1	4.03		4.62	3.12	4.97	3.0	3.97		4.85	3.27	5.12	2.84		2.97	4.68	3.29	4.29	2.71		2.39	3.86
681	4.17	2.95	3.7	2.85	3.46	2.69	5.18	3.48		3.83	3.93		4.26	3.11	4.84	4.33	2.94	4.27	2.74	5.29	2.76		3.21	5.21		2.94	4.35	3.12	3.99		4.62	3.12		3.01	3.98		4.84	3.27	5.12	2.82		2.97	4.67	3.29	4.3	2.72			3.87
682	4.18	2.95	3.7	2.84	3.46	2.7	5.18	3.47	3.31	3.83	3.93		4.21	3.11	4.81	4.33	2.92	4.28	2.73	5.29	2.74	4.6	3.21	5.2		2.94	4.34	3.13	3.98		4.62	3.11		3.01	3.98		4.84	3.27	5.12	2.83		2.98	4.67	3.29	4.3			2.41
683	4.2	2.96	3.7	2.8	3.46	2.71	5.18	3.32	3.27	3.83	3.94		4.18	3.12	4.86	4.33	2.87	4.28	2.73	5.29	2.74		3.21	5.19		2.94	4.32	3.13	3.84		4.61	3.11		3.01	3.98		4.84	3.27	5.13	2.84		2.98	4.66	3.29	4.31			2.42
684	4.2	2.96	3.71	2.78	3.46	2.71	5.18		3.29	3.83	3.93		4.16	3.12	4.88	4.34	2.88	4.29	2.72	5.3	2.75		3.21	5.18		2.94	4.31	3.12	3.92		4.6	3.11		3.01	3.98		4.84	3.27	5.13	2.84		2.98	4.66	3.29	4.31	2.72		2.42	3.87
685	4.21	2.97	3.71	2.78	3.46	2.71	5.19		3.29	3.83	3.94		4.15	3.13	4.89	4.34	2.87	4.3	2.71	5.3			3.21	5.15		2.94	4.29	3.12	3.98		4.59	3.11		3.01	3.98		4.84	3.28	5.13	2.84		2.99	4.65	3.29	4.31	2.72		2.42	3.86
686	4.23	2.97	3.71	2.78	3.46	2.71	5.17			3.83	3.94		4.14	3.13	4.88	4.34	2.86	4.3	2.7	5.3	2.73	4.63	3.21	5.1	4.08	2.94	4.2	3.11	3.97		4.58	3.1		3.01	3.96		4.84	3.28	5.14	2.85		3.0	4.64	3.29	4.31	2.72		2.43
687	4.24	2.98	3.72	2.78	3.45	2.72	5.15	3.24		3.82	3.94		4.14	3.14	4.88	4.34	2.86	4.31	2.69	5.31	2.72	4.69	3.22	5.11	4.06	2.94	4.19	3.11	3.98		4.56	3.1		3.01	3.97		4.84	3.29	5.19	2.88		3.0	4.62	3.3	4.31	2.73		2.43	3.85
688	4.25	2.98	3.72	2.78	3.45	2.72	5.09			3.82	3.95		4.12	3.14	4.87	4.34	2.86	4.31	2.69	5.32	2.73	4.7	3.21	5.12	4.28	2.94	4.23	3.11	3.96		4.5	3.1		3.02	3.99		4.83	3.3	4.94	2.89		2.99	4.61	3.3	4.31	2.77		2.43	3.84
689	4.26	2.98	3.72	2.78	3.35	2.72	5.07			3.82	3.95		4.12	3.15	4.85	4.34	2.86	4.31	2.67	5.32	2.72	4.73	3.22	5.12	4.27	2.94	4.26	3.02	3.96		4.47	3.09		2.97	3.99		4.83	3.3	4.19	2.88		3.01	4.62	3.3	4.32	2.78		2.43	3.82
690	4.27	2.99	3.72	2.78	3.35	2.7	5.04	3.21		3.82	3.96		4.12	3.15	4.83	4.34	2.87	4.31	2.67	5.33		4.72	3.22	5.12	4.24	2.94	4.26	2.95	3.96		4.46	3.08		3.0	4.0		4.82	3.31		2.87		3.0	4.62	3.3	4.32	2.79		2.43	3.81
691	4.28	2.99	3.72	2.78	3.35	2.7	5.01	3.09		3.82	3.96		4.11	3.16	4.82	4.38	2.87	4.31	2.67	5.34	2.72	4.71	3.22	5.12	4.24	2.94	4.27	3.02	3.94		4.45	3.08		3.02	4.0		4.82	3.31	4.51	2.89		3.0	4.61	3.3	4.33	2.79		2.43	3.8
692	4.29	3.0	3.72	2.78	3.35	2.69	5.0			3.82	3.97		4.1	3.16	4.82	4.39	2.88	4.3	2.68	5.34	2.72	4.7	3.22	5.12	4.28	2.94	4.27	3.08	3.93		4.44	3.07		3.02	4.01		4.81	3.31	4.68	2.9		3.0	4.61	3.3	4.33	2.79		2.43	3.78
693	4.3	3.01	3.72	2.79	3.35	2.69	5.0	3.05		3.82	3.97		4.1	3.16	4.81	4.38	2.88	4.29	2.66	5.35	2.72	4.69	3.22	5.12	4.23	2.93	4.27	3.1	3.77		4.45	3.07		3.03	4.01		4.8	3.3	4.85	2.91		3.02	4.61	3.31	4.33	2.79	3.79	2.42	3.77
694	4.31	3.01		2.8	3.36	2.68	4.98	3.02		3.82	3.98		4.1	3.17	4.79	4.38	2.89	4.28	2.66	5.36		4.69	3.23	5.11		2.93	4.27	3.11	3.83		4.44	3.07		3.03	4.01		4.79	3.29	4.99	2.92		3.03	4.62	3.31	4.33	2.78	3.8	2.42	3.76
695	4.32	3.02		2.78	3.36	2.68	5.0	3.03		3.82	3.98		4.1	3.18	4.77	4.38	2.9	4.28	2.67	5.36	2.72	4.65	3.23	5.11	4.2	2.93	4.27	3.11	3.74		4.42	3.06		3.03	4.01	3.43	4.77	3.29	5.08	2.93		3.03	4.62	3.32	4.33	2.78	3.8	2.42	3.74
696	4.32	3.02		2.78	3.35	2.67	4.96	3.04		3.82	3.99		4.09	3.18	4.76	4.37	2.94	4.28	2.73	5.38		4.67	3.23	5.12	4.17	2.93	4.26	3.1	3.79		4.4	3.06		3.03	4.02	3.4	4.73	3.29	5.12	2.94		3.03	4.62	3.32	4.34	2.78	3.81	2.41	3.73
697	4.32	3.03	3.69	2.78	3.35	2.67	4.96	3.04		3.86	4.0		4.08	3.18	4.75	4.37	2.94	4.27	2.78	5.38		4.51	3.23	5.11	4.16	2.93	4.25	3.09	3.81		4.39	3.06		3.04	4.02	3.37	4.7	3.28	5.15	2.94		3.03	4.62	3.33	4.34	2.77	3.81	2.41	3.71
698	4.32	3.03	3.68	2.78	3.35	2.67	4.95	3.05		3.85	4.01		4.06	3.18	4.74	4.34	2.95	4.27	2.8	5.39		4.4	3.23	5.1	4.2	2.93	4.2	3.09	3.75		4.38	3.06		3.04	4.02	3.43	4.68	3.26	5.15	2.96		3.04	4.63	3.33	4.34	2.77	3.81	2.41	3.69
699	4.32	2.94	3.67	2.78	3.35	2.67	4.95	3.07		3.87	4.01		4.05	3.19	4.72	3.66	2.95	4.27	2.82	5.39		4.44	3.23	5.1	4.23		3.84	3.09	3.78		4.38	3.02		3.04	4.02	3.49	4.66	3.24	5.15	2.93		3.04	4.64	3.33	4.34	2.77	3.81	2.41	3.67
700	4.31	2.99	3.66	2.77	3.35	2.68	4.95	3.07		3.87	4.02		4.04	3.19	4.71		2.94	4.26	2.84	5.41		4.47	3.24	5.09	4.27			3.09	3.8		4.37	3.03		3.04	4.02	3.51	4.64	3.24	5.14	2.95		3.04	4.64	3.34	4.35	2.76	3.81	2.4	3.65
701	4.3	3.01	3.65	2.77	3.35	2.69	4.95	3.08		3.88	4.03		4.03	3.19	4.69		2.94	4.25	2.84	5.41		4.49	3.24	5.09	4.28	2.93		3.08	3.81		4.38	3.07		3.04	4.02	3.51	4.63	3.24	5.13	2.96		3.04	4.66	3.34	4.35	2.75	3.81	2.43	3.64
702	4.29	3.01	3.59	2.76	3.34	2.7	4.96	3.08		3.88	4.03		4.04	3.2	4.68	3.94	2.94	4.24	2.85	5.42	2.77	4.5	3.24	5.09	4.29	2.93		3.08	3.85		4.38	3.07		3.03	4.02	3.49	4.62	3.23	5.13	2.97		3.04	4.67	3.37	4.36	2.74	3.75	2.45	3.62
703	4.28	3.01	3.57	2.76	3.33	2.71	4.96	3.08		3.88	4.04		4.05	3.2	4.66	4.01	2.94	4.24	2.85	5.42		4.52	3.24	5.09	4.29	2.93		3.07	3.85		4.39	3.08		3.03	4.02	3.5	4.62	3.2	5.13	2.97		3.04	4.68	3.39	4.36	2.74		2.46	3.61
704	4.26	3.0	3.56	2.75	3.34	2.73	4.96	3.07		3.88	4.04		4.09	3.2	4.64	4.19	2.94	4.23	2.86	5.43		4.6	3.24	5.09	4.29	2.93		3.07			4.39	3.07		3.02	4.02	3.5	4.61	3.18	5.13	2.97		3.04	4.7	3.39	4.36	2.73	3.74	2.46	3.6
705	4.24	3.0	3.56	2.75	3.34	2.74	4.94	3.06		3.88	4.05		4.09	3.2	4.63	4.32	2.95	4.23	2.88	5.43			3.24	5.09	4.29	2.93		3.06	3.87		4.4	3.07		3.03	4.01	3.5	4.48	3.16	5.13	2.97	3.85	3.04	4.71	3.39	4.36	2.72		2.46	3.59
706	4.22	3.0	3.56	2.75	3.34	2.75	4.94	3.06		3.88	4.06		4.09	3.21	4.61	4.33	2.95	4.23	2.89	5.43	2.69		3.24	5.1	4.3	2.86		3.05	3.9		4.41	3.06		3.03	4.0	3.41	3.05	3.15	5.13	2.97	3.91	3.04	4.72	3.4	4.36	2.71		2.46	3.58
707	4.2	3.0	3.57	2.75	3.33	2.75	4.92	3.06		3.88	4.06		4.09	3.21	4.59	4.34	2.96	4.23	2.9	5.43	2.71		3.25	5.1	4.31	2.64	2.92	3.04	3.88		4.41	3.05		3.04	4.0	3.47		3.02	5.13	2.97		3.04	4.73	3.4	4.36	2.71		2.46	3.57
708	4.14	2.99	3.57	2.75	3.33	2.75	4.9	3.06		3.88	4.03		4.08	3.21	4.57	4.34	2.96	4.23	2.91	5.43	2.7	4.7	3.25	5.1	4.31	2.7	3.58	3.03	3.87		4.41	3.04		3.04	3.99	3.47			5.13	2.96		3.04	4.73	3.4	4.37	2.71	3.71	2.46	3.54
709	4.12	2.99	3.57	2.75	3.35	2.75	4.9	3.06		3.88	3.97			3.21	4.55	4.34	2.96	4.22	2.92	5.44	2.71	4.57	3.25	5.11	4.31	2.82	3.83	3.01	3.88		4.42	3.03		3.04	3.98	3.47		3.1	5.13	2.96		3.03	4.73	3.4	4.37	2.71	3.77	2.46	3.54
710	4.08	2.99	3.57	2.76	3.37	2.75	4.89			3.87	4.07			3.22	4.54	4.34	2.96	4.22	2.92	5.44	2.7	4.53	3.25	5.11	4.3	2.87	4.0	3.0	3.87		4.42	3.02		3.04	3.98	3.45		3.12	5.13	2.96		3.03	4.73	3.4	4.37	2.72	3.73	2.47	3.53
711	4.09	2.99	3.58	2.77	3.37	2.75	4.88	3.06		3.87	4.13		4.07	3.22	4.52	4.34	2.96	4.22	2.93	5.44	2.71	4.53	3.26	5.16	4.29	2.92	4.12	2.98	3.87		4.43	3.01		3.04	3.97	3.46		3.13	5.12	2.95		3.03	4.74	3.4	4.37	2.72	3.71	2.47	3.53
712	4.08	2.99	3.58	2.78	3.38	2.75	4.87			3.87	4.16		4.07	3.22	4.5	4.34	2.97	4.21	2.94	5.45	2.7	4.52	3.26	5.16	4.29	2.95	4.18	2.95	3.87		4.44	2.99		3.05	3.96	3.45		3.13	5.12	2.94		3.04	4.74	3.4	4.37	2.72	3.69	2.47	3.52
713	4.07	2.99	3.59	2.78	3.38	2.75	4.88	3.06		3.87	4.18		4.06	3.22	4.48	4.34	2.97	4.23	2.95	5.45		4.52	3.27	5.18	4.29	2.97	4.2	2.95	3.87		4.45	2.98		3.05	3.96	3.44		3.13	5.12	2.94		3.07	4.77	3.41	4.37	2.73	3.68	2.47	3.52
714	4.05	2.98	3.59	2.79	3.39	2.75	4.87	3.07		3.87	4.19		4.09	3.22	4.48	4.33	2.97	4.19	2.95	5.45		4.51	3.28	5.12	4.28	2.99	4.21	2.95	3.87		4.46	2.96		3.05	3.95	3.44	2.98	3.14	5.11	2.94		3.08	4.74	3.41	4.38	2.74	3.79	2.46	3.52
715	4.04	2.96	3.6	2.79	3.39	2.74	4.87	3.08		3.87	4.2		4.11	3.22	4.47	4.32	2.97	4.21	2.96	5.46		4.51	3.28	5.06	4.27	3.01	4.22	2.95	3.87		4.47	2.95		3.06	3.95	3.43	3.36	3.14	5.1	2.94		3.07	4.75	3.41	4.38	2.75	3.64	2.46	3.52
716	4.03	2.95	3.6	2.79	3.39	2.74	4.87			3.87	4.2		4.12	3.23	4.46	4.34	2.97	4.2	2.97	5.46		4.5	3.32	4.69	4.25	3.03	4.22	2.95	3.87		4.47	2.93		3.06	3.94	3.43	3.98	3.14	5.09	2.94		3.07	4.74	3.41	4.38	2.76	3.56	2.56	3.53
717	4.03	2.95	3.62	2.79	3.4	2.73	4.87	3.47		3.87	4.2		4.12	3.23	4.45	4.36	2.97	4.19	2.98	5.47		4.5	3.33	3.37	4.25	3.04	4.23	2.95	3.98		4.48	2.92		3.07	3.94	3.43	4.23	3.15	5.08	2.94		3.07	4.73	3.41	4.37	2.78	3.56	2.53	3.53
718	4.03	2.94		2.79	3.41	2.73	4.87	3.6		3.87	4.21		4.13	3.23	4.44	4.37	2.96	4.18	2.99	5.47		4.5	3.33		4.25	3.04	4.22	2.95	3.91		4.49	2.91		3.06	3.94	3.42	4.37	3.15	5.06	2.96		3.08	4.73	3.41	4.36	2.79	3.55	2.47	3.53
719	4.03	2.94	3.59	2.8	3.42	2.73	4.87	3.3		3.87	4.21		4.14	3.2	4.44	4.38	2.96	4.18	3.0	5.47		4.5	3.33	3.8	4.24	3.04	4.22	2.95	3.9		4.5	2.9		3.06	3.94	3.41		3.16	5.05	2.96		3.05	4.72	3.41	4.36		3.55	2.44	3.53
720	4.03	2.93	3.58	2.8	3.42	2.73	4.84			3.87	4.21			3.21	4.43	4.39	2.96	4.18	3.01	5.47		4.5	3.34	4.31	4.23	3.04	3.54	2.95	3.9		4.51	2.9		3.07	3.93	3.41		3.16	5.03	2.97		3.05	4.72	3.42	4.36		3.54	2.42	3.54
721	4.04	2.92	3.55	2.8	3.42	2.74	4.86	3.17	3.13	3.88	4.2			3.21	4.43	4.39	2.96	4.18	3.01	5.48		4.49	3.34	4.75	4.22	3.04		2.95	3.89		4.52	2.89		3.07	3.93	3.41	4.45	3.17	5.01	2.98		3.13	4.71	3.44	4.36		3.54	2.41	3.54
722	4.04	2.92	3.56	2.82	3.43	2.74	4.86	3.17		3.88	4.2		4.15	3.21	4.42	4.4	2.96	4.18	3.02	5.44		4.49	3.34	4.93	4.2	3.04		2.88	3.89		4.52	2.88		3.05	3.93	3.4		3.17	4.9	2.99		3.2	4.7	3.44	4.35	2.81	3.54	2.41	3.55
723	4.05	2.91	3.56	2.86	3.43	2.74	4.87	3.18		3.87	4.2		4.15	3.22	4.42	4.4	2.96	4.19	3.03	5.01		4.48	3.34	5.05	4.19	3.03		2.92	3.88		4.52	2.88		3.08	3.93	3.4	4.48	3.17	4.85	2.99		3.22	4.69	3.44	4.35		3.54	2.4	3.56
724	4.05	2.89	3.57	2.86	3.43	2.74	4.86	3.2		3.45	4.19		4.16	3.22	4.41	4.41	2.95	4.19	3.03	4.7		4.48	3.35	5.08	4.19	3.02		2.94	3.88		4.53	2.88		3.09	3.93	3.39	4.49	3.17	4.83	2.99		3.24	4.67	3.44	4.35	2.96	3.54	2.4	3.56
725	4.06	2.88	3.57	2.87	3.44	2.74	4.87	3.19			4.18			3.22	4.41	4.41	2.94	4.19	3.03			4.48	3.35	5.1	4.19	3.01		2.95	3.88		4.53	2.87		3.09	3.93	3.39	4.51	3.18	4.82	3.0		3.24	4.67	3.44	4.34	3.01	3.54	2.4	3.56
726	4.06	2.87	3.59	2.87	3.44	2.74	4.88	3.25			4.16			3.23	4.41	4.42	2.94	4.19	3.04			4.48	3.36	5.1	4.18	3.0	3.31	2.95	3.88		4.53	2.87		3.1	3.92	3.38	4.51	3.18	4.81	3.0		3.24	4.66	3.45	4.34	3.01	3.54	2.4	3.57
727	4.06	2.87		2.88	3.44	2.73	4.88	3.35			4.15		4.15	3.23	4.42	4.41	2.94	4.2	3.04			4.48	3.37	5.1	4.15	2.99	3.59	2.96	3.87		4.54	2.88		3.09	3.92	3.39	4.52	3.18	4.8	3.0		3.24	4.65	3.35	4.33	3.01	3.55	2.39	3.59
728	4.07	2.87	3.58	2.88	3.45	2.73	4.88		3.12		4.13			3.23	4.42	4.41	2.94	4.2	3.04	4.37		4.48	3.38	5.08	4.17	2.97	3.77	2.96	3.87		4.54	2.88		3.09	3.92	3.38	4.53	3.18	4.8	3.01		3.24	4.64	3.32	4.34	3.01	3.55	2.39	3.61
729	4.07	2.87	3.58	2.88	3.45	2.73	4.88		3.63	3.64	4.11			3.24	4.42	4.4	2.93	4.21	3.05	4.45	2.8	4.48	3.38	5.08	4.16	2.87	3.97	2.96	3.87		4.54	2.88		3.08	3.93	3.38	4.54	3.19	4.79	3.01		3.2	4.62	3.42	4.33	3.01	3.56	2.4	3.63
730	4.07	2.86	3.58	2.89	3.45	2.73	4.87		3.75	3.71	4.06		4.13	3.24	4.43	4.4	2.93	4.21	3.05	4.7	2.7	4.47	3.38	5.07	4.16		4.07	2.96	3.87		4.54	2.88		3.08	3.93	3.38	4.54	3.19	4.77	3.01		3.19	4.61	3.38	4.33	3.0	3.57	2.4	3.63
731	4.07	2.87	3.58	2.9	3.46	2.72	4.7	3.24	3.78	3.82	3.98		4.15	3.24	4.43	4.4	2.92	4.3	3.05		2.69	4.47	3.38	5.08	4.16		4.14	2.96	3.87	2.58	4.54	2.89		3.08	3.93	3.38	4.54	3.19	4.76	3.01	5.86	3.18	4.6	3.37	4.31	3.0	3.57	2.4	3.64
732	4.08	2.87	3.58	2.91	3.46	2.71	4.68	3.17		3.84	3.95		4.16	3.25	4.39	4.4	2.92	4.29	3.05		2.68	4.47	3.38	5.09	4.18		4.19	2.96	3.89	2.58	4.54	2.89		3.07	3.93	3.37	4.54	3.19	4.76	3.01	5.92	3.17	4.59	3.37	4.32	3.0	3.57	2.41	3.64
733	4.08	2.86	3.58	2.91	3.46	2.7		3.13		3.87	3.93		4.17	3.25	4.4	4.4	2.91	4.32	2.98		2.69	4.47	3.38	5.1	4.18		4.21	2.96	3.92	2.57	4.55	2.89		3.06	3.93	3.37	4.55	3.19	4.76	3.0	5.91	3.17	4.58	3.37	4.33	3.0	3.57	2.41	3.64
734	4.08	2.87	3.58	2.93	3.46	2.7				3.87	3.91		4.18	3.24	4.4	4.4	2.91	4.31	2.94	5.15	2.68	4.47	3.38	5.11	4.16	2.85	4.24	2.96	3.94	2.51	4.56	2.89		3.06	3.93	3.37	4.55		4.76	3.0	5.92	3.16	4.58	3.37	4.32	3.0	3.57	2.41	3.64
735	4.09	2.87	3.57	2.93	3.46	2.69	4.76	3.15		3.88	3.89		4.18	3.24	4.47	4.39	2.91	4.31	2.96	5.3	2.69	4.46	3.37	5.11	4.16	2.79	4.25	2.96	3.95	2.53	4.57	2.9		3.05	3.94	3.37	4.56		4.75	3.0	5.93	3.16	4.57	3.37	4.32	3.0	3.57	2.41	3.64
736	4.09	2.87	3.56	2.95	3.46	2.68	4.84	3.16		3.88	3.87		4.18	3.24	4.5	4.4	2.9	4.31	2.96		2.7	4.5	3.36	5.13	4.17		4.25	2.96	3.96	2.48	4.58	2.9		3.04	3.94	3.37	4.55		4.75	3.0	5.95	3.14	4.56	3.36	4.33	2.99	3.58	2.42	3.63
737	4.09	2.87	3.55	2.96	3.46	2.67	4.88	3.18		3.88	3.86		4.18	3.23	4.51	4.4	2.9	4.31	2.96		2.69	4.57	3.35	5.13	4.17		4.27	2.96	3.96	2.46	4.6	2.91		3.03	3.94	3.36	4.53		4.75	3.0		3.13	4.59	3.36	4.33	2.99	3.58	2.42	3.61
738	4.09	2.86	3.5	2.97	3.47	2.67	4.89	3.22		3.88	3.85		4.17	3.23	4.51	4.4	2.9	4.31	2.97			4.56	3.35	5.14	4.19	2.79	4.29	2.96	3.97	2.43	4.61	2.91		3.03	3.94	3.3	4.52		4.75	3.0	5.94	3.12	4.55	3.36	4.33	2.99	3.58	2.42	3.6
739	4.1	2.85	3.47	2.97	3.47	2.66	4.88	3.24		3.89	3.85		4.17	3.23	4.52	4.39	2.89	4.31	2.97		2.71	4.56	3.33	5.15	4.18	2.8	4.31	2.95	3.98	2.44	4.62	2.84		2.99	3.94	3.34	4.52		4.76	3.0	5.92	3.12	4.53	3.36	4.34	2.99	3.58	2.43	3.6
740	4.1	2.85	3.42	2.98	3.47	2.66	4.88	3.25		3.9	3.84		4.17	3.23	4.53	4.39	2.89	4.31	2.97		2.74	4.56	3.32	5.16	4.17	2.84	4.33	2.96	3.98	2.44	4.62	2.89		3.02	3.94	3.37	4.52		4.77	3.0	5.91	3.12	4.54	3.36	4.34	2.95	3.58	2.44	3.6
741	4.1	2.84	3.39	2.98	3.47	2.65	4.89	3.26		3.91	3.84		4.17	3.23	4.53	4.39	2.89	4.31	2.97		2.77	4.55	3.3	5.16	4.17	2.84	4.35	2.95	3.98	2.54	4.63	2.9		3.03	3.94		4.51		4.78	3.0	5.91	3.13	4.55	3.26	4.34	2.92	3.58	2.45	3.59
742	4.1	2.83	3.4	2.99	3.46	2.65	4.9	3.26		3.92	3.84		4.17	3.23	4.54	4.4	2.89	4.31	2.97			4.54	3.28	5.16		2.84	4.4	2.95	3.98	2.52	4.64	2.91		3.03	3.94		4.51		4.78	3.0	5.9	3.13	4.55	3.36	4.34	2.91	3.58	2.46	3.59
743	4.1	2.82	3.25	2.78	3.46	2.65	4.9	3.27		3.94	3.83		4.16	3.23	4.54	4.4	2.89	4.31	2.98	5.45		4.54	3.27	5.17		2.84	4.4	2.95	3.99	2.61	4.65	2.91		3.03	3.94	3.39	4.52		4.79	3.0	5.89	3.13	4.56	3.46	4.33	2.9	3.58	2.46	3.59
744	4.1	2.8	3.33	2.78		2.65	4.89	3.2		3.95	3.82		4.11	3.24	4.55	4.4	2.89	4.33	2.98	5.48		4.54	3.25	5.17		2.83	4.41	2.95	4.0	2.49	4.65	2.9		3.03	3.94	3.4	4.53		4.8	3.0	5.87	3.11	4.56	3.42	4.32	2.9	3.57	2.46	3.59
745	4.09	2.79	3.38	2.8		2.65	4.89	3.25		3.95	3.78		4.12	3.24	4.55	4.4	2.89	4.41	2.98	5.49		4.54	3.24	5.18	4.27	2.83	4.44	2.95	4.02		4.65	2.9		3.03	3.94	3.4	4.53		4.81	2.99	5.83	3.11	4.56	3.42	4.32	2.89	3.58	2.46	3.6
746	4.09	2.78	3.39	2.81		2.64	4.92	3.28		3.97	3.78		4.12	3.24	4.56	4.4	2.9	4.36	2.97	5.5		4.53	3.23	5.18	4.2	2.83	4.46	2.95	4.04		4.66	2.9		3.04	3.94	3.39	4.53		4.82	2.99	5.84	3.11	4.56	3.42	4.32	2.88	3.59	2.47	3.6
747	4.08	2.79	3.39	2.81		2.62	4.94			3.98	3.77		4.13	3.25	4.57	4.41	2.9		2.97	5.5		4.54	3.22	5.18		2.84	4.47	2.95	4.03		4.66	2.9		3.05	3.94	3.39	4.53		4.84	2.99	5.81	3.1	4.56	3.42	4.32	2.87	3.58	2.47	3.6
748	4.08	2.84	3.39	2.8		2.61	4.95	3.3		3.99	3.77		4.12	3.25	4.59	4.41	2.91		2.97	5.51		4.55	3.22	5.18		2.85	4.48	2.96	4.04		4.66	2.9	4.03	3.05	3.94	3.35	4.53		4.85	2.99		3.09	4.57	3.43	4.31	2.87	3.58	2.47	3.59
749	4.07	2.88	3.4	2.81		2.61	4.95	3.3		3.91	3.77		4.12	3.25	4.6	4.41	2.91		2.97	5.5		4.55	3.21	5.18		2.85	4.48	2.96	4.04		4.66	2.91	4.52	3.06	3.94	3.36	4.52		4.85	2.99		3.09	4.58	3.43	4.29	2.85	3.58	2.43	3.59
750	4.07		3.4	2.81		2.62	4.94	3.31		3.87	3.76		4.12	3.25	4.61	4.41	2.92	4.37	2.97	5.5		4.55	3.21	5.17		2.85	4.49	2.96	4.05	2.65	4.66	2.91	5.02	3.07	3.94	3.35	4.52		4.86	2.99		3.09	4.58	3.41	4.27	2.85	3.59	2.43	3.59
751	4.07	2.8	3.4	2.81		2.63	4.94	3.32		3.88	3.76		4.12	3.24	4.62	4.41	2.92	4.48	2.97	5.5		4.55	3.21	5.17		2.86	4.49	2.96	4.05	3.44	4.66	2.91	5.22	3.07	3.94	3.35	4.52		4.87	2.99		3.09	4.59	3.4	4.27	2.85	3.6	2.45	3.59
752	4.06	2.68	3.4	2.81		2.64	4.94	3.33		3.88	3.76		4.12	3.24	4.62	4.41	2.93		2.96	5.5		4.58	3.21	5.14		2.86	4.5	2.94	4.05		4.65	2.91		3.07	3.94	3.35	4.52		4.87	2.98		3.09	4.6	3.4	4.26	2.85	3.6	2.46	3.6
753	4.06	2.75	3.4	2.8		2.65	4.94	3.34		3.87	3.76		4.11	3.24	4.63	4.42	2.93	4.55	2.96	5.5	2.82	4.51	3.21	5.11		2.84	4.51	2.93	4.07		4.65	2.91	5.3	3.08	3.94	3.34	4.52		4.88	2.98		3.08	4.61	3.38	4.25	2.85	3.6	2.43	3.6
754	4.05	2.63	3.4	2.8		2.65	4.94	3.35		3.87	3.76		4.12	3.24	4.63	4.43	2.93	4.57	2.96	5.5		4.45	3.2	5.1		2.83	4.52	2.93	4.07		4.64	2.91		3.09	3.95	3.34	4.52		4.88	3.01		3.08	4.62	3.37	4.25	2.86	3.6	2.39	3.6
755	4.04	2.73	3.4	2.8		2.65	4.94	3.35		3.86	3.75		4.12	3.23	4.64	4.43	2.94	4.59	2.96	5.49		4.47	3.2	5.09		2.8	4.52	2.92	4.07		4.64	2.9	5.2	3.09	3.95	3.35	4.51		4.9	3.01		3.08	4.64	3.36	4.24	2.86	3.6	2.34	3.61
756	4.04	2.55	3.39	2.8		2.66	4.94	3.35	3.15	3.86	3.75		4.12	3.23	4.64	4.43	2.94	4.6	2.95	5.49		4.48	3.2	5.08		2.79	4.52	2.92	4.07		4.63	2.86		3.1	3.95	3.35	4.51		4.91	3.01		3.08	4.65	3.35	4.24	2.87	3.6	2.34	3.61
757	4.03	2.57	3.4	2.79		2.66	4.94	3.35	3.44	3.85	3.75		4.12	3.23	4.64	4.43	2.94	4.6	2.95	5.49		4.49	3.2	5.08		2.78	4.51	2.92	4.07		4.63	2.85	5.26	3.1	3.95	3.35	4.51		4.9	3.01		3.08	4.67	3.35	4.24		3.61	2.37	3.61
758	4.03	2.57	3.41	2.79		2.66	4.94	3.33	3.62	3.84	3.74		4.12	3.23	4.64	4.43	2.94	4.56	2.95	5.48	2.83	4.49	3.2	5.08		2.77	4.49	2.92	4.06		4.63	2.84	4.98	3.11	3.96	3.36	4.5		4.91	3.01		3.09	4.68	3.35	4.24		3.62	2.4	3.61
759	4.02	2.69	3.42	2.78		2.67	4.95	3.31	3.76	3.84	3.73		4.13	3.23	4.64	4.43	2.94	3.77	2.95	5.48	2.84	4.5	3.2	5.08	4.05	2.77	4.48	2.91	4.06		4.63	2.84	4.87	3.13	3.96	3.36	4.5		4.93	3.01		3.1	4.7	3.34	4.23	2.87	3.62	2.42	3.62
760	4.02	2.69	3.42	2.77		2.67	4.95	3.31		3.84	3.73		4.14	3.23	4.63	4.43	2.93		2.94	5.47	2.84	4.52	3.2	5.09		2.76	4.47	2.91	4.06		4.63	2.84	3.76	3.14	3.97	3.36	4.51		4.94	3.01		3.11	4.71	3.34		2.89	3.63	2.45	3.62
761	4.02	2.78	3.42	2.76		2.66	4.96	3.3	3.86	3.84	3.74		4.13	3.22	4.63	4.43	2.93	3.52	2.94	5.46	2.85	4.52	3.2	5.09		2.76	4.46	2.91	4.06		4.63	2.84		3.14	3.97	3.37	4.53		4.95	3.01		3.11	4.74	3.34	4.24	2.89	3.63	2.45	3.62
762	4.02	2.81	3.43	2.75		2.69	4.97	3.3	3.89	3.85	3.67		4.14	3.22	4.63	4.43	2.93	3.89	2.93	5.46	2.85	4.52	3.21	5.09		2.76	4.46	2.91	4.04		4.63	2.83		3.14	3.98		4.5		4.95	3.01		3.11	4.76	3.34	4.21	2.89	3.63	2.46	3.63
763	4.01	2.82	3.45	2.74		2.69	4.97	3.29	3.95	3.85	3.53		4.14	3.22	4.63	4.43	2.91	4.26	2.93	5.45	2.86	4.52	3.21	5.09		2.75	4.45	2.91	4.03	2.68	4.63	2.82		3.14	3.98		4.51		4.96	3.02		3.1	4.78	3.34	4.19	2.91	3.64	2.5	3.64
764	4.01	2.81	3.45	2.74		2.68	4.98	3.28	3.95	3.86	3.2		4.14	3.21	4.63	4.43	2.91	4.35	2.93	5.44	2.86	4.52	3.21	5.1	4.24	2.75	4.44	2.91	4.03	2.68	4.63	2.81		3.15	3.99		4.5		4.96	3.02	4.21	3.1	4.8	3.34	4.18	2.91	3.64	2.52	3.66
765	4.01	2.81	3.47	2.73		2.67	4.99	3.27	3.97	3.86			4.14	3.21	4.62	4.44	2.91	4.41	2.92	5.43	2.86	4.52	3.22	5.11	4.26	2.64	4.43	2.83	4.04	2.66	4.63	2.81		3.15	3.99		4.45		4.96	3.02	3.71	3.09	4.82	3.34	4.18	2.92	3.67	2.56	3.68
766	4.0	2.81	3.47	2.73		2.66	5.0	3.25	3.99	3.86			4.13	3.2	4.62	4.44	2.91	4.4	2.92	5.41	2.85	4.53	3.22	5.11	4.27	2.67	4.43	2.89		2.62	4.64	2.8		3.15	3.99	3.39			4.97	3.03		3.09	4.84	3.34	4.17	2.93	3.68	2.57	3.69
767	4.0	2.82	3.46	2.73		2.66	5.01	3.22	3.97	3.87	3.1		4.13	3.2	4.62	4.44	2.91	4.4	2.92	5.39	2.85	4.55	3.23	5.12	4.27	2.69	4.42	2.89	4.01	2.62	4.65	2.79		3.15	4.0				4.97	3.04	4.62	3.09	4.9	3.35	4.17	2.94	3.68	2.56	3.7
768	4.0	2.82	3.46	2.73		2.67	5.02	3.2	3.94	3.88	3.28		4.13	3.19	4.62	4.44	2.91	4.38	2.93	5.36	2.84	4.56	3.26	5.13	4.27	2.7	4.42	2.9	3.96	2.64	4.65	2.78		3.15	4.0				4.98	3.05	4.51	3.08	4.92	3.35	4.17	2.94	3.69	2.56	3.71
769	3.99	2.83	3.46	2.73	3.53	2.67	5.08	3.17	3.93	3.89	3.43		4.15	3.19	4.62	4.45	2.91	4.38	2.94	5.35	2.84	4.57	3.27	5.14	4.27	2.71	4.41	2.9	4.0	2.67	4.66	2.78		3.16	4.0				4.99	3.06	4.45	3.08	4.95	3.35	4.17	2.95	3.69	2.55	3.72
770	3.99	2.83	3.48	2.73	3.56	2.67	5.05	3.16	3.9	3.9	3.56		4.14	3.18	4.62	4.46	2.91	4.37		5.33		4.58	3.27	5.15	4.27	2.71	4.41	2.91	4.02	2.7	4.67	2.77		3.16	4.0				4.99	3.07	4.43	3.07	4.95	3.35	4.17	3.05	3.7	2.55	3.72
771	3.98	2.83	3.48	2.74	3.58	2.67	5.08	3.14		3.91	3.62		4.14	3.17	4.59	4.46	2.91	4.28		5.32	2.85	4.58	3.27	5.16	4.28	2.71	4.41	2.91	4.02	2.72	4.67	2.78		3.17	4.01	3.42			5.01	3.08	4.41	3.06	4.95	3.35	4.17	3.09	3.67	2.55	3.72
772	3.97	2.82	3.48	2.76	3.59	2.66	5.08	3.13	3.85	3.92	3.68		4.15	3.17	4.34	4.46	2.91	3.86		5.31		4.58	3.27	5.17	4.29	2.71	4.41	2.91	4.02	2.76	4.68	2.78		3.18	4.01	3.43	4.09		5.01	3.09	4.41	3.05	4.95	3.36	4.17	3.11	3.67	2.38	3.73
773	3.97	2.82	3.49	2.78	3.59	2.67	5.09	3.12	3.83	3.94	3.7		4.15	3.16	3.63	4.46	2.91			5.29		4.59	3.27	5.18	4.29	2.71	4.41	2.91	4.0	2.78	4.69	2.78		3.17	4.01	3.44	3.93		5.05	3.1	4.41	3.05	4.94	3.36	4.17	3.11	3.68	2.46	3.73
774	3.96	2.81	3.51	2.78	3.6	2.67	5.09	3.13	3.8	3.95	3.73		4.16	3.16	3.93	4.46	2.91			5.28		4.59	3.27	5.18	4.29	2.7	4.41	2.92	4.02	2.8	4.7	2.79		3.17	4.01	3.44	4.07		5.06	3.11	4.42	3.05	4.94	3.37	4.17	3.06	3.68		3.73
775	3.95	2.8	3.56	2.79	3.61	2.67	5.09	3.1	3.74	3.95	3.75		4.16	3.15	4.25	4.46	2.92	4.38		5.27	2.79	4.59	3.27	5.19	4.3	2.69	4.41	2.92	4.03	2.8	4.71	2.79		3.18	4.02		4.32		5.06	3.11	4.44	3.04	4.94	3.37	4.17	2.86	3.73	2.45	3.73
776	3.95	2.79	3.62	2.79	3.6	2.67	5.1	3.01	3.7	3.94	3.76		4.17	3.15	4.44	4.46	2.93	4.08	2.95	5.24		4.59	3.27	5.19	4.32	2.69	4.41	2.92	4.04	2.85	4.71	2.79		3.19	4.02	3.44	4.45		5.07	3.12	4.46	3.04	4.93	3.37	4.18		3.21	2.45	3.73
777	3.94	2.78	3.61	2.79		2.66	5.1	3.01	3.62	3.93	3.77		4.17	3.15		4.46	2.93	4.11	2.91	5.24		4.59	3.27	5.19	4.34	2.69	4.42	2.92	4.03	2.84	4.72	2.8		3.19	4.03	3.44			5.07	3.13	4.47	3.04	4.93	3.37	4.17				3.73
778	3.94	2.76	3.59	2.78		2.66	5.1	3.02	3.45	3.93	3.79		4.17	3.14		4.45	2.94	4.21		5.23		4.59	3.28	5.19	4.35	2.69	4.42	2.92	4.04	2.82	4.72	2.8		3.2	4.03	3.44			5.07	3.13	4.47	3.04	4.93	3.38	4.16	2.86		2.46	3.73
779	3.93	2.78	3.58	2.77	3.61	2.65	5.1	3.04	3.4	3.94	3.8		4.19	3.14			2.94	4.28	2.93	5.22		4.59	3.3	5.19	4.37	2.69	4.43	2.92	4.03	2.81	4.73	2.81		3.19	4.03	3.44			5.07	3.13	4.47	3.04	4.93	3.38	4.14		3.6		3.72
780	3.93	2.76	3.58	2.77		2.65	5.1	3.04	3.35	3.94	3.81		4.22	3.13			2.95	4.31	2.96	5.21		4.59	3.31	5.19	4.38	2.69	4.43	2.92	4.03	2.81	4.73	2.82		3.19	4.04		4.59		5.07	3.13	4.48	3.04	4.97	3.39	4.14	2.88	3.67		3.72
781	3.94	2.75	3.57	2.77		2.64	5.1	3.03	3.31	3.93	3.84		4.24	3.13		2.97	2.95		2.98	5.21		4.58	3.31	5.15	4.41	2.69	4.44	2.91	4.01	2.81	4.75	2.83		3.2	4.05		4.57		5.07	3.1	4.48	3.09	4.95	3.39	4.14	2.88	3.69		3.72
782	3.94	2.74	3.55	2.77		2.64	5.11	3.01		3.9	3.89		4.25	3.13		3.04	2.96		3.02	5.2		4.58	3.31	5.12	4.42	2.69	4.45	2.91	3.91	2.8	4.75	2.84		3.19	4.06	3.44	4.58		5.07	3.1	4.5	3.1	4.91	3.4	4.14	2.88	3.69	2.17	3.72
783	3.94	2.74	3.54	2.77		2.63	5.11	3.0		3.89	4.02		4.26	3.13		3.23	2.97		3.05	5.19	2.72	4.57	3.31	5.13	4.41	2.69	4.45	2.91	3.94	2.8	4.75	2.85		3.19	4.06		4.62		5.07	3.11	4.49	3.1	4.91	3.4	4.14	2.87	3.65	2.2	3.72
784	3.95	2.75	3.52	2.77		2.63	5.11	3.0		3.89	3.95		4.27	3.13		3.6	2.97	3.85	3.07	5.18		4.57	3.31	5.13	4.41	2.59	4.48	2.9		2.79	4.75	2.85		3.18	4.07		4.65		5.07	3.1	4.48	3.1	4.9	3.41	4.14	2.86	3.64		3.72
785	3.95	2.76	3.51	2.77		2.62	5.11	2.99	3.19	3.88	3.92		4.28	3.12	4.7	3.9	2.97		3.08	5.19		4.57	3.31	5.13	4.41	2.64	4.48	2.9		2.79	4.74	2.86		3.17	4.07		4.66		5.07	3.1	4.46	3.09	4.9	3.42	4.14	2.86	3.65	2.26	3.72
786	3.96	2.76	3.5	2.74		2.62	5.11	2.99	3.16	3.88	3.9		4.29	3.12	4.75	4.21	2.98		3.09	5.19		4.57	3.31	5.14	4.41	2.68	4.49	2.89	4.02	2.78	4.74	2.86		3.16	4.08		4.68		5.07	3.1	5.7	3.09	4.9	3.42	4.13	2.85	3.66	2.31	3.71
787	3.96	2.74	3.5	2.72		2.62	5.15	2.99	3.13	3.88	3.89		4.3	3.12	4.77	4.35	2.98		3.1	5.2		4.57	3.31	5.14	4.41	2.69	4.49	2.89	4.04	2.77	4.74	2.87		3.16	4.08		4.69		5.07	3.1		3.08	4.89	3.43	4.13	2.85	3.73	2.3	3.71
788	3.97	2.75	3.49	2.72		2.62	5.12	2.99	3.09	3.87	3.87		4.3	3.12	4.78	4.43	2.99	3.8		5.2		4.57	3.31	5.14	4.41	2.69	4.49	2.89	4.03	2.78	4.74	2.87		3.15	4.09		4.7		5.07	3.1		3.08	4.89	3.43	4.13	2.81	3.75	2.32	3.71
789	3.97	2.76	3.49	2.71		2.62	5.12	2.98	3.06	3.87	3.86		4.33	3.12	4.78	4.43	2.99	4.03		5.2		4.57	3.31	5.15	4.41	2.69	4.49	2.88	4.04	2.78	4.74	2.87		3.14	4.09		4.7		5.07	3.11		3.08	4.89	3.43	4.13	2.81	3.72	2.31	3.71
790	3.98	2.73	3.49	2.71		2.61	5.12	2.98	3.03	3.86	3.86		4.33	3.13	4.79	4.43	2.99	4.13		5.21		4.57	3.3	5.15	4.4	2.69	4.5	2.88	4.03	2.78	4.74	2.87		3.11	4.09	3.42	4.7		5.07	3.11		3.06	4.89	3.43	4.13	2.81	3.72		3.71
791	3.98	2.73	3.49	2.71		2.61	5.12	2.98	2.99	3.86	3.85		4.33	3.13	4.8	4.44	2.99	4.32		5.21		4.57	3.3	5.15	4.4	2.69	4.5	2.88	4.04	2.79	4.74	2.87		3.13	4.1	3.42	4.7		5.08	3.11		3.08	4.89	3.43	4.13		3.72		3.73
792	3.99	2.74	3.49	2.72		2.48	5.12	3.0	3.01	3.85	3.83		4.33	3.14	4.81	4.44	2.99	4.37	3.15	5.22		4.58	3.29	5.16	4.39	2.69	4.5	2.88	4.04	2.81	4.75	2.88		3.14	4.11	3.44	4.7		5.08	3.12		3.08	4.89	3.44	4.13		3.73	2.11	3.73
793	3.99	2.74	3.48	2.73		2.41	5.13	3.01	2.99	3.85	3.82		4.33	3.14	4.82	4.44	2.99	4.41		5.22		4.58	3.28	5.17	4.39	2.69	4.51	2.88	4.05	2.76	4.75	2.88		3.16	4.11	3.43	4.72		5.07	3.13		3.08	4.89	3.44	4.13		3.73	2.26
794	4.0	2.73	3.48	2.73		2.55	5.13	3.0	2.97	3.85	3.81		4.33	3.15	4.82	4.44	2.99	4.41		5.23		4.58	3.27	5.18	4.38	2.7	4.51	2.67	4.05	2.84	4.76	2.88		3.16	4.11	3.42	4.71		5.08	3.13		3.08	4.89	3.44	4.13		3.73
795	4.0	2.73	3.48	2.74		2.59	5.15	2.99	2.94	3.85	3.83		4.34	3.16		4.44	2.99	4.42	3.17	5.24	2.64	4.6	3.25	5.23	4.35	2.58	4.52	2.79	4.05	2.87	4.76	2.89		3.15	4.11	3.42	4.71		5.08	3.14		3.07	4.9	3.44	4.13		3.73	2.15	3.74
796	4.0	2.74	3.48	2.74	3.55		5.14	2.97	2.9	3.86	3.85		4.34	3.16		4.43	2.99	4.4	3.17	5.24		4.63	3.25	5.23	4.33	2.69	4.52	2.86	4.03	2.88	4.77	2.89		3.14	4.12	3.41	4.7		5.07	3.14		3.07	4.9	3.45	4.13	2.76	3.73
797	4.01	2.74	3.48	2.74	3.68	2.62	5.15	2.97	2.9	3.87	3.86		4.34	3.16		4.43	2.99	3.79	3.16	5.24		4.63	3.24	5.24	4.32	2.72	4.54	2.88	3.99	2.89	4.77	2.9		3.14	4.12	3.41	4.7		5.06	3.14	6.02	3.07	4.91	3.45	4.13	2.74	3.73		3.74
798	4.01	2.76	3.41	2.74	3.73	2.6	5.14	2.97	2.93	3.88	3.86		4.36	3.16		4.43	2.99		3.16	5.25	2.64	4.62	3.24	5.23	4.33	2.73	4.55	2.9	3.88	2.89	4.78	2.9	5.3	3.14	4.12	3.4	4.67		5.06	3.14	4.32	3.07	4.85	3.43	4.13	2.73	3.72		3.75
799	4.01	2.78	3.47	2.75	3.75	2.64	5.15	2.97	2.94	3.88	3.86		4.36	3.16		4.43	2.98		3.15	5.26	2.66	4.62	3.24	5.23	4.33	2.73	4.55	2.9	3.53	2.9	4.78	2.91	5.31	3.15	4.12	3.4	4.65		5.05	3.14	5.36	3.07	4.86	3.35	4.13	2.72	3.71	2.33	3.75
800	4.01	2.78	3.48	2.75	3.76	2.64	5.14		2.94	3.88	3.86		4.36	3.16		4.45	2.98		3.14	5.26	2.64	4.63	3.23	5.22	4.32	2.73	4.56	2.91		2.92	4.78	2.91	5.35	3.16	4.12	3.39	4.64		5.04	3.14	5.75	3.07	4.82	3.36	4.13	2.71	3.7
801	4.01	2.79	3.48	2.75	3.76	2.64	5.15		2.95	3.89	3.81		4.36	3.16		4.45	2.98		3.12	5.27	2.65	4.59	3.23	5.21	4.32	2.72	4.56	2.91	3.48	2.92	4.78	2.91	5.37	3.17	4.12	3.39	4.64		5.04	3.14	5.9	3.07	4.81	3.36	4.13	2.71	3.7	2.21	3.81
802	4.01	2.79	3.47	2.76	3.76	2.64	5.15		2.91	3.9	3.84		4.37	3.16		4.46	2.97		3.11	5.27	2.64	4.52	3.23	5.21	4.32	2.72	4.56	2.92	3.69	2.94	4.78	2.92	5.38	3.17	4.12	3.38	4.63		5.04	3.13	4.48	3.07	4.81	3.37	4.13	2.7	3.69	2.14
803	4.01	2.8	3.47	2.75		2.66	5.05		3.02	3.6	3.79		4.37	3.16	4.81	4.47	2.97	4.01	3.1	5.27	2.64	4.52	3.23	5.2	4.31	2.67	4.57	2.92	3.83	2.95	4.79	2.92	5.39	3.18	4.13	3.32	4.63		5.03	3.13	4.06	3.07	4.81	3.37	4.13	2.7	3.68
804	4.01	2.8	3.46	2.75		2.69	5.07		3.02		3.76		4.38	3.16		4.47	2.97	4.18	3.09	5.27	2.63	4.51	3.22	5.18	4.31	2.61	4.57	2.93	3.9	2.96	4.79	2.92	5.41	3.19	4.13	3.43	4.62		5.03	3.12	3.88	3.07	4.82	3.38	4.12	2.7	3.67	2.23
805	4.02	2.93	3.45	2.74		2.67	5.11		3.06		3.75		4.39	3.15		4.47	2.97	4.3	3.07	5.28	2.64	4.5	3.22	5.16	4.31	2.58	4.58	2.94	3.93	2.96	4.79	2.93	5.42	3.18	4.13	3.45	4.61		5.02	3.12	3.78	3.05	4.83	3.38	4.08	2.7	3.66		3.8
806	4.02	2.92	3.44	2.76		2.66	5.09	3.08	3.06		3.74		4.39	3.15		4.47	2.96	4.34	3.05	5.28	2.65	4.51	3.21	5.14	4.29	2.58	4.58	2.95	3.92	2.97	4.79	2.93	5.43	3.17	4.13	3.46	4.6		5.02	3.11	5.65	3.05	4.82	3.38	4.07	2.7	3.66	2.42	3.78
807	4.02	2.89	3.44	2.77	3.61	2.66	5.09	3.08	3.06	3.44	3.73		4.4	3.14		4.47	2.96		3.04	5.28	2.65	4.5	3.21	5.12	4.29	2.6	4.59	2.95	3.93	2.98	4.84	2.94	5.44	3.18	4.13	3.47	4.59		5.01	3.11		3.05	4.82	3.38	4.06	2.71	3.65	2.46	3.78
808	4.02	2.89	3.43	2.77	3.55	2.63	5.09	3.09	3.06	3.53	3.72		4.4	3.13		4.46	2.96		3.04	5.28	2.65	4.5	3.2	5.1	4.29		4.59	2.96	3.93	2.97	4.83	2.94	5.44	3.18	4.13	3.47	4.59		5.01	3.11		3.05	4.82	3.38	4.05	2.72	3.64		3.77
809	4.03	2.87	3.43	2.77	3.53	2.64	5.09	3.12	3.06	3.63	3.7		4.41	3.13	4.8	4.46	2.96		3.03	5.28	2.65	4.5	3.2	5.07	4.28		4.61	2.97	3.93	2.96	4.83	2.94	5.43	3.18	4.13	3.47	4.59		5.01	3.1	6.42	3.05	4.86	3.38	4.04	2.72	3.64	2.43	3.77
810	4.04	2.86	3.41	2.76	3.51	2.66	5.09	3.15	3.06	3.72	3.78		4.41	3.12	4.8	4.46	2.96	4.28	3.03	5.29	2.65	4.51	3.19	5.05	4.28			2.97	3.93	2.94	4.81	2.95	5.44	3.18	4.13	3.47	4.58		5.01	3.1	6.23	3.07	4.83	3.38	4.05	2.72	3.64	2.44	3.76
811	4.05	2.86	3.41	2.76	3.52	2.66	5.1	3.18		3.8	3.75		4.42	3.11	4.79	4.45	2.95		3.02	5.28	2.65	4.51	3.19	5.03	4.27			2.98	3.92	2.93	4.81	2.95	5.45	3.18	4.14	3.47	4.57		5.01	3.09		3.07	4.84	3.38	4.04	2.72	3.64		3.76
812	4.06	2.85	3.4	2.76	3.51	2.65	5.1	3.19	2.99	3.86	3.75		4.43	3.11		4.44	2.95		3.02	5.29		4.49	3.15	5.0	4.27		4.54	2.99	3.92	2.94	4.81	2.95	5.46	3.18	4.13	3.47	4.56		5.01	3.07		3.07	4.84	3.38	4.04	2.73	3.64		3.75
813	4.06	2.85	3.39	2.76	3.51	2.63	5.1	3.22	2.94		3.76		4.44	3.1	4.8	4.43	2.95		3.01	5.29	2.62	4.48	3.13	4.98	4.27	2.6	4.5	3.0	3.92	2.96	4.8	2.95	5.47	3.19	4.13	3.46	4.56		5.01	3.06		3.06	4.85	3.39	4.04	2.74	3.64	2.54	3.74
814	4.08	2.84	3.38	2.75	3.52	2.63	5.09	3.22	2.93		3.76		4.45	3.09	4.81	4.42	2.95		3.0	5.29	2.64	4.47	3.19	4.96	4.27	2.56	4.52	2.7	3.93	2.96	4.8	2.96	5.49	3.2	4.13	3.46	4.56		5.01	3.06		3.06	4.84	3.39	4.04	2.74			3.73
815	4.09	2.83	3.38	2.75	3.51	2.62	5.09	3.21	2.92		3.75		4.46	3.08	4.19	4.4	2.95	3.92	3.0	5.3	2.67	4.46	3.21	4.95	4.27	2.57			3.93	2.95	4.8	2.96	5.5	3.2	4.13	3.46	4.55		5.0	3.06		3.07	4.83	3.39	4.03	2.75	3.71		3.66
816	4.1	2.83	3.37	2.75	3.52	2.62	5.07	3.22	2.92		3.75		4.48	3.08		4.39	2.96	4.08	2.99	5.3	2.67	4.47	3.22	4.94	4.27	2.58			3.93	2.94	4.8	2.96	5.51	3.21	4.13	3.46	4.55		5.0	3.06		3.06	4.84	3.39	4.03	2.78	3.7	2.56	3.64
817	4.11	2.83	3.37	2.75	3.51	2.61	5.07	3.22	2.91	3.95	3.74		4.49	3.07		4.38	2.96	4.2	2.98	5.29	2.66	4.47	3.22	4.92	4.26	2.56	4.56		3.93	2.94	4.79	2.96	5.52	3.21	4.14	3.44	4.54		5.0	3.06	6.47	3.07	4.84	3.39	4.03	2.79	3.69	2.57	3.62
818	4.12	2.82	3.36	2.75	3.51	2.62	5.07	3.22	2.9	3.96	3.73		4.49	3.07		4.36	2.96	4.28	2.97	5.3	2.66	4.46	3.21	4.88	4.26	2.55		2.77	3.93	2.98	4.79	2.96	5.54	3.22	4.14	3.43	4.53		5.0	3.05	5.33	3.07	4.83	3.39	4.02	2.79	3.76	2.55	3.6
819	4.12	2.82	3.32	2.75	3.51	2.62	5.07	3.23	2.89	3.97	3.72		4.53	3.06	3.54	4.35	2.96	4.32	2.97	5.29	2.66	4.46	3.21	4.87	4.25	2.55		2.92	3.93	2.99	4.78	2.96	5.56	3.22	4.15	3.39	4.53		4.99	3.05		3.07	4.82	3.39	4.02	2.79	3.72	2.54	3.6
820	4.12	2.83	3.41	2.74	3.51	2.61	5.05	3.26	2.88	3.99	3.71		4.54	3.05	4.04	4.34	2.96	4.33	2.96	5.29	2.68	4.45	3.21	4.87	4.25	2.54	4.55	2.97	3.93	2.99	4.78	2.96	5.57	3.26	4.15		4.53		4.99	3.05	4.64	3.07	4.81	3.4	4.02	2.79	3.69	2.54	3.59
821	4.13	2.82	3.43	2.74	3.51	2.61	5.05	3.27	2.89	4.01	3.71		4.55	3.04	4.39	4.34	2.94	4.33	2.95	5.29	2.67	4.43	3.21	4.87	4.25	2.54	4.55	2.99	3.93	2.98	4.77	2.96	5.57	3.28	4.16		4.53		4.99	3.05	4.3	3.08	4.8	3.4	4.02	2.8	3.67	2.54	3.59
822	4.13	2.82	3.43	2.74	3.53	2.61	5.03	3.27	2.88	4.02	3.72		4.55	3.04	4.61	4.33	2.96	4.34	2.95	5.29	2.66	4.38	3.21	4.87	4.24	2.54	4.55	3.0	3.88	2.97	4.77	2.96	5.6	3.29	4.16		4.53		5.0	3.05	5.75	3.08	4.79	3.4	4.02	2.8	3.65	2.54	3.58
823	4.13	2.82	3.43	2.74	3.54	2.62	5.02	3.31	2.9	4.03	3.72		4.55	3.04	4.72	4.33	2.96	4.34	2.94	5.28	2.66	4.36	3.22	4.88	4.24	2.54	4.57	3.0	3.86	2.96	4.77	2.96	5.61	3.3	4.17		4.52		5.0	3.05	6.31	3.09	4.77	3.4	4.02	2.81	3.64	2.54	3.58
824	4.14	2.82	3.43	2.74	3.55	2.62	5.01	3.32	2.89	4.03	3.72		4.55	3.04	4.82	4.33	2.96	4.35	2.94	5.27	2.66	4.33	3.25	4.88	4.23	2.54	4.57	2.99	3.85	2.95	4.77	2.96	5.62	3.3	4.18	3.21	4.52		5.0	3.05	6.53	3.1	4.76	3.4	4.02	2.81	3.63	2.54	3.58
825	4.14	2.82	3.43	2.74	3.55	2.63	5.06	3.33	2.88	4.04	3.72		4.57	3.05		4.33	2.96	4.35	2.94	5.27	2.56	4.32	3.27	4.88	4.24	2.54		2.99	3.85	2.95	4.76	2.96	5.62	3.3	4.18	3.25			5.0	3.05	6.63	3.12	4.63	3.4	4.02	2.81	3.62	2.54	3.57
826	4.15	2.82	3.43	2.69	3.56	2.63	4.98	3.32	2.88	4.04	3.73		4.58	3.05		4.33	2.96		2.94	5.28		4.31	3.28	4.89	4.24	2.53		2.99	3.84	2.94	4.75	2.96	5.62	3.3	4.19	3.38			5.01	3.05	6.67	3.18	4.57	3.4	4.02	2.82	3.62	2.54	3.56
827	4.15	2.81	3.43	2.71	3.56	2.64	4.95	3.31	2.88	4.04	3.73		4.59	3.05		4.32	2.95		2.95	5.28	2.7	4.31	3.28	4.89	4.24	2.53		2.99	3.84	2.94	4.75	2.88	5.62	3.3	4.2	3.44	4.52		5.1	3.05	6.23	3.12	4.58	3.41	4.02	2.82	3.61	2.54
828	4.15	2.81	3.43	2.7	3.56	2.65	4.93	3.32	2.88	4.04	3.73		4.61	3.06		4.32	2.96		2.95	5.28	2.75	4.3	3.28	4.89	4.25	2.53	4.55	2.99	3.83	2.95	4.75	2.89	5.62	3.31	4.2	3.48	4.54		5.08	3.05	5.07		4.59	3.4	4.02	2.82	3.62	2.46
829	4.16	2.81	3.43	2.69	3.56	2.66	4.93	3.32	2.91	4.04	3.71		4.61	3.06	4.85	4.32	2.95	4.17	2.95	5.29	2.77	4.3	3.27	4.9	4.25	2.54	4.56		3.83		4.75	2.89	5.62	3.31	4.21	3.5	4.55		5.1	3.06	4.82	3.18	4.61	3.4	4.02	2.83	3.62
830	4.16	2.8	3.43	2.69	3.56	2.66	4.93	3.32	2.92	4.03	3.7		4.6	3.07	4.87	4.32	2.95		2.96	5.29	2.78	4.3	3.27	4.91	4.26	2.54	4.56	2.99	3.82		4.76	2.88	5.61	3.31	4.21	3.52	4.56		5.09	3.06	4.28	3.11	4.58	3.4	4.02	2.83	3.62	2.48	3.55
831	4.16	2.8	3.43	2.7	3.56	2.67	4.92	3.32	2.92	4.03	3.69		4.6	3.08	4.88	4.33	2.96		2.96	5.29	2.78	4.31	3.27	4.91	4.25	2.55	4.56	2.99	3.81		4.76	2.88	5.61	3.32	4.21	3.52	4.58		5.09	3.05	4.13	3.16	4.57	3.4	4.03	2.84	3.62	2.48	3.55
832	4.16	2.8	3.43	2.7		2.68	4.92	3.32	2.93	4.03	3.68		4.59	3.09	4.89	4.37	2.96	3.96	2.97	5.29	2.78	4.31	3.27	4.92	4.26	2.56	4.57	2.99	3.76		4.77	2.88	5.61	3.32	4.21	3.52	4.59		5.09	3.05	4.32	3.16	4.56	3.39	4.01		3.63	2.49
833	4.16	2.79	3.43	2.7		2.68	4.92	3.31	2.93	4.02	3.68		4.59	3.1	4.89	4.37	2.97	4.04	2.97	5.3	2.77	4.31	3.26	4.93	4.26	2.56	4.57	3.02			4.77	2.87	5.61	3.33	4.21	3.52	4.59		5.09	3.05	4.51	3.16	4.55	3.39	4.01		3.63	2.49
834	4.16	2.78	3.43	2.7		2.69	4.92	3.31	2.94	4.02	3.67		4.58	3.11	4.89	4.38	2.97	4.14	2.97	5.31	2.76	4.31	3.2	4.94	4.26	2.57	4.57	3.03	3.78		4.77	2.87	5.61	3.34	4.22	3.5	4.59		5.09	3.05	4.65	3.16	4.54	3.39	4.0	2.84	3.63	2.49	3.53
835	4.16	2.78	3.43	2.73		2.7	4.92	3.3	2.95	4.02	3.66		4.58	3.11	4.88	4.38	2.98	4.22	2.98	5.32	2.75	4.31	3.15	4.95	4.26	2.58	4.57	3.04	3.78		4.78	2.87	5.61	3.34	4.24	3.26	4.6		5.1	3.05	4.74	3.15	4.53	3.39	3.99	2.84	3.63	2.49	3.58
836	4.16	2.78	3.43	2.74		2.71	4.92	3.3	2.92	4.01	3.65		4.57	3.12	4.88	4.38	2.99	4.24	2.99	5.32	2.76	4.3	3.11	4.96	4.26	2.6	4.59	3.05	3.76		4.79	2.87	5.61	3.35	4.25	3.31	4.6		5.1	3.05	4.58	3.15	4.52	3.38	3.99	2.85	3.62	2.49	3.6
837	4.16	2.78	3.43	2.75		2.72	4.96	3.3	2.93	4.01	3.64		4.56	3.12	4.88	4.38	3.0	4.26	3.0	5.32	2.76	4.32	3.15	4.98	4.26	2.61	4.6	3.07	3.75		4.8	2.86	5.64	3.35	4.26	3.39	4.61		5.11	3.05		3.14	4.52	3.38	3.99	2.85	3.62	2.49	3.59
838	4.16	2.78	3.43	2.76		2.72	4.96	3.3	2.93	4.0	3.63		4.55	3.12	4.85	4.39	3.01	4.22	3.0	5.33		4.32	3.16	5.0	4.26	2.62	4.59	3.08	3.74		4.81	2.86	5.8	3.36	4.26	3.43	4.62		5.11	3.05		3.13	4.51	3.38	3.99	2.85	3.62	2.49	3.58
839	4.16	2.78	3.43	2.76		2.73	4.95	3.29	2.94	4.0	3.63		4.53	3.12	4.83	4.39	3.02	4.2	3.01	5.33		4.32	3.16	5.01	4.26	2.64	4.6	3.09	3.73		4.82	2.86		3.37	4.26	3.43	4.63		5.1	3.05	4.73	3.14	4.51	3.39	4.0	2.85	3.61	2.49	3.58
840	4.16	2.78	3.43	2.76		2.74	4.96	3.29	2.94	3.99	3.63		4.52	3.12	4.82	4.39	3.03	4.19	3.01	5.34		4.33	3.16	5.02	4.26	2.65	4.59	3.09	3.71		4.82	2.84		3.37	4.27	3.45	4.63		5.11	3.06	4.74	3.14	4.46	3.39	4.0	2.85	3.6	2.49	3.6
841	4.17	2.76	3.43	2.76		2.74	4.96	3.28	2.94	3.99	3.63		4.51	3.12	4.83	4.39	3.02	4.19	3.0	5.35		4.33	3.15	5.04	4.25	2.67	4.6	3.1	3.72		4.82	2.83		3.37	4.27	3.46	4.64		5.12	3.07	4.76	3.13	4.45	3.4	4.0	2.85	3.6	2.49	3.61
842	4.17	2.76	3.43	2.76		2.75	4.96	3.28	2.95	3.95	3.63		4.5	3.12	4.8	4.39	3.02	4.19	3.0	5.35		4.34	3.15	5.06	4.25	2.68	4.61	3.1	3.72		4.83	2.83		3.37	4.27	3.47	4.65		5.12	3.07	4.76	3.14	4.43	3.4	4.01	2.86	3.59	2.48	3.6
843	4.18	2.76	3.43	2.77	3.55	2.76	4.95	3.27	2.95	3.96	3.63		4.5	3.12	4.79	4.4	3.0	4.19	2.99	5.36		4.34	3.14	5.07	4.25	2.69	4.61	3.08	3.72		4.85	2.82		3.37	4.27	3.47	4.66		5.11	3.07	4.77	3.13	4.43	3.4	4.01	2.86	3.58	2.48
844	4.18	2.76	3.42	2.77	3.58	2.77	4.95	3.27	2.95	3.96	3.63		4.49	3.12	4.77	4.39	3.02	4.19	3.0	5.37		4.35	3.14	5.09	4.25	2.7	4.61	3.07	3.72		4.87	2.8		3.37	4.28	3.48	4.69		5.1	3.06	4.77	3.14	4.43	3.41	4.02	2.86	3.52	2.47
845	4.18	2.77	3.42	2.77	3.58	2.78	4.94	3.27	2.95	3.96	3.64		4.49	3.11	4.75	4.07	3.03	4.19	3.0	5.37		4.36	3.14	5.1	4.25	2.71	4.61	3.06	3.73		4.87	2.79		3.37	4.28	3.48	4.69		5.11	3.06	4.77	3.14	4.43	3.41	4.03	2.86	3.48	2.47	3.62
846	4.19	2.77	3.42	2.77	3.57	2.79	4.93	3.27	2.95	3.95	3.64		4.48	3.11	4.73		3.03	4.19	3.0	5.38		4.37	3.14	5.12	4.25	2.72	4.64	3.06	3.72		4.88	2.77		3.37	4.28	3.49	4.7		5.11		4.77	3.14	4.44	3.41	4.03	2.87	3.55	2.46	3.63
847	4.19	2.77	3.42	2.78	3.58	2.8	4.92	3.27	2.96	3.96	3.65		4.49	3.12	4.71		3.03	4.19	3.0	5.39	2.77	4.38	3.14	5.13	4.25	2.72	4.62	3.06	3.73		4.88	2.75		3.36	4.27	3.49	4.7		5.1		4.76	3.14	4.44	3.41	4.04	2.87		2.46	3.63
848	4.2	2.77	3.42	2.78	3.58	2.83	4.92	3.26	2.96	3.95	3.66		4.5	3.12	4.69	3.27	3.04	4.19	3.0	5.39	2.76	4.39	3.14	5.17	4.25	2.73	4.62	3.05	3.74		4.87	2.74		3.36	4.27	3.49	4.7		5.1		4.76	3.15	4.44	3.42	4.04	2.87		2.46	3.63
849	4.21	2.77	3.42	2.78	3.58	2.86	4.96	3.26	2.96	3.95	3.67		4.5	3.13	4.66	3.74	3.04	4.18	3.0	5.39	2.76	4.38	3.14	5.22	4.25	2.74	4.62	3.04	3.74		4.87	2.74		3.35	4.27	3.48	4.7		5.1		4.94	3.15	4.44	3.41	4.05	2.88		2.46	3.64
850	4.21	2.77	3.42	2.79	3.59	2.87	4.97	3.26	2.96	3.95	3.67		4.5	3.14	4.64	4.09	3.04	4.18	3.0	5.41	2.76	4.37	3.14	5.23	4.26	2.74	4.62	3.03	3.74		4.88	2.75		3.34	4.27	3.48	4.71		5.09	3.29	4.87	3.15	4.45	3.41	4.06	2.88		2.46	3.64
851	4.22	2.77	3.36	2.79	3.58	2.87	4.96	3.27	2.96	3.96	3.65		4.51	3.15	4.63	4.22	3.04	4.18	3.0	5.42	2.76	4.36	3.15	5.24	4.26	2.75	4.61	3.02	3.74		4.88	2.76		3.34	4.26	3.48	4.71		5.08	3.03	4.83	3.15	4.44	3.41	4.07	2.88		2.46	3.64
852	4.23	2.77	3.34	2.79	3.57	2.87	4.96	3.27	2.96	3.97	3.72		4.58	3.16	4.61	4.41	3.04	4.18	3.0	5.42	2.76	4.35	3.15	5.25	4.26	2.75	4.61	3.02	3.73		4.88	2.75		3.33	4.26	3.46	4.71		5.07		4.81	3.16	4.44	3.41	4.08	2.88		2.46	3.64
853	4.24	2.77	3.39	2.79	3.56	2.88	4.96	3.26	2.96	3.97	3.75		4.55	3.17	4.59	4.45	3.06	4.18	3.0	5.42		4.34	3.15	5.25	4.27	2.76	4.61	3.01	3.73		4.88	2.74		3.33	4.26	3.45	4.64		5.08	3.02	4.79	3.19	4.44	3.41	4.09	2.88		2.46	3.66
854	4.25	2.77	3.42	2.78	3.55	2.88	4.95	3.26	2.96	3.97	3.76		4.6	3.17	4.58	4.47	3.06	4.17	3.0	5.42		4.32	3.16	5.26	4.28	2.77	4.62	3.01	3.73		4.87	2.74		3.33	4.31	3.25			5.07	3.03	4.88	3.19	4.43	3.41	4.09	2.88		2.46	3.68
855	4.25	2.77	3.44	2.78	3.54	2.88	4.95	3.26	2.96	3.97	3.75		4.63	3.17	4.57	4.49	3.06	4.17	3.0	5.43		4.31	3.22	5.26	4.28	2.77	4.62	3.0	3.73		4.87	2.74		3.32	3.56	3.4			5.07	3.05	4.93	3.19	4.42	3.4	4.1	2.89	3.11		3.7
856	4.26	2.77	3.45	2.78	3.54	2.88	4.94	3.35	2.96	3.97	3.75		4.57	3.18	4.56	4.48	3.06	4.17	3.0	5.43		4.3		5.27	4.29	2.77	4.63	3.0	3.73		4.87	2.73		3.32		3.51			5.06	3.06		3.18	4.42	3.4	4.1	2.89		2.49	3.72
857	4.27	2.78	3.45	2.78	3.43	2.88	4.94	3.32	2.96	3.97	3.75		4.54	3.18	4.55	4.47	3.04	4.16	2.99	5.44		4.29		5.27	4.3	2.77	4.63	2.99	3.73		4.88	2.73		3.32		3.53	3.86		5.05	3.06	4.84	3.17	4.42	3.4	4.11	2.89		2.51	3.74
858	4.28	2.78	3.45	2.78	3.1	2.88	4.93	3.32	2.96	3.98	3.75		4.53	3.18	4.54	4.48	3.04	4.16	2.99	5.44		4.29		5.28	4.31	2.8	4.64	2.98	3.74		4.87	2.7		3.32		3.55	4.05		5.05	3.06		3.17	4.42	3.39	4.12	2.9	3.44	2.53	3.75
859	4.29	2.78	3.45	2.78	2.46	2.88	4.93	3.31	2.96	3.98	3.76		4.52	3.19	4.53	4.49	3.05	4.16	2.98	5.45		4.28		5.29	4.32	2.82	4.63	2.97	3.76		4.88	2.69		3.32		3.57	4.3		5.04	3.06		3.17	4.43	3.39	4.12	2.9	3.53	2.53	3.76
860	4.3	2.77	3.45	2.78		2.88	4.92	3.31	2.96	3.98	3.76		4.52	3.2	4.52	4.49	3.05	4.15	2.98	5.45	2.78	4.29		5.29	4.33	2.83	4.64	2.97	3.77		4.88	2.68		3.32		3.58	4.43		5.03	3.06		3.17	4.43	3.39	4.12	2.91	3.18	2.53	3.77
861	4.31	2.77	3.45	2.78	2.94	2.84	4.92	3.3	2.96	3.97	3.77		4.51	3.21	4.52	4.49	3.06	4.14	2.98	5.45	2.78	4.29	2.91	5.35	4.34	2.83	4.63	2.98	3.66		4.89	2.68		3.32	3.55	3.59	4.52		5.04	3.06		3.17	4.44	3.39	4.12	2.91	3.46	2.54	3.78
862	4.32	2.77	3.46	2.78	3.16	2.82	4.92	3.3	2.95	3.96	3.78		4.51	3.21	4.51	4.49	3.06	4.15	2.98	5.45	2.79	4.24	2.93	5.4	4.34	2.83	4.62	2.98	3.34		4.89	2.67		3.32	3.71	3.59	4.55		5.04	3.05		3.17	4.44	3.38	4.12	2.92		2.54	3.81
863	4.32	2.76	3.46	2.79	3.32	2.82	4.92	3.3	2.94	3.94	3.8		4.51	3.22	4.48	4.49	3.07	4.14	2.96	5.46	2.79	4.23	3.02	5.42	4.35	2.82	4.63	2.98			4.89	2.67		3.33	3.9	3.59	4.57		5.04	3.05		3.17	4.45	3.38	4.12	2.93			3.83
864	4.33	2.76	3.46	2.78	3.45	2.82	4.92	3.3	2.94	3.94	3.8		4.51	3.22	4.48	4.49	3.07	4.14	2.95	5.46		4.23	3.15	5.43	4.36	2.82	4.62	2.99			4.9	2.67		3.33	4.09	3.6	4.57		5.03	3.05		3.17	4.46	3.38	4.11	2.93		2.54	3.84
865	4.34	2.76	3.47	2.78	3.5	2.82	4.92	3.32	2.94	3.94	3.82		4.51	3.23	4.48	4.47	2.96	4.14	2.95	5.47		4.23	3.25	5.43	4.36	2.82	4.62	2.99			4.91	2.67		3.25	4.19	3.6	4.56		5.12	3.06		3.17	4.49	3.37	4.11	2.94		2.54	3.86
866	4.34	2.76	3.47	2.76	3.53	2.82	4.93	3.33	2.93	3.96	3.82		4.5	3.23	4.48	4.46	3.0	4.15		5.47		4.22	3.28	5.42	4.37	2.82	4.61	2.92			4.92	2.66		3.28	4.23	3.61	4.55		5.11	3.06		3.17	4.51	3.37	4.1	2.96		2.54	3.86
867	4.35	2.75	3.48	2.76	3.53	2.82	4.93	3.33	2.93	3.97	3.83		4.49	3.23	4.48	4.46	3.02	4.15	2.96	5.47		4.22	3.3	5.42	4.38	2.82	4.61	2.86			4.93	2.66		3.3	4.24	3.61	4.52		5.12	3.05	4.75	3.17	4.53	3.36	4.1			2.54	3.87
868	4.35	2.75	3.49	2.76	3.52	2.82	4.94	3.33	2.93	3.98	3.84		4.47	3.23	4.48	4.46	3.03	4.32	2.97	5.48	2.78	4.22	3.31	5.42	4.38	2.82	4.6	2.91	2.82		4.93	2.66		3.3	4.25	3.62	4.51		5.12	3.05	4.69	3.17	4.54	3.36	4.09			2.54	3.88
869	4.35	2.75	3.49	2.76	3.52	2.82	5.04	3.34	2.93	4.0	3.85		4.45	3.23	4.48	4.45	3.01	4.23		5.48	2.78	4.23	3.32	5.41	4.39	2.78	4.6	2.92	3.26		4.94	2.66		3.29	4.24	3.62	4.51		5.1	3.05	4.53	3.18	4.54	3.35	4.09			2.53	3.89
870	4.36	2.75	3.5	2.76	3.52	2.82	5.07	3.34	2.94	4.0	3.86		4.45	3.22	4.48	4.44	3.02	4.23	2.97	5.49	2.78	4.23	3.33	5.41	4.39	2.79	4.6	2.93	3.5		4.94	2.66		3.28	4.25	3.62	4.51		5.09	3.05	4.49	3.18	4.54	3.35	4.08		4.05	2.53	3.89
871	4.36	2.75	3.51	2.76	3.52	2.82	5.1	3.33	2.94	4.01	3.86		4.44	3.22	4.48	4.44	3.03	4.17	2.98	5.51	2.78	4.23	3.33	5.41	4.4	2.8	4.59	2.93	3.63		4.94	2.65		3.23	4.25	3.62	4.53		5.09	3.05	4.53	3.22	4.55	3.31	4.08	2.97	4.31	2.51	3.9
872	4.37	2.76	3.51	2.76	3.53	2.83	5.09	3.33	2.94	4.03	3.85		4.44	3.21	4.48	4.43	3.03	4.24	2.98	5.53	2.78	4.24	3.29	5.4	4.39	2.8	4.59	2.93	3.71		4.94	2.65		3.21	4.25	3.63	4.54		5.09	3.04	4.54	3.17	4.57	3.33	4.08	2.97	4.44	2.51	3.94
873	4.37	2.76	3.53	2.7	3.53	2.83	5.1	3.33	2.95	4.04	3.84		4.44	3.21	4.49	4.42	3.04	4.26	2.99	5.53		4.24	3.3	5.4	4.38	2.8	4.59	2.93	3.75		4.94	2.58		3.19	4.26	3.63	4.54		5.09	3.04	4.52	3.16	4.59	3.34	4.08	2.97	4.55	2.53	3.96
874	4.37	2.76	3.53	2.71		2.83	5.1	3.33	2.96	4.04	3.83		4.42	3.2	4.49	4.41	3.04		3.0	5.54		4.25	3.31	5.39	4.38	2.81	4.58	2.93	3.75		4.94	2.63		3.17	4.27	3.63	4.54		5.09	3.04	4.49	3.15	4.6	3.33	4.08	2.97		2.54	3.97
875	4.37	2.77	3.53	2.72		2.83	5.1	3.33	2.97	4.05	3.83		4.4	3.19	4.5	4.4	3.04	4.31	3.01	5.54		4.27	3.32	5.39	4.38	2.82	4.59	2.93	3.73		4.95	2.64		3.15	4.26	3.64	4.54		5.09	3.03		3.15	4.61	3.33	4.08	2.97		2.54	3.97
876	4.37	2.77	3.54	2.72		2.83	5.1	3.31	2.97	4.06	3.75		4.38	3.19	4.5	4.38	3.04	4.3	3.02	5.54		4.29	3.33	5.39	4.38	2.81	4.59	2.93	3.72		4.94	2.64		3.13	4.25	3.62	4.46		5.09	3.01		3.15	4.6	3.33	4.08	2.97		2.53	3.97
877	4.38	2.77	3.53	2.72		2.83	5.11	3.27	2.98	4.06			4.34	3.18	4.51	4.37	3.04	4.31	3.03	5.54		4.31	3.34	5.39	4.37	2.81	4.59	2.93	3.74		4.94	2.64		3.11	4.25	3.61	4.52		5.09	3.0	4.51	3.14	4.61	3.33	4.08	2.97	2.86	2.53	3.98
878	4.38	2.78	3.53	2.72		2.83	5.1	3.25	2.99	4.06	3.69		4.32	3.18	4.52	4.36	3.04	4.31	3.0	5.54		4.32	3.35	5.39	4.37	2.81	4.59	2.93	3.76		4.94	2.65		3.11	4.25	3.6	4.52		5.08	3.0	4.6	3.14	4.6	3.33	4.08	2.97	2.65	2.52	3.98
879	4.38	2.78	3.53	2.72		2.83	5.08		3.0	4.06	3.67		4.31	3.18	4.53	4.35	3.04	4.31	3.01	5.54		4.33	3.35	5.39	4.37	2.81	4.6	2.92	3.78		4.95	2.65	5.48	3.01	4.24	3.59	4.52		5.09	2.99	4.64	3.14	4.61	3.32	4.08	2.97	2.53	2.52	3.97
880	4.38	2.78	3.53	2.72		2.83	5.06		3.02	4.06	3.67		4.3	3.18	4.53	4.35	3.03	4.32	3.01	5.53		4.33	3.36	5.39	4.37	2.81	4.61	2.91	3.79		4.94	2.65	5.49	2.96	4.23	3.59	4.52		5.11	2.96		3.14	4.61	3.32	4.07	2.97	2.5	2.52	3.95
881	4.38	2.79	3.53	2.72		2.83	5.09		3.03	4.07	3.67		4.3	3.18	4.54	4.34	3.04	4.32	3.01	5.52	2.69	4.34	3.37	5.39	4.36	2.81	4.62	2.9	3.81		4.94	2.66	5.49	2.93	4.23	3.59	4.52		5.12	2.96		3.14	4.62	3.32	4.06	2.97	2.76	2.52	3.95
882	4.38	2.79	3.52	2.72		2.83	5.12		3.04	4.06	3.66		4.29	3.18	4.55	4.34	3.03	4.31	3.01	5.51	2.79	4.34	3.37	5.39	4.36	2.81	4.63	2.9	3.82		4.94	2.65	5.5	2.9	4.21	3.59	4.5		5.1	2.95	4.67	3.14	4.62	3.32	4.07	2.97	2.96	2.52	3.94
883	4.37	2.79		2.72		2.83	5.13		3.04	4.06	3.65		4.28	3.19	4.5	4.33	3.03	4.31	3.01	5.5	2.74	4.35	3.37	5.4	4.36	2.81	4.65	2.89	3.83		4.95	2.67	5.51	2.89	4.19	3.58	4.49		5.1	2.95		3.14	4.62	3.32	4.07	2.97	3.08	2.54	3.94
884	4.35	2.79		2.72		2.82	5.12		3.05	4.06	3.64		4.26	3.19	4.56	4.32	3.02	4.03	3.0	5.49	2.71	4.35	3.37	5.39	4.36	2.81	4.65	2.88	3.85		4.95	2.68	5.51	2.88	4.17	3.58	4.49		5.1	2.95		3.14	4.62	3.31	4.07	2.98	3.13	2.53	3.94
885	4.35	2.8		2.72		2.82	5.12	3.27	3.05	4.06	3.65		4.26	3.2		4.32	3.03	2.93	3.0	5.48	2.69	4.36	3.36	5.39	4.37	2.81	4.65	2.87	3.87		4.95	2.69	5.51	2.87	4.15	3.57	4.49		5.09	2.95		3.13	4.62	3.31	4.07	2.99	3.17	2.56	3.94
886	4.35	2.8	3.49	2.72		2.82	5.12	3.08	3.06	4.05	3.65		4.25	3.2		4.31	3.02	4.35	2.99	5.48	2.66	4.39	3.36	5.38	4.37		4.65	2.87	3.9		4.95	2.69	5.51	2.87	4.14	3.57	4.48		5.09	2.95		3.12	4.63	3.31	4.07	2.99	3.18	2.49	3.94
887	4.35	2.81		2.67		2.81	5.12	3.07	3.06	4.05	3.65		4.25	3.2		4.3	3.02		2.99	5.47		4.49	3.35	5.38	4.37		4.66	2.86	4.11		4.95	2.69	5.5	2.86	4.11	3.57	4.48		5.09	2.96		3.12	4.66	3.31	4.07	2.99	3.18	2.45	3.94
888	4.35	2.82	3.47	2.7		2.81	5.12	3.09	3.06	4.04	3.64		4.25	3.21		4.29	3.02	4.12	2.99	5.47		4.49	3.34	5.38	4.38	2.81	4.67	2.86	3.98		4.94	2.7	5.49	2.86	4.09	3.58	4.48		5.09	2.96		3.11	4.63	3.31	4.08	3.0	3.18	2.43	3.94
889	4.35	2.82	3.48	2.81		2.81	5.13	3.12	3.06	4.04	3.65		4.25	3.22		4.28	3.02	4.19	2.98	5.46		4.49	3.33	5.38	4.38	2.82	4.66	2.86	4.0		4.93	2.7	5.49	2.86	4.07	3.59	4.48		5.08	2.96		3.11	4.63	3.31	4.08	3.0	3.18	2.41	3.93
890	4.35	2.82	3.5			2.81	5.12	3.13	3.06	4.03	3.65		4.25	3.22		4.28	3.02	4.14	2.97	5.45		4.48	3.32	5.38	4.39	2.82	4.65	2.71	4.01		4.93	2.7	5.48	2.86	4.05	3.6	4.47		5.08	2.96	4.72	3.11	4.6	3.31	4.09	3.01		2.39	3.93
891	4.35	2.82	3.52			2.8	5.12	3.14	3.06	4.03	3.65		4.24	3.23		4.27	3.02	4.16	2.96	5.42		4.47	3.31	5.38	4.39	2.82	4.65	2.76	4.0		4.93	2.71	5.49	2.86	4.02	3.6	4.46		5.07	2.96	4.75	3.12	4.59	3.32	4.09	3.01	3.46	2.38	3.94
892	4.35	2.83	3.55			2.8	5.12	3.14	3.05	4.02	3.65		4.24	3.23		4.26	3.02	4.17	2.95	5.43		4.46	3.29	5.38	4.4		4.64	2.8	4.0		4.92	2.71	5.48	2.86	3.99	3.61	4.46		5.06	2.97	4.75	3.12	4.59	3.32	4.1	3.02	3.56	2.37	3.94
893	4.35	2.83	3.57	2.73		2.79	5.12	3.14	3.05	4.02	3.66		4.22	3.23		4.25	3.02	4.11	2.94	5.43		4.46	3.27	5.38	4.4	2.82	4.65	2.81	3.97		4.92	2.71	5.47	2.86	3.97	3.61	4.45		5.06	2.97	4.72	3.12	4.59	3.32	4.1	2.99	3.59	2.36	3.95
894	4.36	2.83	3.59	2.75		2.79	5.12	3.15	3.05	4.02	3.66		4.21	3.23		4.25	3.03	4.1	2.93	5.43		4.45	3.26	5.38	4.41		4.64	2.82	3.93		4.92	2.71	5.47	2.86	3.94	3.62	4.45		5.05	2.98	4.74	3.12	4.59	3.32	4.11	3.01	3.59	2.36	3.95
895	4.37	2.83	3.61	2.75		2.79	5.15	3.15	3.05	4.03	3.66		4.19	3.23		4.24	3.03	4.07	2.92	5.43		4.45	3.24	5.27	4.41		4.65	2.82	3.89		4.92	2.72	5.46	2.86	3.91	3.63	4.44		5.05	2.98	4.75	3.12	4.58	3.33	4.12	2.99	3.59	2.34	3.95
896	4.38	2.83	3.62	2.76		2.79	5.13	3.15	3.05	4.04	3.67		4.18	3.23		4.24	3.04	4.05	2.92	5.43		4.46	3.23		4.41	2.83	4.65	2.81	3.87		4.92	2.72	5.46	2.86	3.74	3.64	4.44		5.04	2.99	4.75	3.12	4.58	3.33	4.12	2.97	3.58	2.34	3.96
897	4.38	2.83	3.68	2.76	3.3	2.79	5.13	3.16	3.05	4.06	3.67		4.18	3.23		4.24	3.04	4.05	2.91	5.43		4.46	3.22		4.42	2.84	4.65	2.81	3.84		4.92	2.72	5.46	2.86	3.61	3.65	4.43		5.03	2.99		3.12	4.58	3.33	4.13	2.97	3.58	2.34	3.96
898	4.38	2.83	3.57	2.76		2.79	5.13	3.16	3.05	4.07	3.67		4.17	3.23		4.23	3.05	4.04	2.89	5.44		4.46	3.21		4.42	2.84	4.64	2.81	3.82		4.92	2.73		2.85	3.68	3.7	4.43		5.03	2.99		3.12	4.58	3.32	4.12	2.95	3.58	2.34	3.97
899	4.39	2.84	3.53	2.76		2.79	5.14	3.24	3.05	4.08	3.67		4.17	3.22		4.24	3.05	4.04	2.87	5.44	2.65	4.46	3.21	5.02	4.42	2.84		2.8	3.81		4.92	2.73		2.84	3.7	3.7	4.43		5.02	2.99		3.12	4.57	3.32	4.11	2.91	3.36	2.34	3.97
900	4.4	2.84	3.61	2.76		2.79	5.14	3.28	3.06	4.08	3.68		4.16	3.22		4.24	3.06	4.06	2.83	5.44	2.64	4.46	3.21	5.07	4.42	2.84	4.63	2.8	3.78		4.91	2.73		2.84	3.7	3.68	4.43		5.02	2.95	4.77	3.12	4.57	3.32	4.11	2.89	3.47	2.34	3.99
901	4.4	2.86	3.62	2.76	3.42	2.79	5.14	3.29	3.07	4.1	3.68		4.15	3.21	4.62	4.24	3.06	4.06	2.79	5.44	2.65	4.46	3.2	5.21	4.42	2.84	4.63	2.79	3.77		4.9	2.74	5.5	2.84	3.7	3.68	4.43		5.01	2.99	4.78	3.13	4.57	3.32	4.1	2.88	3.52	2.35	4.0
902	4.4	2.86		2.75	3.43	2.8	5.14	3.31	3.08	4.1	3.68		4.15	3.21	4.65	4.24	3.07	4.07	2.79	5.44	2.65	4.45		5.28	4.42	2.84	4.64	2.78	3.76		4.89	2.75	5.22	2.84	3.69	3.67	4.43		5.01	3.0	4.79	3.12	4.57	3.32	4.1	2.87	3.33	2.3	3.99
903	4.4	2.87		2.76	3.43	2.8	5.15	3.31	3.09	4.11	3.68		4.14	3.2		4.24	3.07	4.08	2.79	5.45	2.64	4.36		5.44	4.42	2.84	4.63	2.77	3.75		4.88	2.79	5.24	2.84	3.69	3.66	4.41		5.02	3.0	4.82	3.11	4.56	3.32	4.1	2.86	3.25	2.28	3.99
904	4.39	2.87		2.77	3.43	2.81	5.15	3.32	3.09	4.11	3.67		4.14	3.2		4.24	3.07	4.08	2.79	5.45	2.58	4.37		5.48	4.42	2.84	4.63	2.76	3.8		4.82	2.8		2.83	3.68	3.66	3.89		4.99	3.0		3.11	4.56	3.32	4.1	2.86		2.27	3.99
905	4.39	2.87		2.78		2.81	5.15	3.32	3.1	4.12	3.67		4.13	3.19		4.24	3.07	4.07	2.78	5.45	2.6	4.28		5.49	4.42	2.74	4.62	2.76	3.75		4.78	2.81		2.84	3.68	3.67			4.98	3.0		3.12	4.55	3.32	4.1	2.86	3.27	2.25	4.0
906	4.4	2.87		2.77		2.82	5.16	3.33	3.11	4.13	3.67		4.14	3.19		4.24	3.08	4.07	2.77	5.45	2.61	4.26		5.49	4.42	2.75	4.61	2.75	3.72		4.76	2.82		2.84	3.68	3.67			4.97	3.0		3.12	4.53	3.32	4.09	2.87	3.22	2.25	4.0
907	4.38	2.87		2.78		2.82	5.16	3.33	3.11	4.14	3.67		4.14	3.18		4.22	3.08	4.06	2.77	5.45	2.62	4.25		5.49	4.43	2.75	4.61	2.74	3.71		4.76	2.82		2.84	3.67	3.67			4.97	3.0	4.81	3.12	4.53	3.32	4.08		3.21	2.34	4.0
908	4.42	2.86		2.78		2.83	5.16	3.33	3.12	4.15	3.67		4.14	3.18		5.92	3.08	4.03	2.76	5.45	2.62	4.25		5.49	4.43	2.75	4.61	2.73	3.69		4.76	2.83		2.85	3.67	3.66			4.97	3.0		3.12	4.52	3.33	4.08		3.17	2.31	4.01
909	4.42	2.86		2.77		2.84	5.16	3.33	3.13	4.15	3.68		4.13	3.17			3.09		2.76	5.45	2.62	4.26	3.61	5.49	4.44	2.74	4.61	2.71	3.71		4.76	2.84		2.86	3.67	3.66	3.39		4.98	2.99	4.59	3.12	4.52	3.33	4.07	2.88	3.31	2.33	4.01
910	4.43	2.86		2.78		2.84	5.16	3.33	3.14	4.16	3.68		4.12	3.17		4.57	3.09		2.75	5.45	2.61	4.25	3.33	5.5	4.44	2.74	4.62	2.69	3.72		4.75	2.85		2.88	3.66	3.66	3.66		4.97	2.99		3.12	4.51	3.33	4.07	2.89	3.37	2.34	4.01
911	4.42	2.86		2.78		2.85	5.11	3.32	3.15	4.17	3.68		4.12	3.18		4.26	3.09		2.75	5.46	2.62	4.25	3.24	5.5	4.44	2.73	4.63	2.68	3.68		4.75	2.86	5.23	2.88	3.66	3.66	4.06		4.96	2.99		3.1	4.5	3.33	4.07	2.9	3.42	2.37	4.01
912	4.43	2.86		2.77		2.85	5.06	3.31	3.16	4.18	3.69		4.12	3.18		4.15	3.09		2.74	5.46	2.74	4.26		5.49	4.43	2.73	4.63	2.67	3.67		4.74	2.87	5.34	2.87	3.66	3.67	4.26		4.95	2.99		3.1	4.49	3.33	4.06	2.91	3.48	2.39	4.01
913	4.42	2.86		2.77	3.4	2.85	5.06	3.31	3.17	4.18	3.69		4.12	3.18		4.18	3.11		2.73	5.48	2.8	4.26		5.5	4.42	2.73	4.62	2.67	3.68		4.74	2.87	5.41	2.88	3.66	3.67	4.36		4.95	2.99	4.66	3.1	4.49	3.33	4.05	2.92	3.52	2.42	4.01
914	4.42	2.85		2.77	3.4	2.85	5.07	3.29	3.18	4.18	3.69		4.12	3.19		4.27	3.11	4.01	2.73	5.49	2.82	4.26		5.49	4.43	2.73	4.61	2.66	3.98		4.74	2.89	5.47	2.88	3.65	3.67	4.41		4.95	2.99	4.72	3.1	4.48	3.32	4.05	2.94	3.55	2.45	4.01
915	4.42	2.85		2.77	3.41	2.85	5.07	3.27	3.19	4.19	3.71		4.12	3.19		4.32	3.13	4.02	2.72	5.5	2.83	4.26	3.22	5.5	4.44	2.73	4.63	2.63	3.79		4.75	2.9	5.5	2.88	3.65	3.67			4.95	2.99	4.73	3.1	4.48	3.33	4.04	2.96	3.57	2.48	4.01
916	4.42	2.85		2.77	3.4	2.85	5.07	3.23	3.2	4.2	3.72		4.11	3.2		4.22	3.1	4.02	2.72	5.5	2.83	4.25	3.22	5.49	4.44	2.74	4.64	2.64	3.72		4.75	2.91	5.51	2.88	3.65	3.66			4.95	3.0	4.76	3.1	4.48	3.32	4.03	2.99	3.58	2.51	4.01
917	4.42	2.84		2.71	3.4	2.85	5.06	3.18	3.22	4.2	3.73		4.08	3.21		4.29	3.15		2.72	5.5	2.83	4.25	3.23	5.5	4.44	2.74	4.64	2.63	3.69		4.75	2.92	5.48	2.89	3.65	3.67	4.45		4.95	3.0	4.82	3.1	4.47	3.32	4.03	3.04	3.59	2.52	4.01
918	4.42	2.84		2.75	3.4	2.84	5.06	3.16	3.21	4.2	3.74		4.06	3.22		4.32	3.2			5.5	2.83	4.24	3.25	5.5	4.43	2.74	4.64	2.62	3.75		4.75	2.88	5.46	2.89	3.64		4.45		4.96	3.0	4.87	3.1	4.47	3.32	4.03	3.06	3.63	2.52	4.01
919	4.42	2.84		2.76		2.84	5.05	3.14		4.2	3.73		4.05	3.23		4.33	3.23		2.77	5.5	2.83	4.22	3.26	5.49	4.42	2.74	4.65	2.62	3.77		4.75	2.9	5.45	2.89	3.64		4.46		4.96	3.0	4.85	3.1	4.47	3.32	4.03	3.09	3.65	2.52	4.01
920	4.42	2.84		2.77		2.83	5.05	3.14	3.24	4.19	3.74		4.05	3.24		4.34		3.97	2.84	5.5	2.84	4.15	3.27	5.48	4.42	2.74	4.64	2.61	3.78		4.75	2.91	5.45	2.89	3.64		4.46		4.98	3.0	4.82	3.1	4.47	3.32	4.02	3.12	3.67	2.52	4.01
921	4.43	2.83		2.77		2.83	5.08	3.13	3.25	4.24	3.73		4.04	3.25		4.34				5.5	2.84	4.13	3.29	5.47	4.41	2.75	4.64	2.61	3.79		4.75	2.92	5.44	2.89	3.64	3.44	4.46		4.98	3.0	4.8	3.11	4.46	3.32	4.02	3.14	3.68	2.52	4.01
922	4.42	2.83		2.76		2.83	5.07	3.12	3.25	4.25	3.73		4.05	3.26		4.34		3.99		5.5	2.85	4.14	3.32	5.46	4.41	2.75	4.63	2.6	3.79		4.75	2.92	5.43	2.89	3.63	3.48	4.46		4.99	2.99	4.79	3.11	4.46	3.32	4.01	3.14	3.69	2.52	4.01
923	4.36	2.82		2.77		2.83	5.07	3.11	3.25	4.26	3.73		4.05	3.27		4.35	3.2	4.0		5.5	2.86	4.15	3.34	5.45	4.4	2.79	4.63	2.59	3.8		4.75	2.92	5.42	2.89	3.63	3.57	4.47		4.99	2.99	4.79	3.11	4.46	3.32	3.98		3.68	2.48	4.01
924	4.06	2.82		2.77		2.82	5.06	3.1	3.25	4.26	3.72		4.06	3.27		4.35		4.0		5.51	2.87	4.16	3.35	5.44	4.39		4.62	2.59	3.76		4.75	2.92	5.42	2.89	3.62	3.61	4.47		4.98	2.99	4.77	3.12	4.46	3.32	3.96	3.09	3.87	2.47	4.0
925		2.81		2.77		2.82	5.06	3.14	3.25	4.26	3.71		4.06	3.27		4.35		4.01		5.51	2.88	4.16	3.35	5.4	4.38		4.62	2.59	3.75		4.74	2.92	5.41	2.89	3.62	3.63	4.46		4.98	2.99	4.76	3.12	4.46	3.32	3.94	3.08	3.76	2.48	4.0
926	3.99	2.81		2.77		2.82	5.05	3.13	3.24	4.26	3.71		4.07	3.27		4.35		4.02		5.51	2.89	4.17	3.35	5.37	4.37	2.82	4.61	2.58	3.75		4.74	2.92	5.41	2.89	3.61	3.64	4.48		4.98	2.99	4.77	3.13	4.46	3.31	3.94	3.06	3.91	2.48	4.0
927	4.23	2.8		2.77		2.82	5.05	3.11	3.24	4.26	3.7		4.11	3.27		4.36		4.03		5.51	2.89	4.17	3.35	5.35	4.36	2.83	4.61	2.58	3.76		4.74	2.91	5.42	2.89	3.61	3.65	4.48		4.98	3.0	4.74	3.14	4.46	3.29	3.93	3.04	3.79	2.48	4.0
928	4.34	2.8		2.77		2.82	5.05	3.1	3.25	4.26	3.7		4.13	3.27		4.36		4.03		5.52	2.9	4.17	3.33	5.34	4.35	2.84	4.6	2.58	3.76		4.75	2.91	5.43	2.89	3.61	3.66	4.47		4.98	3.0	4.8	3.15	4.46	3.29	3.93	3.02	3.76	2.48	3.99
929	4.38	2.79		2.77		2.83	5.04	3.09	3.25	4.27	3.69		4.15	3.27		4.36				5.52	2.91	4.15	3.29	5.32	4.34	2.84	4.61	2.58	3.77		4.75	2.91	5.44	2.88	3.61	3.66	4.46		4.99	3.0	4.77	3.16	4.46	3.3	3.93	3.0	3.74	2.48	3.99
930	4.4	2.79		2.77		2.82	5.04	3.08	3.25	4.26	3.69		4.18	3.26		4.37	3.19			5.52	2.84	4.21	3.29	5.31	4.32	2.84	4.6	2.58	3.78		4.76	2.91	5.45	2.88	3.61	3.67	4.45		4.99	3.0	4.79		4.46	3.3	3.93	2.98	3.74	2.49	3.97
931	4.38	2.79		2.77	3.34	2.82	5.04	3.08	3.24	4.26	3.69		4.18	3.26		4.38	3.23			5.53	2.87	4.21	3.25	5.29	4.31	2.84		2.58	3.8		4.78	2.9	5.39	2.88	3.61	3.67	4.44		4.99	3.0	4.79	3.19	4.46	3.29	3.92	2.98	3.73	2.5	3.97
932	4.43	2.79		2.77	3.36	2.82	5.04	3.07	3.24	4.26	3.68		4.22	3.25		4.38	3.22			5.53		4.2	3.2	5.28	4.31	2.84		2.58	3.8		4.79	2.9	5.36	2.88	3.61	3.68	4.42		4.99	3.0	4.8	3.2	4.46	3.29	3.92	2.97	3.73	2.51	3.99
933	4.41	2.79		2.77	3.36	2.82	5.04	3.07	3.25	4.25	3.68		3.42	3.24		4.38	3.28		3.09	5.53		4.2	3.17	5.26	4.3	2.84		2.59	3.82		4.79	2.9	5.37	2.9	3.62	3.71	4.42		5.0	3.0	4.82	3.2	4.46	3.29	3.92	2.97	3.88		3.97
934	4.4	2.79		2.77	3.36	2.82	5.04	3.07	3.25	4.24	3.68			3.23		4.39	3.31		3.19	5.53		4.2	3.14	5.25	4.29	2.85		2.59	3.83		4.79	2.91	5.39	2.95	3.62	3.7	4.41		5.0	2.99	4.82	3.23	4.46	3.29	3.92	2.96	3.79	2.53	3.96
935	4.39	2.79		2.78	3.36	2.82	5.04	3.06	3.25	4.24	3.68			3.22		4.4	3.33		3.23	5.53		4.2	3.13	5.23	4.29	2.85		2.61	3.84		4.78	2.91	5.42	3.01	3.62	3.71	4.4		5.0	2.99	4.81	3.24	4.46	3.29	3.92	2.97	3.76	2.53	3.96
936	4.39	2.79		2.77	3.36	2.82	5.04	3.06	3.26	4.23	3.68			3.22		4.4	3.37		3.22	5.53		4.2	3.12	5.22	4.29	2.85			3.97		4.77	2.91	5.43	2.89	3.63		4.36		5.01	2.99	4.79	3.22	4.45	3.29	3.91	2.76	3.72	2.54	3.96
937	4.39	2.79		2.77	3.36	2.83	5.03	3.05	3.26	4.23	3.68			3.21		4.4	3.4		3.22	5.53		4.2	3.11	5.21	4.28	2.85		2.62	3.95		4.76	2.91	5.43	2.33	3.63		4.33		5.01	2.98	4.78	3.2	4.45	3.29	3.91		3.71	2.54	3.95
938	4.38	2.79		2.77	3.35	2.82	5.03	3.05	3.26	4.22	3.68			3.21		4.4	3.43		3.22	5.53		4.2	3.1	5.2	4.28	2.84	4.59	2.64	3.94		4.75	2.91	5.44		3.64		4.31		4.98	2.98	4.77	3.19	4.45	3.29	3.91		3.7	2.54	3.95
939	4.38	2.79		2.77	3.35	2.82	5.03	3.04	3.26	4.17	3.68			3.21		4.4	3.44		3.23	5.52		4.2	3.09	5.19	4.29	2.89	4.59	2.64	3.93		4.74	2.92	5.43		3.65		4.3		4.98	2.98	4.66	3.19	4.47	3.29	3.91		3.69	2.54	3.96
940	4.39	2.79		2.77	3.35	2.83	5.02	3.04	3.26	4.19	3.7			3.21		4.4	3.45		3.22	5.52		4.2	3.09	5.19	4.29	2.89	4.56	2.63	3.92		4.74	2.92	5.44		3.65		4.3		5.0	3.01	4.69	3.19	4.5	3.29	3.91		3.69	2.54	3.95
941	4.39	2.8		2.77	3.34	2.83	5.02	3.03	3.26	4.2	3.77			3.21		4.4	3.46		3.22	5.52		4.19	3.06	5.17	4.29	2.88	4.57	2.64	3.93		4.73	2.92	5.45		3.66		4.31		4.92	3.02	4.75	3.2		3.29	3.91		3.68	2.54	3.96
942	4.39	2.8		2.77	3.34	2.84	5.01	3.03	3.26	4.2				3.21		4.41	3.46		3.22	5.5		4.19	3.05	5.19	4.29	2.88	4.57	2.65	3.93		4.72	2.95	5.46		3.67		4.31		4.87	3.02	4.82	3.22		3.29	3.9		3.68	2.59	3.95
943	4.39	2.8		2.77	3.32	2.85	5.02	3.02	3.26	4.2	3.65		3.42	3.21		4.41	3.46		3.22	5.49		4.19	3.05	5.2	4.29	2.87	4.59	2.65	3.93		4.71	2.96	5.48		3.67	3.65	4.32		4.89	3.03	4.82	3.16		3.29	3.91		3.66	2.59	3.95
944	4.39	2.79		2.77	3.32	2.85	4.93	3.02	3.19	4.2	3.64		3.61	3.21		4.41	3.46		3.22	5.49		4.18	3.06	5.21	4.28	2.87	4.6	2.67	3.93		4.7	2.97	5.51		3.68	3.48	4.32		4.9	3.03	4.84			3.29	3.91		3.65	2.55	3.96
945	4.39	2.78		2.77	3.31	2.86	4.93	3.02	3.16	4.2			3.75	3.21		4.41	3.45		3.22	5.49	2.86	4.18	3.06	5.21	4.28	2.87	4.63	2.68	3.93		4.7	2.97	5.55		3.69	3.42	4.33		4.88	3.03	4.78		4.13	3.29	3.91		3.64	2.55	3.99
946	4.39	2.79		2.77	3.31	2.86	4.93	3.01	3.18	4.18			3.88	3.2		4.42	3.45		3.22	5.48	2.86	4.17	3.06	5.21	4.27	2.87	4.64	2.68	3.93		4.69	2.97	5.59		3.69		4.34		4.88	3.04	4.76		4.29	3.29	3.92		3.64	2.51	3.99
947	4.39	2.79		2.76	3.32	2.86	4.93	3.01	3.2	3.98			4.0	3.2		4.41	3.25		3.23	5.48	2.85	4.17	3.05	5.21	4.27	2.87	4.63	2.68	3.94		4.69	2.97	5.61		3.7		4.34		4.88	3.04	4.74		4.43	3.29	3.93		3.63	2.52	3.99
948	4.39	2.76			3.32	2.86	4.92	3.01	3.19		3.67		4.1	3.2		4.41	3.23		3.23	5.48	2.85	4.16	3.05	5.21	4.27	2.88	4.62	2.64	3.93		4.64	2.98	5.62	2.63	3.7		4.35		4.88	3.05	4.72	3.21	4.54	3.28	3.93		3.63	2.53	3.99
949	4.39	2.75			3.32	2.87	4.92	3.01	3.2		3.69			3.2		4.39	3.22			5.48	2.85	4.16	3.04	5.21	4.26	2.88	4.62	2.61	3.94		4.66	2.97	5.62	2.84	3.7		4.35			3.05	4.71		4.57	3.28	3.93			2.55	3.99
950	4.38	2.74			3.28	2.87	4.91	3.01	3.2		3.71			3.2		4.38	3.22		3.08	5.48	2.85	4.16	3.03	5.21	4.26	2.89	4.62	2.64	3.94		4.68	2.97	5.58	2.88	3.7		4.36			3.05	4.7		4.58	3.28	3.93		3.74	2.53	3.99
951	4.37	2.75			3.25	2.87	4.91	3.02	3.21	3.87	3.72			3.2		4.37	3.21		3.02	5.49	2.85	4.15	3.02	5.21	4.26	2.89	4.62	2.65	3.94		4.7	2.97	5.58	2.91	3.7	3.5	4.36		4.87	3.06	4.69		4.57	3.27	3.93		3.77	2.53	4.0
952	4.37	2.78		4.48		2.87	4.91	3.02	3.21	3.87	3.75		4.24	3.19		4.37	3.21		3.05	5.49	2.86	4.2	3.01	5.22	4.26	2.9	4.63	2.65	3.94		4.69	2.97	5.52	3.03	3.71	4.06	4.37		4.86	3.06	4.7	3.28	4.55	3.27	3.93	2.54	3.78	2.53	4.0
953	4.36	2.79		3.2		2.89	4.9	3.03	3.21	3.93	3.76		4.27	3.19		4.37	3.2	4.07	3.05	5.48	2.88	4.19	3.02	5.22	4.26	2.9	4.63	2.65	3.93		4.69	2.96	5.48	3.07	3.71	3.78	4.38		4.87	3.06	4.7	3.3	4.54	3.27	3.93	2.74	3.78	2.53	4.0
954	4.36	2.8		2.84		2.88	4.9	3.04	3.21	3.99	3.77		4.29	3.19		4.38	3.2	4.04	3.04	5.49	2.89	4.21	3.04	5.22	4.26	2.91	4.63	2.65	3.93		4.68	2.96	5.46		3.7	3.66	4.39		4.92	3.07	4.68	3.31	4.54	3.27	3.92			2.55	4.01
955	4.36	2.81		2.77		2.86	4.89	3.05	3.21		3.78		4.32	3.19		4.38	3.23	4.11	3.04	5.48		4.2	3.04	5.24	4.26	2.91	4.64	2.65	3.93		4.68	2.96	5.43	3.14	3.71		4.39		4.99	3.07	4.67	3.3	4.55	3.27	3.91	2.84		2.54	4.03
956	4.36	2.82		2.75		2.85	4.88	3.06	3.21	4.02	3.79			3.19		4.38	3.24	4.17	3.04	5.48		4.2	3.04	5.3	4.26	2.91	4.64	2.66	3.93		4.67	2.96	5.37	3.14	3.71		4.4		4.96	3.07	4.7	3.29	4.56	3.25	3.9			2.55	4.03
957	4.35	2.81		2.73		2.84	4.87	3.07	3.21	4.07	3.73		4.37	3.19	4.89	4.37	3.22	4.19	3.03	5.48		4.21	3.06	5.34	4.26	2.91	4.65	2.66	3.93		4.68	2.96	5.27		3.71		4.4		4.98	3.06	4.71	3.29	4.56	3.26	3.9		3.78	2.6	4.04
958	4.35	2.82		2.72		2.84	4.86	3.09	3.21	4.1	3.77		4.38	3.19	4.99	4.33	3.21	4.2	3.03	5.48		4.22	3.06	5.36	4.27	2.91	4.66	2.51	3.94		4.67	2.87	5.17		3.71		4.4		4.98	3.05	4.72	3.28	4.57	3.26	3.9			2.59	4.04
959	4.35	2.83				2.84	4.85	3.1	3.2	4.12	3.81		4.41	3.19	5.02	4.37	3.21	4.21	3.02	5.48		4.24	3.07	5.36	4.27	2.9	4.4	2.52	3.94		4.67	2.91		3.17	3.71		4.4		5.0	3.04	4.78	3.29	4.58	3.26	3.89			2.57	4.03
960	4.36	2.85				2.84	4.84	3.11	3.2	4.14	3.83		4.41	3.19	5.03	4.38	3.21	4.21	3.02	5.48		4.24	3.08	5.36	4.28	2.85	4.08	2.6	3.95		4.66	2.94	5.22		3.72		4.41		5.0	3.04	4.77	3.29	4.59	3.25	3.89		3.69	2.56	4.03
961	4.36	2.85				2.84	4.83	3.13	3.21	4.15	3.82		4.42	3.19		4.39	3.21	4.22	3.02	5.48	2.9	4.26	3.08	5.36	4.28	2.78	3.78	2.63	3.95		4.65	2.98		3.19	3.72		4.4		5.02	3.03	4.8	3.29	4.6	3.25	3.89	2.99	3.76	2.55	4.03
962	4.36	2.85				2.84	4.82	3.14	3.21	4.16	3.82		4.35	3.19		4.39	3.21	4.22	3.01	5.48	2.91	4.31	3.08	5.36	4.28	2.77	3.26	2.65	3.95		4.64	2.99	5.4	3.21	3.72		4.4		5.02	3.03	4.82	3.28	4.62	3.25	3.88	3.16		2.54	4.03
963	4.36	2.86		2.72		2.83	4.81	3.16	3.21	4.17	3.82		4.43	3.2		4.39	3.18	4.28	3.09	5.48	2.93	4.31	3.1	5.36	4.29	2.76		2.65	3.96		4.63	3.02	4.9		3.73		4.4		5.02	3.03	4.83	3.27	4.63	3.24	3.88	3.25			4.03
964	4.36	2.86		2.74		2.83	4.8	3.17	3.21	4.18	3.81		4.35	3.2		4.39	3.2	4.29	3.15	5.48	2.9	4.31	3.11	5.36	4.29	2.75	3.97	2.65	3.97		4.62	3.02	4.52	3.12	3.73		4.41		5.03	3.03	4.84	3.27	4.64	3.24	3.87	3.33	3.92		4.03
965	4.37	2.85		2.74		2.83	4.79	3.19	3.2	4.19	3.8		4.3	3.2		4.39		4.38	3.17	5.49	2.85	4.31	3.12	5.36	4.3	2.75	4.2	2.66	3.98		4.6	3.01	4.55	3.13	3.74		4.41		5.03	3.03	4.83	3.26	4.64	3.27	3.87	3.36	3.96	2.55	4.02
966	4.37	2.85		2.75		2.83	4.78	3.2	3.2	4.2	3.79		4.25	3.2		4.39		4.39	3.18	5.49	2.83	4.32	3.13	5.36	4.3	2.75	4.42	2.66	3.98		4.59	3.0		3.16	3.74		4.42		5.04	3.03	4.85	3.25	4.64	3.27	3.86	3.38	3.87		4.02
967	4.38	2.85		2.75		2.82	4.77	3.21	3.2	4.18	3.79			3.21		4.38		4.38	3.19	5.49	2.82	4.3	3.13	5.36	4.31	2.75	4.59	2.66	3.99		4.57	3.0	4.79		3.74		4.42		5.05	3.02	4.84	3.25	4.65	3.28	3.85	3.37	3.82		4.01
968	4.38	2.85		2.7		2.81	4.77	3.22	3.19	4.17	3.78		4.21	3.21		4.39		4.37	3.19	5.49	2.82	4.29	3.13	5.37	4.31	2.75		2.66	4.0		4.54	2.99	4.84	3.17	3.75		4.44		5.05	3.02	4.83	3.24	4.65	3.28	3.85	3.34	3.8	2.5	4.0
969	4.38	2.84		2.77	3.31	2.82	4.76	3.25	3.19	4.17	3.78			3.21		4.37		4.36	3.19	5.5	2.81	4.31	3.13	5.37	4.31	2.75	4.65	2.65	4.0		4.52	2.99			3.75		4.44		5.05	3.04	4.82	3.24	4.65	3.28	3.84	3.36	3.78	2.51	4.0
970	4.38	2.83		2.79	3.34	2.82	4.76	3.31	3.18	4.16	3.78			3.21		4.38		4.34	3.19	5.5	2.81	4.31	3.13	5.37	4.32	2.69	4.64	2.66	4.0		4.51	2.99			3.76		4.45		5.06	3.03	4.82	3.23	4.65	3.28	3.83	3.37	3.77	2.51	3.99
971	4.39	2.82		2.79	3.34	2.83	4.75	3.2	3.18	4.16	3.77		4.13	3.21		4.4	3.02	4.11	3.19	5.5	2.81	4.36	3.11	5.42	4.32	2.65	4.65	2.66	4.0		4.5	2.99		3.12	3.76		4.45		5.06	3.03	4.82	3.21	4.65	3.27	3.82	3.38	3.76	2.5	3.97
972	4.39	2.81		2.79		2.83	4.74	3.53	3.14	4.15	3.76		4.12	3.21		4.2	3.06	4.14	3.19	5.51	2.81	3.92	3.16	5.41	4.32	2.73	4.65	2.67	4.0		4.49	2.98	4.97		3.77		4.46		5.06	3.03	4.83	3.2	4.65	3.27	3.81			2.5	3.96
973	4.39	2.73		2.79		2.83	4.74		3.14	4.15	3.73		4.12	3.2			3.09	4.15	3.19	5.51	2.81	3.75	3.17	5.42	4.33	2.73	4.64	2.68	4.0		4.49	2.97	5.0		3.77		4.47		5.06	3.04		3.19	4.64	3.27	3.8		3.74	2.5	3.95
974	4.38	2.73		2.78		2.83	4.73		3.11	4.15	3.73		4.11	3.2				4.17	3.19	5.51	2.8	3.69		5.42	4.33	2.72	4.63	2.69	4.0		4.48	2.96			3.78	3.76	4.48		5.09	3.04		2.89	4.62	3.26	3.8	3.38		2.5	3.93
975	4.38	2.7		2.78		2.83	4.73		3.1	4.14	3.73		4.1	3.19				4.17	3.21	5.51	2.83	3.68		5.42	4.34	2.72	4.67	2.7	3.99		4.48	2.95		3.05	3.78	3.74	4.48		4.99	3.04	4.69		4.61	3.26	3.79	3.48	3.69	2.5	3.92
976	4.38	2.73		2.77		2.83	4.72		3.11	4.14	3.72		4.09	3.19			3.15	4.16	3.26	5.51	2.85	3.69	3.26	5.42	4.33	2.72	4.67	2.71	3.99		4.47	2.95	5.09	3.05	3.83		4.49		4.99	3.05	4.64		4.6	3.25	3.78		3.66		3.91
977	4.38	2.72		2.77		2.84	4.72	3.23	3.1	4.14	3.7		4.08	3.18		4.42	3.16	4.16	3.27	5.52	2.86	3.71	3.35	5.42	4.33	2.72	4.68	2.72	3.99		4.46	2.95			3.84	3.68	4.49		4.97	3.05			4.59	3.25	3.78		3.64		3.9
978	4.37	2.71		2.71		2.84	4.72	3.25	3.1	4.14	3.7		4.07	3.17		4.26	3.17	4.12	3.28	5.52	2.87	3.75		5.42	4.33	2.72	4.68	2.72	3.97		4.46	2.94	5.11		3.85		4.5		4.99	3.06	4.63		4.58	3.25	3.77	3.4	3.62	2.49	3.89
979	4.36	2.71				2.84	4.72	3.27	3.1	4.13	3.69		4.06	3.16		4.26	3.17	3.93	3.28	5.53	2.87	3.8		5.42	4.32	2.72	4.69	2.73	3.96		4.46	2.95			3.85		4.51		4.98	3.06	4.59		4.58	3.24	3.77	3.34	3.6	2.4	3.87
980	4.37	2.71			3.36	2.83	4.72	3.3	3.1	4.13	3.69		4.04	3.16		4.42	3.17		3.28	5.51	2.88	3.84		5.42	4.32	2.7	4.69	2.73	3.93		4.47	2.95		3.04	3.84		4.53		4.98	3.06		3.02	4.57	3.23	3.77		3.57	2.44	3.86
981	4.37	2.7			3.37	2.82	4.72	3.33	3.11	4.13	3.68		4.02	3.15		4.52	3.18		3.28	5.62	2.88	3.89		5.43	4.31	2.73	4.67	2.74	4.06		4.46	2.95			3.84		4.54		4.97	3.06	4.57	3.0	4.57	3.23	3.77	3.27	3.55	2.45	3.84
982	4.38	2.7			3.37	2.8	4.72	3.38	3.12	4.13	3.68		4.01	3.15		4.54	3.2		3.29	5.66	2.88	3.91	3.34	5.42	4.3	2.72	4.66	2.74	3.93		4.45	2.95	4.86	3.03	3.84		4.54		4.98	3.07	4.55	3.06	4.56	3.22	3.78		3.53	2.45	3.82
983	4.39	2.69		2.7	3.4	2.77	4.73	3.41	3.12	4.13	3.68		3.99	3.15		4.54	3.33	4.74	3.3	5.61	2.88	3.93	3.33	5.47	4.28	2.72	4.63	2.75	3.72		4.46	2.95	5.01	3.03	3.85		4.54		4.98	3.07	4.54	3.1	4.55	3.22	3.78		3.52	2.45	3.82
984	4.39	2.7		2.7		2.74	4.73	3.45	3.13	4.13	3.67		3.97	3.14		4.54	3.33	4.21	3.3	5.63	2.88	3.94		5.48	4.26	2.73	4.63	2.74			4.46	2.95	4.75	3.03	3.85		4.54		4.96	3.08	4.54	3.12	4.54	3.19	3.78		3.52	2.45	3.81
985	4.4	2.69		2.69	3.39	2.72	4.72	3.47	3.13	4.13	3.67		3.96	3.14	5.11	4.54	3.27	4.08	3.3	5.64	2.88	3.95		5.49	4.24	2.72	4.62	2.75	3.7		4.45	2.95	4.83	3.02	3.85		4.54		4.96	3.08	4.53	3.12	4.53	3.18	3.79	3.17	3.51	2.46	3.81
986	4.4	2.69		2.69	3.38	2.72	4.72	3.49	3.14	4.13	3.66		3.94	3.14		4.53	3.25	4.08	3.31	5.63	2.88	3.95	3.25	5.49	4.23	2.72	4.61	2.76	3.82		4.45	2.95	4.52	3.02	3.88		4.54		4.96	3.07	4.53	3.12	4.53	3.19	3.79		3.51	2.46	3.8
987	4.4	2.67		2.69	3.37	2.7	4.72	3.5	3.15	4.12	3.65		3.92	3.13		4.52	3.23	4.1	3.31	5.64	2.87	3.95		5.49	4.22	2.72	4.59	2.77	3.88		4.46	2.95		3.02	3.84		4.54		4.96	3.07	4.53	3.11	4.52	3.19	3.8		3.51	2.46	3.8
988	4.41	2.66		2.69		2.7	4.72	3.5	3.17	4.12	3.65		3.9	3.13		4.5	3.2	4.12	3.34	5.64	2.88	3.96	3.22	5.49	4.21	2.71	4.57	2.78	3.92		4.46	2.95	4.08	3.01	4.11		4.54		4.96	3.06	4.63	3.11	4.52	3.19	3.8		3.5	2.46	3.79
989	4.41	2.65		2.58	3.35	2.61	4.72	3.51	3.18	4.13	3.65		3.89	3.13		4.49	3.18	4.13	3.34	5.64	2.88	3.96	3.21	5.48	4.2	2.71	4.56	2.79	3.92		4.46	2.95	4.1	3.01			4.54		4.87	3.06	4.58	3.1	4.51	3.19	3.81	3.11	3.5	2.46	3.79
990	4.42	2.64		2.59	3.35	2.67	4.72	3.51	3.17	4.13	3.65		3.88	3.12		4.5	3.21	4.13	3.34	5.67	2.87	4.18	3.19	5.48	4.19	2.72	4.52	2.79	3.92		4.46	2.95	4.12	2.99			4.54		4.93	3.06	4.56	3.08	4.5	3.19	3.81		3.49	2.46	3.79
991	4.43	2.64		2.64	3.35	2.62	4.72	3.51	3.18	4.14	3.65		3.87	3.12		4.49		4.14	3.34	5.65	2.87	4.22	3.18	5.47	4.18	2.72	4.52	2.79	3.93		4.47	2.95	3.98	2.99			4.54		4.91	3.06	4.56	3.07	4.5	3.2	3.81		3.49	2.46	3.79
992	4.44	2.64		2.65	3.33	2.64	4.72	3.41	3.18	4.14	3.65		3.85	3.12		4.49		4.15	3.33	5.66	2.86	4.22	3.17	5.47	4.18	2.66	4.51	2.79	3.97		4.47	2.95	3.82				4.54		4.92	3.06	4.6	3.07	4.5	3.2	3.81		3.5	2.48	3.79
993	4.45	2.65		2.66	3.34				3.18	4.14	3.65		3.84	3.12		4.49		4.1	3.33	5.67	2.86	4.23	3.17	5.46	4.18	2.64	4.51	2.8	3.97		4.48	2.95	3.84		3.55	3.74	4.54		4.91	3.05		3.07	4.5	3.2	3.81	3.06	3.5	2.54	3.79
994	4.46	2.65		2.66	3.34	2.65			3.18	4.14	3.65			3.11	5.15	4.49			3.32	5.63	2.86	4.24	3.17	5.46	4.18	2.64	4.51	2.81	3.96		4.48	2.95	3.91	2.98	3.66	3.77	4.53		4.92	3.08		3.06	4.5	3.2	3.81		3.5	2.55	3.79
995	4.46			2.67	3.33	2.62			3.19	4.13	3.65		3.75	3.11		4.49			3.32	5.61	2.86	4.24	3.17	5.45	4.19	2.64	4.5	2.82	3.95		4.49	2.93	3.95		3.77	3.8	4.54		4.93	3.1		3.07	4.5	3.2	3.81	3.02	3.51	2.56	3.8
996	4.47			2.68		2.62			3.18	4.13	3.65		3.72	3.11		4.49			3.34	5.6	2.86	4.25	3.18	5.44	4.19	2.66	4.5	2.83	3.94		4.49	2.94	3.93	2.99	3.87	3.81	4.54		4.95	3.11		3.07	4.51	3.21	3.81	3.0	3.51	2.56
997	4.48			2.68		2.62			3.18	4.07	3.66		3.7	3.12		4.49		3.79	3.35	5.62	2.85	4.26	3.18	5.43	4.19	2.65	4.48	2.85	3.94		4.5	2.95	3.83	2.99	3.93	3.81	4.53		4.95	3.11		3.07	4.51	3.21	3.81	2.99	3.52	2.56
998	4.48			2.69	3.35	2.61			3.18	4.13	3.66			3.12	5.16	4.48		3.89	3.34	5.61	2.85	4.26	3.16	5.42	4.2	2.64	4.46	2.86	3.93		4.51	2.94	3.69		3.95	3.79	4.53		4.96	3.12	4.72	4.99	4.52	3.21	3.81	3.0	3.52	2.56	3.8
999	4.49			2.7	3.35	2.6		3.13	3.19	4.16	3.66			3.1		4.45		4.05	3.31	5.61	2.85	4.26		5.42	4.2	2.65		2.86	3.94		4.51	2.94	3.63		3.94		4.53		4.96	3.12	4.72		4.52	3.22	3.8	2.98	3.53	2.56	3.84
1000	4.49	2.63		2.71	3.36	2.59	5.54	3.09	3.19	4.17	3.66		3.68	3.1		4.43		4.16	3.3	5.6	2.85	4.27		5.41	4.2	2.66		2.87	3.92		4.52	2.93	3.55	3.05	3.94		4.53		4.97	3.12			4.53	3.22	3.8	2.85	3.53	2.56	3.84
1001	4.5			2.72	3.37	2.6	4.84		3.19	4.18	3.67		3.68	3.11	5.12	4.41		4.23	3.3	5.6	2.85	4.17		5.41	4.21	2.66	4.48	2.87	3.79		4.52	2.93	3.89	3.05	3.93		4.52		4.97	3.12			4.54	3.23	3.79	2.8	3.54	2.56	3.85
1002	4.51			2.72	3.39	2.58	4.58	3.18	3.19	4.18	3.67		3.68	3.11	5.1	4.4		4.26	3.29	5.58	2.86	4.21	3.12	5.41	4.21	2.68	4.48	2.88	3.25		4.53	2.94	4.04	3.05	3.92		4.52		4.96	3.11	4.75		4.54	3.23	3.79	2.78	3.54	2.48	3.86
1003	4.5			2.72	3.39	2.55	4.59	3.22	3.16	4.19	3.67		3.68	3.11	5.1	4.39		4.28	3.29	5.56	2.86	4.25	3.1	5.4	4.22	2.69	4.5	2.89			4.54	2.94		3.05	3.92		4.52		4.97	3.11	4.64	4.7	4.55	3.23	3.79	2.77	3.55	2.46	3.87
1004	4.5	2.62		2.73	3.4	2.49	4.68	3.26	3.16	4.19	3.67		3.67	3.11		4.38		4.29	3.29	5.55	2.86	4.25	3.09	5.4	4.22	2.7	4.5	2.89			4.54	2.94	3.96	3.05	3.91		4.52		4.96	3.11		3.62	4.56	3.23	3.79	2.77	3.57	2.45	3.88
1005	4.5	2.63		2.72	3.41	2.47	4.75	3.29	3.17	4.2	3.67		3.68	3.11		4.37		4.15	3.3	5.53	2.86	4.25	3.08	5.4	4.23	2.71	4.48	2.9			4.55	2.94		3.05	3.91	3.39	4.53		4.96	3.12		3.24	4.57	3.25	3.83	2.77	3.57	2.44	3.89
1006	4.5	2.62		2.73	3.41		4.79		3.17	4.2	3.67		3.68	3.1		4.37			3.3	5.52	2.87	4.25	3.07	5.4	4.23	2.71	4.47	2.91	3.45		4.56	2.94	4.16	3.05	3.91	3.67	4.53		4.95	3.12	4.6	3.09	4.58	3.26	3.86	2.78	3.57	2.44	3.89
1007	4.51	2.61		2.72	3.42		4.85	3.34	3.18	4.2	3.67		3.69	3.1	5.08	4.36			3.3	5.52	2.87	4.24	3.07	5.4	4.24	2.74	4.5	2.92	3.63		4.57	2.94		3.05	3.92	3.84	4.53		4.94	3.11	4.63	3.04	4.58	3.27	3.86	2.78	3.58	2.44	3.9
1008	4.51	2.63		2.72	3.42	2.5	4.88	3.36	3.18	4.21	3.67		3.7	3.09		4.36			3.3	5.51	2.88	4.24	3.05	5.4	4.24	2.75	4.52	2.93	3.77		4.59	2.95		3.05	3.92	3.9	4.52		4.93	3.11		3.02	4.59	3.27	3.87	2.79	3.6	2.44	3.9
1009	4.52	2.65		2.72	3.43	2.51	4.85	3.38	3.19	4.22	3.67		3.71	3.09		4.35		3.57	3.3	5.5	2.88	4.23	3.04	5.39	4.25	2.75	4.53	2.94	3.83		4.64	2.95		3.06	3.92		4.45		4.94	3.1	4.69	3.01	4.6	3.28	3.87	2.79	3.61	2.45	3.91
1010	4.53	2.64		2.73	3.44	2.51	4.85	3.4	3.19	4.2	3.64		3.72	3.08	5.08	4.34		3.87	3.31	5.5	2.89	4.23	3.03	5.39	4.25	2.76		2.95	3.86		4.66	2.96	4.72	3.06	3.92	3.93	4.45		4.94	3.1	4.74	2.97	4.61	3.28	3.87	2.79	3.62	2.45	3.93
1011	4.55	2.62		2.73	3.45	2.51	4.85	3.41	3.19	4.21	3.66		3.73	3.07	5.07	4.34		4.15	3.3	5.5	2.89	4.23	3.03	5.38	4.25	2.77		2.95	3.85		4.66	2.96	4.74	3.06	3.92	3.95	4.47		4.94	3.1	4.78	2.96	4.62	3.29	3.87	2.8	3.62	2.45	3.94
1012	4.55	2.6		2.78	3.45	2.52	4.86	3.41	3.2	4.2	3.68		3.74	3.05	5.07	4.33		4.32	3.3	5.49	2.9	4.23	3.02	5.37	4.25	2.78	4.51	2.95	3.84		4.66	2.97	4.64	3.06	3.92	3.96	4.48		4.93	3.09		2.94	4.63	3.29	3.87	2.8	3.62	2.45	3.95
1013	4.55	2.6		2.73	3.46	2.52	4.87	3.41	3.2	4.2	3.68		3.75	2.98	5.07	4.27		4.41	3.31	5.49	2.91	4.22	3.0	5.37	4.26	2.77	4.53	2.95	3.84		4.66	2.97	4.52	3.07	3.92	3.99	4.48		4.93	3.09	4.8	2.95	4.63	3.3	3.87	2.8	3.62	2.45	4.0
1014	4.56	2.6		2.72	3.46	2.53	4.87	3.42	3.2	4.2	3.68			2.96	5.07	4.29			3.31	5.5	2.91	4.14	2.99	5.37	4.26	2.77	4.52	2.95	3.84		4.66	2.98		3.07	3.92	3.92	4.47		4.92	3.08	4.8	2.96	4.65	3.31	3.88	2.81	3.62	2.44	4.03
1015	4.57	2.6		2.73	3.46	2.53	4.88	3.42	3.21	4.2	3.69			2.95	5.07	4.3		4.47	3.31	5.51	2.92	4.17	2.99	5.36	4.25	2.76		2.96	3.86	3.0	4.66	2.98	4.41	3.08	3.92		4.47		4.91	3.06	4.81	2.99	4.66	3.31	3.88	2.82		2.43	4.04
1016	4.57	2.61		2.73	3.46	2.51	4.88	3.43	3.21	4.2	3.69			2.95	5.08	4.3		4.47	3.3	5.51	2.92	4.13	3.0	5.36	4.25	2.76		2.95	3.86	3.06	4.66	2.98		3.06	3.92	3.74	4.46		4.9	3.05	4.82	3.0	4.66	3.32	3.88	2.82		2.41	4.05
1017	4.58	2.61		2.73	3.45	2.5	4.89	3.43	3.21	4.2	3.69			2.94	5.08	4.3		4.46	3.3	5.52	2.92	4.12	3.01	5.36	4.25	2.75	4.55	2.95	3.85	3.08	4.67	2.99	4.09	3.04	3.92		4.46		4.88	3.05	4.83	3.01	4.67	3.32	3.88	2.83		2.41	4.05
1018	4.59	2.62		2.73	3.45	2.5	4.9	3.44	3.2	4.2	3.69			2.94	5.08	4.3		4.46	3.31	5.52	2.93	4.12	3.02	5.36	4.25	2.75	4.56	2.95	3.89	3.08	4.67	2.99		3.03	3.91	3.9	4.45		4.87	3.05		3.01	4.67	3.32	3.88	2.84	3.62	2.4	4.06
1019	4.6			2.73	3.45	2.5	4.93	3.43	3.21	4.2	3.69			2.94	5.09	4.3		4.45	3.31	5.52	2.93	4.11	3.03	5.36	4.25	2.74	4.56	2.95	3.91	3.09	4.67	2.99		3.04	3.91	3.99	4.45		4.9	3.04	4.83	3.01	4.68	3.33	3.89	2.85		2.4	4.06
1020	4.6			2.73	3.44	2.53	5.01	3.43	3.22	4.19	3.7			2.95	5.09	4.3		4.46	3.31	5.53	2.93	4.1	3.05	5.36	4.25	2.73	4.56	2.95	3.91	3.09	4.67	2.99		2.91	3.9		4.44		4.89	3.04	4.83	3.01	4.68	3.33	3.89	2.85	3.64	2.4	4.06
1021	4.61			2.73	3.43	2.49	5.03	3.43	3.22	4.18	3.7		3.89	2.94	5.1	4.3		4.46	3.32	5.53	2.93	4.1	3.06	5.36	4.24	2.72	4.56	2.95	3.93	3.09	4.7	2.99	3.81	2.95	3.89	3.98	4.44		4.89	3.04	4.76	3.01	4.69	3.33	3.9	2.86	3.82	2.4	4.06
1022	4.62			2.74	3.43	2.45	5.04	3.43	3.22	4.16	3.7			2.94	5.1	4.3		4.45		5.53	2.93	4.09	3.07	5.36	4.24	2.72	4.56	2.95		3.1	4.72	2.99		3.02	3.88	3.73	4.43		4.89	3.0	4.73	3.01	4.69	3.33	3.9	2.87	3.88		4.06
1023	4.62			2.74	3.42	2.47	5.04	3.41	3.22	4.16	3.71		3.94	2.98	5.11	4.3		4.45		5.54	2.93	4.09	3.07	5.36	4.24	2.71	4.56	2.95	3.94	3.1	4.74	2.94	3.24	3.05	3.87		4.43		4.9	2.99	4.72	3.01	4.7	3.33	3.9	2.88	3.9		4.05
1024	4.62			2.74	3.42	2.47	5.04	3.38	3.21	4.15	3.71			2.97	5.12	4.3		4.44	3.35	5.54	2.94	4.08	3.09	5.36	4.23	2.7	4.58	2.95	3.94	3.1	4.73	2.97	2.91	3.05	3.85	3.78	4.43		4.89	2.99	4.71	3.01	4.7	3.33	3.9	2.88	3.91	2.29	4.03
1025	4.62			2.74	3.41	2.49	5.04	3.35	3.21	4.14	3.71			2.97	5.13	4.3		4.43		5.54	2.93	4.08	3.1	5.36	4.24	2.7	4.6	2.94	3.94	3.11	4.74	2.98		3.04	3.84		4.43		4.9	3.0	4.79	3.02	4.7	3.33	3.91	2.89	3.91	2.38	4.03
1026	4.62			2.69	3.41	2.5	5.04	3.33	3.21	4.13	3.72			2.97	5.14	4.3		4.42	3.62	5.55	2.94	4.08	3.09	5.37	4.29	2.7	4.61	2.94	3.94	3.1	4.73	2.99		3.04	3.83		4.44		4.9	3.0		3.01	4.7	3.33	3.91	2.89	3.86	2.41	4.02
1027	4.62					2.5	5.04	3.32	3.2	4.12	3.72		3.98	2.98	5.15	4.31		4.43		5.56	2.87	4.07	3.1	5.37	4.31	2.63	4.61	2.94	3.94	3.09	4.74	3.0	3.85	3.03	3.82		4.44		4.91	3.0		3.02	4.7	3.33	3.91	2.9	3.82	2.42	4.02
1028	4.62			2.74		2.51	5.04	3.29	3.2		3.72		3.98	3.0	5.16	4.31		4.4		5.56	2.84	4.07	3.1	5.37	4.32	2.66	4.61	2.94	3.94	3.09	4.73	3.01		3.03	3.81		4.44		4.92	3.0		3.02	4.7	3.33	3.94	2.9	3.82	2.43	4.0
1029	4.62			2.76		2.52	5.04	2.97	3.2		3.73		3.99	3.01	5.17	4.31		4.4		5.54	2.83	4.09	3.1	5.38	4.33	2.68	4.62	2.94	3.93	3.08	4.73	3.02		3.02	3.81		4.45		4.92	3.01	4.77	3.02	4.7	3.33	3.93	2.9	3.82	2.44	4.0
1030	4.61			2.76		2.53	4.94		3.22	4.11	3.7		4.0	3.02	5.18	4.31		4.35		5.53	2.8	4.14	3.11	5.39	4.33	2.69	4.63	2.94	3.92	3.08	4.73	3.02			3.81		4.45		4.93	3.02	4.77	3.03	4.7	3.33	3.93	2.91	3.81	2.44	3.99
1031	4.6			2.78		2.54	4.89		3.21	4.1	3.7		4.01	3.03	5.18	4.31		4.34		5.53	2.8	4.26	3.11	5.39	4.33	2.69	4.64	2.94	3.89	3.08	4.73	3.02	3.9		3.8		4.46		4.94	3.04	4.78	2.99	4.74	3.33	3.92	2.91	3.82	2.44	3.99
1032	4.55			2.78		2.54	4.88		3.21	4.09	3.74		4.02	3.04	5.19	4.31		4.33		5.53	2.78	4.2	3.11	5.4	4.33	2.69	4.64	2.94	3.86	3.08	4.73	3.03		3.02	3.8		4.46		4.95	3.09	4.78	3.04	4.74	3.33	3.92	2.9	3.82	2.44	3.98
1033	4.53			2.78		2.55	4.88		3.2	4.08	3.73		4.05	3.05	5.19	4.31		4.32		5.54	2.78	4.19	3.12	5.4	4.3	2.69	4.64	2.93	3.79	3.08	4.73	3.03			3.8	3.82	4.47		4.96	3.1	4.78	3.05	4.75	3.33	3.92	2.9	3.82	2.45	3.97
1034	4.53			2.79		2.55	4.87		3.2	4.06	3.74		4.07	3.06	5.2	4.01		4.31		5.54	2.76	4.19	3.12	5.41	4.31	2.69	4.63	2.93	3.57	3.09	4.73	3.03	3.69		3.8		4.48		4.97	3.11	4.77	3.05	4.75	3.34	3.91	2.9	3.81	2.45	3.96
1035	4.52			2.78		2.55	4.87		3.2	4.03	3.73		4.09	3.06	5.2	5.05		4.31		5.54	2.76	4.2	3.12	5.41	4.34	2.69	4.64	2.93		3.09	4.73	3.03	3.95		3.79	3.22	4.49		4.98	3.13	4.77	3.04	4.75	3.34	3.91	2.9	3.8	2.45	3.95
1036	4.51			2.74		2.56	4.86	4.08	3.2	4.02	3.73			3.07	5.2			4.31		5.54	2.72	4.2	3.13	5.41	4.35	2.69	4.64	2.93	3.69	3.1	4.73	3.03	3.82		3.79		4.5		4.99	3.15	4.76	3.04	4.74	3.34	3.91	2.89	3.8	2.45	3.93
1037	4.51			2.7		2.56	4.86	3.52	3.21	4.02	3.72		4.12	3.08	5.2			4.31		5.54		4.2	3.13	5.42	4.35	2.69	4.64	2.95	3.77	3.11	4.75	3.03			3.79		4.51		5.0	3.15	4.76	3.04	4.74	3.34	3.91	2.89	3.81	2.46	3.9
1038	4.5	2.62		2.73		2.56	4.86	3.24	3.21	4.02	3.72		4.12	3.08	5.2	3.73		4.3		5.54		4.21	3.13	5.42	4.36	2.68	4.64	2.95	3.8	3.12	4.69	3.02		2.98	3.79		4.52		5.01	3.15	4.75	3.04	4.74	3.34	3.91	2.89	3.77	2.47	3.87
1039	4.49	2.64		2.75		2.56	4.86		3.21	4.02	3.71		4.13	3.09	5.2	3.63		4.3		5.54		4.21	3.12	5.41	4.39	2.63	4.63	2.96	3.79	3.13	4.73	3.02	4.6		3.79		4.53		5.02	3.14	4.75	3.04	4.75	3.34	3.9	2.89	3.73	2.48	3.84
1040	4.48	2.68		2.76		2.5	4.86	3.14	3.2	4.02	3.71		4.14	3.1	5.2	3.97		4.29		5.55		4.21	3.12	5.41	4.42	2.43	4.63	2.97	3.78	3.13	4.76	3.01	4.84		3.78		4.54		5.03	3.14	4.73	3.02	4.75	3.34	3.9	2.89	3.73	2.48	3.81
1041	4.47	2.7		2.75		2.55	4.87	3.15	3.21	4.02	3.71		4.14	3.11	5.2	4.21		4.29		5.55		4.22	3.11	5.41	4.41		4.63	2.97	3.82	3.15	4.76	3.01		2.98	3.78		4.55		5.04	3.14	4.61	3.02	4.75	3.34	3.9	2.89	3.73	2.49	3.81
1042	4.46	2.7		2.75		2.54	4.88	3.15	3.21	4.02	3.71		4.14	3.11	5.2	4.33		4.29		5.55		4.21	3.11	5.41	4.42	2.42	4.62	2.97	3.8	3.16	4.76	3.0	5.08	2.98	3.78		4.56		5.04	3.13	4.55	3.02	4.76	3.34	3.9	2.9	3.73	2.49	3.77
1043	4.45	2.68		2.76		2.58	4.88	3.16	3.21	4.03	3.71		4.15	3.12	5.2	4.32		4.28		5.55		4.21	3.1	5.41	4.39	2.42	4.63	2.98	3.82	3.17	4.76	2.99	5.16		3.78		4.57		5.04	3.13	4.6	3.02	4.77	3.34	3.9	2.9	3.72	2.49	3.76
1044	4.44			2.76		2.59	4.88	3.18	3.21	4.03	3.71		4.15	3.12	5.2	4.33		4.29		5.55		4.2	3.1	5.41		2.49	4.61	2.98	3.82	3.2	4.77	2.98	5.22		3.78		4.57		5.03	3.12		3.02	4.77	3.34	3.9	2.91	3.72	2.49	3.74
1045	4.43	2.67		2.76			4.88	3.19	3.2	4.03	3.72		4.16	3.13	5.21	4.34		4.29		5.55		4.2	3.09	5.4		2.52	4.61	2.98	3.84		4.75	2.96	5.3	2.96	3.78		4.57		5.03	3.11	4.67	3.02	4.79	3.34	3.91	2.91	3.72	2.49	3.73
1046	4.42	2.72		2.76			4.89	3.2	3.2	4.04	3.76		4.16	3.13	5.21	4.33		4.29		5.55		4.2	3.09	5.4		2.53	4.61	2.99	3.86		4.75	2.95	5.34		3.78		4.56		5.03	3.1	4.66	3.02	4.8	3.35	3.91	2.93	3.71	2.49	3.71
1047	4.41	2.72		2.76		2.61	4.89	3.21	3.2	4.04	3.76		4.16	3.13	5.21	4.32		4.3		5.54		4.19	3.09	5.41	4.44	2.54	4.62	2.99	3.89		4.74	2.93	5.36		3.79		4.57		5.04	3.09	4.63	3.02	4.81	3.35	3.91	2.94	3.71	2.5	3.72
1048	4.4	2.72		2.76		2.64	4.89	3.21	3.2	4.05	3.77		4.16	3.13	5.22	4.32		4.3	2.84	5.54		4.18	3.09	5.1		2.55	4.61	2.99	3.88		4.74	2.86	5.41	2.95	3.79		4.57		5.05	3.08	4.62	3.02	4.82	3.35	3.92	2.95	3.7	2.5	3.7
1049	4.4	2.72		2.76		2.66	4.89	3.22	3.2	4.05	3.77		4.16	3.14	5.22	4.31		4.3	3.12	5.54		4.17	3.09			2.55	4.62	2.99	3.9		4.78	2.87	5.43	2.95	3.79	3.52	4.57		5.03	3.08	4.56	3.03	4.85	3.35	3.93	2.95	3.7	2.5	3.68
1050	4.39	2.72		2.76	3.24	2.67	4.9	3.23	3.2	4.05	3.78		4.16	3.14	5.23	4.31		4.31	3.28	5.53		4.23	3.08		4.3	2.56	4.61	2.99			4.64	2.88	5.41	2.95	3.79	3.7	4.55		5.03	3.06	4.54	3.03	4.85	3.35	3.93	2.95	3.69	2.51	3.67
1051	4.38	2.72		2.76	3.28	2.66	4.89	3.24	3.19	4.06	3.78		4.17	3.13	5.23	4.32		4.32	3.36	5.53		4.22	3.08			2.57	4.62	2.99			4.67	2.88	5.37	2.95	3.8	3.82	4.54		5.02	3.06	4.54	3.03	4.88	3.35	3.93	2.95	3.7	2.52	3.68
1052	4.38	2.72		2.64	3.3	2.66	4.89	3.25	3.18	4.06	3.78		4.16	3.13	5.24	4.34		4.31	3.47	5.53		4.23	3.08		4.45	2.58	4.61	3.0			4.67	2.88		2.95	3.8	3.89	4.54		5.02	3.04	4.56	3.03	4.89	3.35	3.93	2.94	3.7	2.53	3.67
1053	4.37	2.73		2.65	3.3	2.65	4.89	3.26	3.17	4.07	3.79		4.16	3.13	5.24	4.35		4.32	3.49	5.52		4.24	3.08		4.48	2.58	4.61	3.0			4.66	2.88	5.32	2.95	3.81	3.84	4.53		5.02	3.03	4.55	3.02	4.91	3.35	3.93	2.94	3.7	2.42	3.67
1054	4.36	2.73		2.7	3.3	2.64	4.89	3.26	3.17	4.07	3.79		4.15	3.14	5.25	4.36		4.33		5.52		4.24	3.08		4.61	2.59	4.61	3.01			4.66	2.88	5.31	2.95	3.81	3.83	4.53		5.03	3.01	4.56	3.03	4.92	3.35	3.93	2.94	3.7	2.43	3.67
1055	4.35	2.75		2.73	3.3	2.63	4.89	3.3	3.16	4.07	3.79		4.14	3.15	5.26	4.36		4.46		5.52		4.24	3.08			2.6	4.6	3.01			4.66	2.88	5.3	2.95	3.82	3.83	4.52		5.03	2.99	4.52	3.04	4.92	3.35	3.93	2.93	3.7	2.43	3.66
1056	4.34	2.75		2.73	3.3	2.62	4.89	3.32	3.16	4.07	3.79		4.13	3.16	5.27	4.37		4.35	3.56	5.52		4.24	3.09	5.03		2.86	4.6	3.02	4.01		4.66	2.88	5.27	2.97	3.82	3.59	4.51		5.03	2.98	4.53	3.04	4.93	3.36	3.94	2.92	3.71	2.43	3.65
1057	4.34	2.75		2.73	3.26	2.61	4.89	3.31	3.16	4.07	3.8		4.12	3.17	5.28	4.37		4.33	3.59	5.51		4.25	3.09	5.19		2.81	4.6	3.02	3.99		4.66	2.89	5.24	3.04	3.83	3.74	4.51		5.01	2.97	4.58	3.05	4.94	3.36	3.94	2.91	3.71	2.43	3.64
1058	4.33	2.75		2.73	3.1	2.6	4.89	3.3	3.16	4.07	3.8		4.13	3.18	5.29	4.37		4.32	3.61	5.51		4.25	3.05	5.27		2.8	4.6	3.03	4.0		4.66	2.89	5.2	3.12	3.83	3.63	4.5		5.01	2.96	4.61	3.06	4.95	3.37	3.94	2.89	3.71	2.42	3.64
1059	4.31	2.75		2.73		2.59	4.89	3.29	3.16	4.06	3.8		4.15	3.18	5.29	4.37		4.32	3.62	5.51		4.26	3.09	5.35		2.79	4.6	3.04	4.01		4.67	2.89	5.19	3.05	3.84		4.5		5.03	2.96		3.06	4.96	3.37	3.94	2.88	3.71	2.42	3.63
1060	4.3	2.75		2.73		2.58	4.88	3.28	3.16	4.06	3.8		4.21	3.16	5.3	4.38		4.33		5.51		4.27	3.1	5.37	3.98	2.8	4.6	3.04	4.01		4.67	2.89	5.16		3.85	3.62	4.5		5.05	2.95		3.07	4.97	3.37	3.95	2.87	3.72	2.42	3.62
1061	4.3	2.76		2.72		2.58	4.88	3.28	3.16	4.06	3.8		4.24	3.15		4.38		4.34	3.6	5.51	2.64	4.29	3.1	5.38	3.98	2.8	4.6	3.05	4.01		4.67	2.9	5.16		3.85	3.76	4.51		5.07	2.94	4.56	3.07	4.98	3.38	3.96	2.85	3.73	2.41	2.84
1062	4.32	2.77		2.72		2.58	4.88	3.27	3.17	4.06	3.8		4.24	3.15		4.38		4.34		5.51	2.63	4.31	3.11	5.38	3.98	2.8	4.6	3.05	4.01		4.68	2.9	5.17		3.86	3.74	4.51		4.92	2.94	4.54	3.07	4.99	3.38	3.95	2.84	3.74	2.42
1063	4.32	2.78		2.72		2.57	4.87	3.27	3.18	4.07	3.79		4.24	3.15	5.31	4.39		4.35		5.52	2.62	4.32	3.11	5.38	4.06	2.81	4.6	3.05	4.01		4.69	2.9	5.22		3.86	3.77			5.0	2.94	4.54	3.05	5.01	3.39	3.95	2.83	3.75	2.41
1064	4.32	2.79		2.72		2.57	4.87	3.26	3.18	4.09	3.79		4.2	3.15		4.39		4.36	3.51	5.52	2.63	4.33	3.11	5.37	4.11	2.81	4.61	3.06	4.01		4.7	2.9	5.23		3.87				5.02	2.94	4.56	3.07	5.02	3.4	3.95	2.81	3.77	2.41
1065	4.33	2.8		2.72		2.57	4.88	3.25	3.19	4.11	3.68		4.18	3.15		4.39		4.37	3.46	5.52	2.64	4.33	3.09	5.37	4.19	2.81	4.57	3.06	4.04		4.7	2.9	5.22	2.87	3.87	3.74			5.02	2.95	4.58	3.08	5.03	3.41	3.96	2.8	3.79	2.42
1066	4.33	2.8		2.72		2.56	4.87	3.24	3.19				4.18	3.15		4.4		4.37		5.52	2.63	4.34	3.12	5.37	4.25	2.81	4.12	3.06	4.06	3.1	4.69	2.91	5.23	2.7	3.88	3.75			5.02	3.02	4.59	3.09	5.05	3.4	3.96	2.79	3.81	2.42	2.91
1067	4.33	2.8		2.72		2.56	4.87	3.23	3.19	4.12			4.18	3.15		4.4		4.38		5.52	2.62	4.34	3.13	5.37	4.24	2.82		3.07	4.09	3.08	4.69	2.91	5.28		3.88	3.74			5.02	2.68	4.59	3.09	5.06	3.4	3.96	2.78	3.83	2.42	3.17
1068	4.33	2.81		2.73		2.56	4.87	3.21	3.2	4.13			4.17	3.15		4.39		4.39	3.39	5.52	2.62	4.35	3.12	5.37	4.21	2.76		3.07	4.09	3.05	4.68	2.9	5.3		3.88	3.76			5.01		4.59	3.09	5.07	3.4	3.96	2.77	3.9	2.42	3.43
1069	4.33	2.82		2.73		2.56	4.88	3.2	3.21	4.13	3.06		4.18	3.15		4.39		4.41	3.34	5.52	2.62	4.35	3.11	5.36		2.65		3.08	4.11	3.02	4.68	2.89	5.33	2.97	3.89	3.77			5.01		4.57	3.1	5.08	3.4	3.96	2.76		2.41	3.56
1070	4.33	2.83		2.73		2.56	4.87	3.19	3.22	4.14	3.15		4.18	3.15		4.39		4.43	3.29	5.52	2.62	4.37	3.1	5.36		2.67		3.08	4.12	3.01	4.69	2.89	5.36	3.04	3.89	3.77			5.0		4.67	3.11	5.09	3.4	3.97	2.75	4.07	2.43	3.6
1071	4.34	2.85		2.73		2.48	4.87	3.18	3.23	4.14	3.44		4.18	3.15		4.39		4.49		5.52	2.62	4.37	3.1	5.36		2.69		3.08	4.13	3.02	4.7	2.88	5.37		3.9	3.78	4.0		5.0			3.07	5.1	3.4	3.97	2.75	4.04	2.43	3.61
1072	4.34	2.79		2.73		2.53	4.86	3.17	3.24	4.15	3.6		4.18	3.14		4.39		4.54	3.22	5.52	2.62	4.37	3.1	5.36		2.72		3.08	4.14	3.05	4.7	2.88	5.39	3.08	3.9		4.02		5.0			3.1	5.11	3.41	3.97	2.74		2.44	3.61
1073	4.35	2.77		2.73		2.61	4.86	3.15	3.25	4.15	3.68		4.18	3.14		4.38		4.57		5.52	2.62	4.3	3.09	5.37		2.72	4.15	3.08	4.14	3.08	4.71	2.88	5.42		3.91							2.8	5.12	3.41	3.97	2.74	4.11	2.45	3.61
1074	4.36	2.76		2.74		2.64	4.86	3.14	3.25	4.15	3.73		4.19	3.14		4.38		4.58		5.52	2.7	4.31	3.09	5.37		2.73	4.25	3.09	4.15	3.06	4.72	2.87	5.45		3.92		4.33						5.13	3.41	3.97	2.74	4.13	2.45	3.62
1075	4.4	2.76		2.74		2.65	4.85	3.13	3.25	4.16	3.75		4.2	3.13		4.36		4.59		5.53		4.3	3.08	5.36	4.19	2.73	4.34	3.09	4.22	3.05	4.72	2.87	5.46	3.07	3.92		4.4					3.07	5.14	3.42	3.97	2.74		2.46	3.63
1076	4.43	2.75		2.74		2.67	4.85	3.12	3.26	4.17	3.78		4.21	3.13		4.37		4.67		5.57		4.1	3.07	5.36	4.26	2.71	4.39	3.09	4.21	3.07	4.73	2.87	5.48		3.93		4.42		4.93			3.1	4.88	3.42	3.97			2.39	3.64
1077	4.45	2.83		2.75		2.65	4.85	3.12	3.26	4.17	3.79		4.22	3.13		4.38				5.58		4.04	3.05	5.35	4.33	2.7	4.43	3.09	4.19	3.07	4.73	2.87	5.51	3.09	3.93		4.44		4.92			3.08		3.43	3.96	2.85	4.18	2.43	3.64
1078	4.46	2.85		2.75		2.64	4.84	3.1	3.26	4.18	3.79		4.22	3.12	5.34	4.37			2.97	5.61		4.03	3.04	5.34	4.39	2.7	4.47	3.1	4.19	3.05	4.74	2.86	5.54		3.93		4.44		4.91			3.12		3.44	3.96	2.88	4.2	2.44	3.64
1079	4.46	2.85		2.75		2.62	4.83	3.08	3.27	4.18	3.8		4.23	3.12	5.35	4.37			2.95	4.94		4.17	3.02	5.32	4.43	2.7	4.53	3.07	4.18		4.75	2.86	5.57		3.94		4.44		4.91			3.17		3.45	3.96	2.9	4.11	2.45	3.65
1080	4.47	2.85		2.75		2.62	4.83	3.07	3.27	4.18	3.8		4.24	3.12	5.35	4.37		4.73		4.56		4.21	3.0	5.31	4.45	2.7	4.55	2.97	4.17	3.0	4.76	2.88	5.58		3.94		4.43		4.91			3.17	4.6	3.46	3.96	2.87	4.05	2.45	3.65
1081	4.48	2.84	4.02	2.75		2.64	4.83	3.07	3.27	4.18	3.81		4.23	3.12	5.35	4.37		4.7	2.95			4.23	2.98	5.29	4.49	2.7	4.55	3.05	4.16		4.76	2.87	5.59		3.95		4.43		4.91			3.17	4.64	3.47	3.95	2.85	3.98	2.45	3.66
1082	4.49	2.82	4.08	2.74		2.66	4.83	3.06	3.26	4.18	3.83		4.31	3.12	5.34	4.37		4.7	2.95			4.22	2.96	5.26	4.49	2.7		3.08	4.16	3.0	4.77	2.86	5.59		3.95		4.44		4.9			3.16	4.8	3.47	3.94	2.86	3.95	2.45	3.67
1083	4.5	2.8	3.6	2.74		2.67	4.79	3.06	3.26	4.17	3.84		4.32	3.12	5.34	4.36		4.75	2.94			4.22	2.94	5.23	4.49	2.71	4.45	3.1	4.15	3.02	4.77	2.86	5.6		3.96	3.49	4.44		4.89			3.16	4.99	3.48	3.9	2.85	3.93	2.46	3.68
1084	4.51	2.78	3.57	2.74		2.68	4.87	3.05	3.27	4.17	3.85		4.28	3.12	5.35	4.36		4.81	2.93			4.22	2.91	5.2	4.46	2.7	4.55	3.1	4.15	3.02	4.77	2.86	5.6		3.96	3.49	4.44		4.88			3.16	5.12	3.49	3.89		3.94	2.46	3.69
1085	4.52	2.76		2.73		2.68	4.89	3.05	3.27	4.17	3.85		4.26	3.12	5.34	4.36		4.82	2.94	4.54		4.22	2.87	5.18	4.4	2.72	4.62	3.1	4.15	3.02	4.78	2.87	5.61	3.09	3.96	3.48	4.43		4.89			3.16	5.2	3.49	3.89	2.79	4.03	2.42	3.71
1086	4.53	2.74	3.74	2.73		2.68	4.9	3.05	3.27	4.15	3.85		4.24	3.12	5.34	4.38		4.86	2.95	4.85		4.24	2.88	5.15	4.42	2.72	4.63	3.11	4.15	3.0	4.79	2.88	5.61	3.07	3.96	3.44	4.43		4.89		4.55	3.17	5.19	3.5	3.88	2.81	3.96	2.41	3.72
1087	4.54	2.73	3.8	2.72		2.67	4.91	3.05	3.27	3.98	3.86		4.23	3.12	5.34	4.38		4.86	2.98	4.9		4.24	2.87	5.12	4.39	2.73	4.64	3.11	4.13	3.0	4.78	2.88	5.61	3.05	3.97	3.48	4.43		4.89		4.5	3.19	5.2	3.5	3.88	2.83	3.96	2.43	3.74
1088	4.55	2.72	3.87	2.72		2.67	4.91	3.05	3.27	3.71	3.86		4.22	3.12	5.34	4.37		4.87	3.0			4.23	2.86	5.07	4.39	2.75	4.63	3.11	4.16	2.98	4.78	2.87	5.62	3.04	3.97		4.42		4.88		4.49	3.19	5.19	3.5	3.87		3.98	2.43	3.75
1089	4.56	2.71		2.72		2.66	4.92	3.04	3.27	3.37	3.85		4.21	3.12	5.34	4.37		4.89	3.02			4.2	2.85	5.02	4.36	2.78	4.61	3.11	4.15	2.97	4.78	2.96	5.62	3.03	3.98		4.42		4.87		4.48	3.19	5.19	3.51	3.87		4.01	2.44	3.77
1090	4.58	2.69		2.71		2.67	4.92	2.93	3.27	3.36	3.8		4.2	3.13	5.34	4.37		4.91	3.01	5.29		4.19	2.85	4.99	4.32	2.78	4.6	3.1	4.15	2.97	4.78	3.0	5.63	3.02	3.98		4.42		4.86		4.53	3.19	5.19	3.51	3.87		4.03	2.42	3.77
1091	4.59	2.65		2.71		2.67	4.92	2.95	3.27	3.68	3.79		4.19	3.13	5.34	4.37		4.92	2.99	5.38		4.19	2.84	4.97	4.32	2.79	4.59	3.1	4.15	2.98	4.78	3.01	5.65	3.01	3.98		4.42		4.86		4.55	3.19	5.2	3.51	3.87	2.82	4.03	2.43	3.78
1092	4.59	2.64		2.71		2.67	4.93	2.97	3.27	3.88			4.18	3.14	5.34	4.38		4.92	2.98	5.47		4.17	2.85	4.98	4.27	2.78	4.58	3.09	4.14	2.97	4.78	3.02	5.7	3.01	3.99		4.42		4.85		4.58	3.2	5.2	3.48	3.87	2.81	4.02	2.42	3.78
1093	4.59	2.64		2.71		2.67	4.93	2.99	3.27	3.96			4.17	3.14	5.35	4.38		4.92	2.97			4.16	2.8	4.99	4.28	2.77	4.57	2.93	4.13	2.97	4.78	3.02	5.64	2.99	3.99		4.41		4.84		4.59	3.2	5.23	3.48	3.86		4.01	2.41	3.78
1094	4.59	2.62		2.71		2.67	4.92	2.99	3.26	3.99			4.16	3.15	5.35	4.38		4.92	2.96	5.48		4.15	2.88	4.99	4.28	2.78	4.56	2.84	3.86	2.96	4.78	3.03	5.7	2.99	4.0		4.4		4.84		4.59	3.21	5.24	3.48	3.86	2.72	4.01	2.41	3.77
1095	4.6	2.62		2.71		2.67	4.92	2.98	3.26				4.15	3.16		4.38		4.92	2.96	5.48		4.13	2.9	4.98	4.28	2.79	4.54	2.99	3.63	2.95	4.78	3.03	5.65	2.99	4.01		4.4		4.82		4.59	3.22	5.24	3.48	3.86	2.76	4.02	2.4	3.77
1096	4.6	2.61		2.72		2.71	4.91	2.98	3.26	3.93			4.14	3.16	5.35	4.38		4.92	2.95	5.48	2.8	4.06	2.9	4.97		2.81	4.51	3.04		2.95	4.77	3.03	5.69	2.99	4.02		4.36		4.81		4.57	3.22	5.25	3.48	3.85	2.79	4.03	2.39	3.72
1097	4.6	2.6		2.73		2.73	4.91	2.98	3.25	3.92			4.14	3.17	5.36	4.39		4.91	2.96	5.48	2.84		2.86	4.96		2.82	4.33	3.05	3.69	2.94	4.81	3.03	5.7	2.99	4.02		4.35		4.79		4.55	3.22	5.26	3.49	3.85	2.79	3.96	2.47	3.69
1098	4.6	2.59	3.78	2.75		2.7	4.91	2.98	3.25	3.99			4.14	3.18	5.36	4.4		4.9	2.96	5.48	2.86	3.9	2.86	4.95	4.22	2.83	4.32	3.05	3.95	2.94	4.76	3.03	5.71	3.0	4.03		4.33		4.78		4.55	3.23	5.26	3.49	3.86	2.79	3.94	2.51	3.69
1099	4.59	2.59	3.73	2.76		2.7	4.91	2.97	3.2	4.0			4.14	3.18	5.36	4.4		4.89	2.97	5.5	2.86		2.86	4.94	4.24	2.84	4.34	3.04	4.07	2.93	4.77	3.03	5.72	3.0	4.03	3.23	4.33		4.77		4.55	3.23	5.25	3.5	3.86	2.78	3.93		3.68
1100	4.58	2.58	3.71	2.77		2.7	4.9	2.97	3.19	4.01			4.13	3.19	5.36	4.4		4.94	2.97	5.5	2.86		2.86	4.95	4.26	2.86	4.34	3.03	4.12	2.93	4.78	3.04	5.72	3.01	4.04	3.29	4.32		4.77		4.54	3.22	5.25	3.5	3.86	2.78	3.93		3.67
1101	4.57	2.57		2.78		2.7	4.9	2.97	3.19	4.01	3.37		4.11	3.19	5.37	4.4		4.91	2.99	5.51	2.87	3.99	2.86	4.95	4.25	2.92	4.34	3.02	4.15	2.89	4.78	3.04	5.72	3.01	4.04		4.31		4.75		4.52	3.22	5.25	3.49	3.89	2.78	3.92	2.53	3.67
1102	4.56	2.56		2.78		2.7	4.89	2.97	3.18	4.02	3.44		4.1	3.19	5.37	4.4		4.88	3.0	5.5	2.87	3.99	2.84	4.94	4.25	2.92	4.29	3.01	4.17	2.88	4.78	3.04	5.71	3.02	4.05		4.3		4.74		4.52	3.22	5.25	3.5	3.89	2.77	3.93	2.53	3.66
1103	4.55	2.54		2.78		2.71	4.89	2.96	3.17		3.5		4.09	3.19	5.38	4.4		4.88	3.02	5.51	2.86	4.0	2.82	4.95	4.24	2.93	4.27	3.0	4.17	2.9	4.78	3.04	5.71	3.03	4.05		4.3		4.73		4.5	3.21	5.24	3.49		2.77	3.93	2.53	3.65
1104	4.54	2.54		2.78		2.72	4.89	2.96	3.17		3.56		4.09	3.19	5.38	4.41		4.88	3.04	5.51	2.8	3.99	2.81	4.94	4.23	2.94	4.26	2.99	4.19	2.91	4.78	3.04	5.71	3.04	4.05	3.27	4.27		4.73		4.5	3.21	5.23	3.5	3.83	2.76	3.92	2.52	3.64
1105	4.53	2.53		2.78		2.72	4.89	2.96	3.17	4.02	3.58		4.08	3.19	5.38	4.41		4.88	3.06	5.56		3.99	2.8	4.95	4.21	2.95	4.26	2.98	4.19	2.93	4.78	3.04	5.71	3.04	4.06	3.25	4.27		4.73		4.49	3.21	5.22	3.5	3.87	2.75	3.92	2.52	3.64
1106	4.52	2.53		2.79		2.73	4.88	2.9	3.17	4.03	3.59		4.08	3.19	5.39	4.41		4.89	3.07	5.55		3.99	2.81	4.95	4.2	2.96	4.25	2.97	4.21	2.92	4.78	3.04	5.71	3.05	4.06	3.24	4.24		4.72		4.48	3.2	5.21	3.5	3.79	2.75	3.92	2.52	3.63
1107	4.51	2.51		2.79		2.73	4.88	2.96	3.18	4.03	3.59		4.08	3.19	5.39	4.41		4.9	3.08	5.55		3.98	2.82	4.96	4.2	2.96	4.25	2.95	4.22	2.92	4.78	3.03	5.7	3.06	4.07	3.23	4.26		4.71		4.48	3.2	5.19	3.49		2.74	3.92	2.52	3.62
1108	4.5	2.51		2.79		2.73	4.89	2.99	3.17	4.04	3.6		4.08	3.2	5.39	4.41		4.91	3.09	5.55		3.98	2.82	4.96	4.21	2.97	4.25	2.94	4.23	2.92	4.79	3.03	5.7	3.06	4.07	3.23	4.24		4.7		4.48	3.18	5.16	3.48		2.73	3.92	2.53	3.61
1109	4.49	2.5		2.79		2.73	4.89	3.0	3.18	4.01	3.61		4.08	3.2	5.4	4.41		4.93	3.09	5.55		3.98	2.83	4.97	4.2	2.89	4.24	2.93	4.24	2.93	4.82	3.03	5.7	3.06	4.08	3.23	4.25		4.7		4.47	3.17	5.14	3.47	3.75	2.73	3.92	2.53	3.6
1110	4.48	2.49		2.79		2.74	4.9	3.03	3.18	4.0	3.62		4.08	3.2	5.4	4.41		4.95	3.09	5.55		3.98	2.83	4.98	4.19	2.76	4.24	2.92	4.25	2.95	4.81	3.02	5.7	3.04	4.09	3.23	4.25		4.7		4.48	3.17	5.06	3.47	3.69	2.72	3.92		3.59
1111	4.47	2.49		2.78		2.74	4.9	3.04	3.19	3.98	3.63		4.08	3.2	5.4	4.41		5.04	3.09	5.55	2.8	3.98	2.85	4.99	4.18	2.83	4.23	2.92	4.25	2.96	4.81	3.02	5.68	3.04	4.09	3.24	4.25		4.71		4.48	3.14	4.94	3.46	3.41	2.72	3.93		3.58
1112	4.47	2.48		2.78		2.74	4.91	3.04	3.2	3.98	3.64		4.08	3.21	5.41	4.41		5.02	3.09	5.54	2.79	3.99	2.84	5.0	4.17	2.99	4.23	2.91	4.25	2.98	4.81	3.01	5.68	3.03	4.1	3.24	4.25		4.71		4.49	3.13	4.93	3.45	3.6	2.72	3.93	2.55	3.57
1113	4.46	2.48		2.78		2.74	4.92	3.05	3.21	3.97	3.65		4.08	3.21	5.41	4.41		5.03	3.09	5.54	2.79	4.02	2.82	5.01	4.16		4.23	2.91		2.99	4.81	3.01	5.65	3.02	4.1	3.25	4.25		4.72		4.49	3.13	4.92	3.44		2.59	3.95		3.56
1114	4.46	2.48		2.78		2.73	4.92	3.06	3.21	3.97	3.66		4.08	3.21	5.36	4.41		5.03	3.09	5.54	2.81	4.02	2.79	5.02	4.15			2.9		3.01	4.81	3.0	5.65	3.01	4.11	3.3	4.25		4.73		4.5	3.12	4.9	3.42		2.62	3.98		3.56
1115	4.45	2.45		2.77	2.95	2.73	4.93	3.07	3.2	3.96	3.67		4.08	3.22	5.07	4.41		5.03	3.09	5.54	2.76	4.03	2.78	5.03	4.15	2.89		2.9		3.03	4.8	3.0		3.0	4.11	3.32	4.25		4.73		4.48	3.12	4.84	3.39	3.53	2.7	4.0		3.56
1116	4.45	2.44		2.77	3.0	2.72	4.95	3.08	3.21	3.92	3.72		4.08	3.22	4.86	4.41		5.04	3.09	5.53	2.74	4.03	2.79	5.05	4.16	2.8	4.22	2.9		3.05	4.8	3.0	5.64	2.99	4.11	3.35	4.25		4.74		4.48	3.12	4.8	3.36	3.29	2.73	4.0	2.56	3.56
1117	4.45	2.44		2.77		2.72	4.96	3.1	3.2	3.92	3.73		4.08	3.22	4.74	4.41		5.05	3.09	5.53	2.76	4.03	2.8	5.06	4.17	2.8		2.9	3.01	3.07	4.8	3.0	5.64	2.97	4.12	3.37	4.28		4.76		4.48	3.11	4.68	3.34	3.04	2.74	3.97	2.56	3.56
1118	4.45	2.43		2.77		2.71	4.97	3.12	3.2	3.91	3.74		4.08	3.22	4.7	4.42		5.06	3.09	5.49		4.03	2.81	5.07	4.17	2.86		2.9	3.84	3.08	4.8	3.0	5.63	2.96	4.12	3.38	4.27		4.84		4.5	3.11	4.66	3.34	3.65	2.75			3.56
1119	4.45	2.44		2.76	3.0	2.7	4.98	3.11	3.2	3.91	3.74		4.08	3.23	4.76	4.42		5.07	3.1	5.47	2.76	4.03	2.83	5.08	4.16	2.88	4.32	2.92	4.14	3.09	4.8	3.0	5.62	2.95	4.12	3.44	4.02		4.93		4.51	3.1	4.68	3.33	3.43	2.75	4.0	2.56	3.57
1120	4.45	2.44		2.76	2.99	2.69	4.99	3.11	3.19	3.92	3.72		4.08	3.23	4.91	4.42	3.65	5.08		5.45		4.03	2.83	5.09	4.16	2.87	4.32	2.94	4.24	3.1		3.0	5.61	2.94	4.12	3.41	4.04		4.97		4.51	3.09	4.65	3.32		2.75	4.0	2.56	3.57
1121	4.45	2.44		2.77		2.69	5.0	3.11	3.19	3.92	3.71		4.08	3.23	5.11	4.08	3.55	5.08	3.11	5.44		4.07	2.82	5.1	4.16	2.87	4.33	2.95	4.28	3.12	4.93	3.0	5.6	2.94	4.13	3.43	4.09		4.98		4.49	3.07	4.65	3.32		2.75	4.0	2.56	3.57
1122	4.46	2.43		2.76		2.69	5.01	3.11	3.18	3.93	3.7		4.08	3.23	5.3		3.51	5.1	3.11	5.43	2.69	4.07	2.8	5.11		2.88	4.34	2.95	4.28	3.11	4.95	3.0	5.6	2.89	4.13		4.15		4.98		4.51	3.07	4.64	3.31		2.74	3.99	2.55	3.58
1123	4.46	2.43		2.76		2.68	5.02	3.12	3.17	3.93	3.69		4.09	3.23	5.38		3.5	5.1	3.11	5.42	2.64	4.06	2.8	5.12		2.89	4.35	2.96	4.28	3.12	4.95	3.0	5.6	2.89	4.13	3.36	4.18		4.98		4.51	3.06	4.63	3.31		2.73	3.98	2.56	3.59
1124	4.47	2.43		2.76		2.68	5.02	3.12	3.16	3.94	3.69		4.1	3.23	5.42	5.16	3.49	5.12		5.41	2.65	4.05	2.81	5.13	4.14	2.94	4.35	2.96	4.33	3.12	4.95	3.0	5.6	2.92	4.13	3.34	4.17		4.98			3.06	4.62	3.3		2.73	3.96	2.55	3.6
1125	4.47	2.43	3.45	2.76		2.68	5.03	3.13	3.11	3.82	3.68		4.1	3.23	5.44	4.34	3.5	5.13		5.39	2.65	4.04	2.83	5.13		2.91	4.35	2.96	4.33	3.14	4.94	3.0	5.6	2.91	4.14		4.17		4.98		4.68	3.06	4.61	3.29		2.73	3.92	2.55	3.6
1126	4.48	2.43	3.35	2.76		2.68	5.04	3.16	3.09		3.66		4.1	3.23	5.46	4.22	3.52	5.14	3.11	5.38	2.64	4.04	2.84	5.14	4.1	2.87	4.35	2.97	4.33	3.16	4.94	3.01	5.63	2.9	4.14		4.16		4.97		4.78	3.06	4.61	3.29	3.55	2.72	3.87	2.55	3.61
1127	4.49	2.48		2.75		2.68	5.04	3.17	3.07		3.65		4.1	3.23	5.48	4.26	3.53	5.14	3.11	5.37	2.64	4.05	2.76	5.15		2.85	4.35	2.97	4.32	3.17	4.94	3.01	5.65	2.9	4.14		4.15		4.97		4.81	3.06	4.61	3.28	3.75	2.72	3.84	2.55	3.62
1128	4.5	2.55		2.75	2.93	2.68	5.05	3.17	3.06		3.63		4.1	3.23	5.51	4.36	3.53	5.15	3.1	5.36	2.65	4.06	2.77	5.15	4.09		4.35	2.98	4.32	3.19	4.94	3.01	5.66	2.9	4.14		4.14		4.97		4.82	3.06	4.61	3.28	3.81	2.71	3.81	2.55	3.63
1129	4.5	2.59		2.74	2.91	2.68	5.08	3.17	3.06		3.62		4.09	3.23	5.52	4.43	3.55	5.15	3.1	5.36	2.65	4.07	2.81	5.16	4.11	2.8	4.34	2.99	4.32	3.19	4.94	3.01	5.67	2.9	4.15		4.1		4.96		4.83	3.06	4.61	3.27	3.98	2.71	3.78	2.55	3.64
1130	4.51	2.59		2.73	2.88	2.68	5.11	3.16	3.05		3.61		4.09	3.23	5.53	4.45	3.57	5.15	3.1	5.38	2.65	4.09	2.87	5.16	4.12		4.34	3.01	4.32	3.2	4.94	3.01	5.67	2.9	4.15		4.15		4.95		4.83	3.06	4.61	3.27	4.18	2.71	3.78	2.55	3.65
1131	4.52	2.6		2.72	2.89	2.68	5.12	3.16	3.05	3.84	3.59		4.09	3.23	5.53	4.46	3.58	5.19	3.1	5.39	2.65	3.97	2.88	5.16	4.12		4.34	3.02	4.33	3.2	4.95	3.01	5.68	2.9	4.15		4.17		4.95			3.07	4.61	3.29		2.71	3.79	2.55	3.66
1132	4.52	2.59		2.72	2.88	2.68	5.12	3.16	3.05	3.87	3.58		4.09	3.23	5.53	4.47	3.57	5.18	3.09	5.39	2.64	4.01	2.89	5.17	4.11		4.34	3.03	4.33	3.2	4.95	3.01	5.69	2.9	4.15	3.45	4.17		4.94			3.08	4.61	3.29	4.0	2.71	3.82	2.55	3.68
1133	4.53	2.58		2.71	2.87	2.68	5.11	3.17	3.04	3.9	3.54		4.09	3.23	5.54	4.47	3.55	5.18	3.09	5.39	2.65	4.04	2.93	5.17	4.05	2.75	4.34	3.05	4.36	3.2	4.95	3.01	5.69	2.9	4.15		4.18		4.93			3.12	4.61	3.29	3.88	2.71	3.82	2.55	3.69
1134	4.54	2.58		2.71	2.82	2.68	5.11	3.17	3.04	3.9	3.46		4.08	3.22	5.55	4.46	3.56	5.18	3.08	5.39	2.65	4.06	2.94	5.17	4.12	2.74	4.34	3.07	4.37	3.2	4.96	3.0	5.69	2.92	4.16	3.51	4.19		4.91			3.1	4.61	3.29	3.75	2.71	3.83	2.55	3.7
1135	4.55	2.56		2.71	2.82	2.68	5.1	3.17	3.03	3.91			4.08	3.22	5.53	4.45		5.18	3.07	5.39	2.65	4.07	2.93	5.17	4.1	2.79	4.35	3.08	4.36	3.2	4.97	3.0	5.73	2.93	4.16	3.51	4.18		4.9				4.62	3.29		2.71	3.83	2.56	3.71
1136	4.55	2.54		2.72	2.81	2.69	5.09	3.17	3.03	3.98			4.08	3.22	5.52	4.44	3.58	5.17	3.07	5.39	2.66	4.07	2.93	5.17	4.06	2.83	4.35	3.1	4.36	3.2	4.97	3.0	5.76	2.93	4.15	3.52	4.18		4.89				4.62	3.29		2.71	3.83	2.56	3.71
1137	4.55	2.55		2.72	2.79	2.69	5.09	3.16	3.02	4.0			4.08	3.22	5.5	4.44	3.5	5.16	3.06	5.39	2.66	4.07	2.93	5.16	4.05	2.87	4.37	3.12	4.32	3.19	4.98	2.99	5.78	2.95	4.15	3.52	4.18		4.88				4.63	3.29		2.71	3.81	2.57	3.71
1138	4.56			2.72	2.9	2.69	5.08	3.16	3.01	4.0			4.08	3.22	5.48	4.42	3.46	5.16	3.05	5.39	2.67	4.07	2.93	5.18	4.06	2.89	4.33	3.13	4.31	3.18	4.98	2.99	5.8	2.95	4.15	3.52	4.18		4.87			3.1	4.64	3.33	3.95	2.71	3.81	2.57	3.71
1139	4.57	2.47		2.74	2.87	2.69	5.07	2.96	3.0	4.03			4.09	3.22	5.47	4.4	3.44	5.16	3.05	5.39	2.67	4.08	2.95	5.15	4.07	2.91	4.39	3.16	4.31	3.17	4.98	2.95	5.81	2.95	4.16	3.44	4.17		4.85			3.14	4.65	3.31		2.72	3.81	2.56	3.72
1140	4.57	2.42		2.57	2.81	2.7	5.06		2.99	4.02			4.09	3.22	5.44	4.41	3.44	5.16	3.05	5.39	2.67	4.08	2.96	5.13	4.06	2.91	4.39	3.17	4.31	3.16	4.98	2.96	5.81	2.96	4.15	3.42	4.17		4.82			3.16	4.66	3.31	3.67	2.73	3.8	2.56	3.72
1141	4.57	2.41			2.79	2.7	5.05		2.97	4.02			4.09	3.22	5.42	4.4	3.44	5.15	3.04	5.39	2.68	4.08	2.97	5.13	4.06	2.92	4.41	3.18	4.3	3.15	4.98	2.96	5.81	3.01	4.15	3.41	3.87		4.81			3.17	4.66	3.31	3.67	2.74	3.8	2.55	3.72
1142	4.58	2.4			2.81	2.7	5.04		2.96	4.01			4.1	3.21	5.29	4.41	3.45	5.14	3.05	5.39	2.68	4.09	2.97	5.12	4.06	2.91	4.41	3.18	4.3	3.14	4.99	2.95	5.81		4.15	3.41			4.81			3.21	4.67	3.32	3.72	2.8	3.8	2.55	3.73
1143	4.58	2.39			2.81	2.71	5.03		2.95	4.01	3.15		4.11	3.22	5.21	4.41	3.45	5.13	3.05	5.38	2.69	4.02	2.97	5.12	4.06	2.92	4.4	3.18	4.3	3.12	4.99	2.94	5.81		4.16	3.41			4.79			3.22	4.67	3.33	3.73	2.8	3.76	2.55	3.73
1144	4.56	2.39			2.83	2.71	5.02		2.95		3.2		4.11	3.22	5.17	4.41	3.45	5.13	3.05	5.38	2.69	4.11	2.98	5.12	4.05	2.92	4.39	3.18	4.28	3.12	5.0	2.94	5.81		4.16	3.41			4.78		4.86	3.23	4.68	3.33	3.72	2.81	3.75	2.55	3.74
1145	4.65	2.39			2.83	2.71	5.01	3.06	2.95				4.11	3.22	5.13	4.41	3.46	5.12	3.05	5.39	2.69	4.13		5.12	4.04	2.91	4.39	3.18	4.27	3.13		2.93	5.82	2.98	4.16	3.43			4.77		4.82	3.24	4.68	3.34	3.74	2.82	3.73	2.55	3.74
1146	4.56	2.44		2.59	2.84	2.71	5.0	2.93	2.95		3.48		4.12	3.22	5.12	4.42	3.46	5.11	3.02	5.39	2.68	4.13	2.99	5.12	4.04	2.9	4.38	3.17	4.25	3.13		2.93	5.81	3.0	4.16	3.44	3.54		4.75		4.79	3.25	4.68	3.33	3.76	2.83	3.73	2.56	3.74
1147	4.72	2.43		2.64	2.83	2.71	4.98	2.94	2.95		3.53		4.12	3.22	5.08	4.42	3.47	5.09	3.04	5.39	2.68	4.13	3.01	5.13	4.03	2.78	4.38	3.17	4.24	3.12		2.93	5.81	3.0	4.16	3.44	3.69		4.74		4.78	3.26	4.68	3.33	3.79	2.84	3.72	2.57	3.74
1148		2.42				2.71	4.97	2.97	2.94		3.57		4.12	3.22	4.98	4.43	3.48	5.08	3.04	5.39	2.68	4.13	3.02	5.13	3.97	2.72	4.38	3.17	4.24	3.13		2.92	5.69	3.0	4.16	3.44	3.88		4.73		4.77	3.26	4.68	3.33	3.81	2.84	3.68	2.57	3.74
1149		2.43		2.7		2.72	4.96	3.02	2.92	4.03	3.59		4.11	3.23	4.61	4.38	3.49	5.08	3.03	5.39	2.68	4.12	3.02	5.13	4.03	2.7	4.4	3.16	4.24	3.13		2.9	5.68	2.99	4.16	3.45	4.05		4.73		4.77	3.26	4.69	3.33	3.85	2.84	3.65	2.58	3.74
1150		2.44		2.71		2.72	4.95	3.05	2.92	4.04	3.61		4.11	3.23		4.42	3.5	5.07	3.03	5.39	2.68	4.12	3.02	5.14	4.05	2.73	4.39	3.16	4.25	3.13		2.94	5.68	2.99	4.17	3.46	4.13		4.72			3.26	4.69	3.33	3.88	2.85	3.65	2.58	3.74
1151		2.46		2.72		2.77	4.95	3.07	2.91	4.05	3.62		4.1	3.23		4.41		5.07	3.02	5.39	2.68	4.13	3.02	5.14	4.04	2.79	4.39	3.15	4.25	3.13		2.96	5.69	2.99	4.17	3.49	4.15		4.7		4.76	3.26	4.69	3.32	3.9	2.85	3.64	2.58	3.75
1152		2.56		2.73		2.73	4.94	3.09	2.91	4.05	3.64		4.09	3.23		4.4	3.5	5.07	3.0	5.4	2.68	4.12	3.03	5.15	4.04	2.83	4.4	3.15	4.26	3.12	4.78	2.97	5.69	2.99	4.17	3.52	4.15		4.69		4.75	3.27	4.69	3.28		2.85	3.65	2.58	3.78
1153		2.58				2.77	4.94	3.11	2.91	4.06	3.65		4.08	3.23		4.39	3.5	5.07	2.98	5.39	2.67	4.25	3.05	5.16	4.04	2.83	4.4	3.14	4.26	3.11	4.81	2.97	5.69	3.0	4.17	3.44	4.14		4.69		4.74	3.28	4.69	3.28		2.85	3.65	2.58	3.81
1154		2.57		2.74		2.79	4.94	3.12	2.91	4.09	3.66		4.07	3.23		4.38	3.51	5.07	2.98	5.39	2.67	4.39	3.06	5.17	4.03	2.82	4.39	3.14	4.26	3.11	4.84	2.97	5.67	3.0	4.19	3.49	4.14		4.68		4.72	3.28	4.7	3.27		2.85	3.63	2.57	3.81
1155		2.61		2.74		2.8	4.94	3.13	2.91	4.08	3.67		4.07	3.22		4.37	3.51	5.07	2.97	5.39	2.67	4.46	3.06	5.18	4.03	2.83	4.39	3.07	4.27	3.1	4.87	2.97	5.66	3.0	4.2	3.61	4.14		4.67		4.7	3.29	4.71	3.26		2.85	3.62	2.57	3.81
1156		2.64		2.75		2.82	4.94	3.1	2.91		3.69		4.06	3.22		4.24	3.51	5.07	2.97	5.39	2.67	4.42	3.05	5.19	4.04	2.82	4.39	3.1	4.28	3.1	4.86	2.97	5.65	3.0	4.21	3.64	4.15		4.66		4.69	3.28	4.72	3.25		2.85	3.61	2.57	3.81
1157		2.63		2.75		2.83	4.95	3.2	2.91	4.11	3.7		4.05	3.21		3.52	3.51	5.08	2.96	5.39	2.67	4.46	3.05	5.2	4.04	2.82	4.39	3.1	4.3	3.09	4.85	2.97	5.64	3.01	4.21	3.65	4.13		4.62		4.68	3.28	4.76	3.24		2.84	3.6	2.57	3.81
1158		2.67		2.76		2.83	4.95	3.2	2.92	4.12	3.71		4.05	3.21			3.51	5.08	2.91	5.39	2.67	4.42	3.06	5.21	4.05	2.83	4.39	3.1	4.31	3.08	4.85	2.97	5.64	3.04	4.22	3.66	4.13		4.62		4.68	3.27	4.72	3.24		2.85	3.59	2.58	3.8
1159		2.69		2.76		2.83	4.96	3.21	2.92	4.12	3.73		4.04	3.2			3.51	5.07	2.9	5.39	2.67	4.42	3.06	5.22	4.05	2.86	4.39	3.1	4.32	3.07	4.85	2.97	5.62	3.05	4.22	3.66	4.14		4.61		4.67	3.27	4.73	3.16		2.84	3.6	2.56	3.8
1160		2.75		2.76		2.83	4.96	3.22	2.92	4.11	3.75		4.04	3.19			3.5	5.07	2.97	5.39	2.68	4.42	3.06	5.22	4.06	2.83	4.28	3.1	4.32	3.07	4.84	2.97	5.6		4.23	3.66	4.14		4.6		4.67	3.27	4.7	3.18		2.84	3.6	2.57	3.79
1161		2.7		2.77		2.83	4.97	3.22	2.92	4.1	3.76		4.03	3.17			3.5	5.07	3.01	5.39	2.68	4.44	3.06	5.23	4.06	2.81	4.32	3.09	4.33	3.07	4.84	2.97	5.59		4.23	3.67	4.15		4.6		4.66	3.27	4.73	3.19		2.84	3.61	2.6	3.79
1162		2.68		2.77	3.04	2.82	4.97	3.23	2.93	4.1	3.77		4.03	3.16		3.77	3.47	5.06	3.01	5.39	2.68	4.45	3.07	5.23	4.05	2.79	4.31	3.09	4.34	3.07	4.83	2.97	5.58	3.03	4.25	3.67	4.15		4.59		4.66	3.27	4.73	3.18		2.85	3.66	2.6	3.78
1163		2.69		2.77	3.06	2.86	4.98	3.24	2.93	4.1	3.78		4.03	3.15		3.88	3.46	5.06	2.96	5.39	2.68	4.49	3.07	5.24	4.05	2.81	4.3	3.09	4.36	3.06	4.83	2.96	5.57		4.25	3.66	4.15		4.63		4.65	3.27	4.74	3.17		2.85	3.65	2.6	3.77
1164		2.69		2.77		2.87	4.99	3.25	2.93	4.1	3.78		4.03	3.14		4.09	3.47	5.06	2.94	5.4	2.68	4.51	3.07	5.24	4.05	2.82	4.29	3.09	4.37	3.06	4.83	2.96	5.56		4.25	3.66	4.15		4.6	2.75	4.64	3.27	4.74	3.18		2.86	3.64	2.6	3.77
1165		2.69		2.77	3.1	2.85	4.99	3.25	2.94	4.09	3.78		4.03	3.13		4.24	3.47	5.05	2.94	5.4	2.68	4.53	3.08	5.25	4.03	2.8	4.29		4.38	3.06	4.83	2.96	5.54	3.03	4.26	3.62	4.15		4.6	2.77	4.72	3.27	4.74	3.18		2.86	3.62	2.6	3.76
1166		2.69		2.77	3.14	2.84	4.99	3.26	2.94	4.08	3.78		4.03	3.11		4.34	3.47	5.05	2.94	5.4	2.69	4.53	3.08	5.26	4.02	2.79	4.27		4.39	3.06	4.82	2.96	5.51		4.26	3.57	4.15		4.61	2.77	4.74	3.26	4.73	3.18		2.92	3.78	2.58	3.75
1167		2.7		2.77		2.84	4.99	3.26	2.94	4.08	3.77		4.04	3.1		4.39	3.46	5.04	2.95	5.4	2.69	4.54	3.08	5.27	4.01	2.79	4.27	3.09	4.41	3.05	4.83	2.96	5.49	3.08	4.27	3.59	4.15		4.61	2.77		3.25	4.73	3.18			3.72	2.58	3.75
1168		2.7		2.77	3.33	2.84	4.99	3.26	2.94	4.07	3.76		4.04	3.09		4.39	3.46	5.04	2.98	4.75	2.69	4.54	3.08	5.29	4.01	2.79	4.27	3.1	4.42	3.04	4.83	2.96	5.48	2.94	4.27	3.58	4.15		4.62	2.78		3.25	4.72	3.18			3.7	2.59	3.74
1169		2.71		2.76	3.46	2.83	4.99	3.26	2.94	4.06	3.74		4.04	3.07		4.4	3.46	5.04	2.97		2.69	4.55	3.09	5.3	3.93	2.77	4.26	3.1	4.43	3.05	4.83	2.96	5.47		4.27	3.57	4.14		4.62	2.78		3.24	4.72	3.18				2.59	3.74
1170		2.7		2.74	3.56	2.83	4.99	3.26	2.94	4.06	3.73		4.05	3.06		4.4	3.46	5.03	2.96		2.68	4.55	3.09	5.3	4.04	2.77	4.26	3.1	4.44	3.06	4.83	2.96	5.46		4.28	3.57	4.14		4.63	2.79		3.24	4.71	3.17		2.92			3.74
1171		2.7		2.73	3.57	2.83	4.99	3.26	2.94	4.05	3.71		4.05	3.05		4.38	3.46	5.03	2.97	4.04	2.68	4.47	3.09		4.05	2.77	4.26	3.1	4.45	3.06	4.84	2.96	5.46		4.28	3.56	4.13		4.63	2.79		3.24	4.71	3.17		2.9		2.53	3.74
1172		2.7		2.73	3.55	2.83	4.99	3.26	2.94	4.05	3.7		4.05	3.04		4.38	3.45	5.02	2.98	4.23	2.68	4.41	3.08		4.05	2.77	4.24	3.09	4.45	3.05	4.84	2.96	5.44		4.29	3.56	4.13		4.63	2.79		3.24	4.71	3.28		2.88		2.51	3.73
1173		2.71		2.72	3.5	2.82	4.98	3.25	2.93	4.04	3.68		4.06	3.03		4.36	3.45	5.02	2.95	4.35	2.68	4.37	3.08	5.33	4.04	2.76	4.28	3.09	4.45	3.03	4.85	2.96	5.43	2.84	4.29		4.13		4.64	2.87		3.25	4.7	3.31		2.87		2.51	3.73
1174				2.72	3.54	2.82	4.98	3.24	2.93	4.03	3.67		4.07	3.02		4.36	3.45	5.01	2.94	4.59	2.68		3.08	5.35	4.04	2.76	4.28	3.08	4.46	3.04	4.85	2.97	5.42		4.3		4.12		4.63	2.83		3.25	4.7	3.27		2.85	3.82	2.52	3.73
1175		2.69		2.71	3.58	2.82	4.97	3.2	2.93	4.03	3.65		4.07	3.01		4.36	3.44	5.0	2.92	4.76	2.68		3.08	5.36	4.04	2.75	4.3	3.07	4.45	3.12	4.85	2.97	5.41	2.84	4.3		4.12		4.63	2.82		3.25	4.7	3.24		2.85		2.53	3.72
1176		2.73		2.69	3.35	2.83	4.97	3.14	2.93	4.01	3.64		4.07	3.01		4.35	3.44	5.0	2.92	4.98	2.68		3.07	5.37	4.02	2.72	4.27	3.07	4.46	3.07	4.85	2.97	5.41		4.32	3.54	4.11		4.62	2.81		3.25	4.71	3.22		2.84	3.84	2.54	3.72
1177		2.75		2.69		2.79	4.96	3.14	2.94	4.0	3.64		4.08	3.01		4.35	3.43	4.99	2.92	5.19	2.67	4.36	3.07	5.37		2.75	4.27	3.06	4.45	3.07	4.87	2.98	5.4		4.32	3.53	4.11		4.63	2.8		3.25	4.72	3.22		2.84	3.75	2.54	3.72
1178		2.75		2.68		2.76	4.95	3.15	2.98	3.99	3.63		4.08	3.01		4.36	3.43	4.97	2.92	5.32	2.67	4.36	3.02	5.38		2.78	4.27	3.05	4.45	3.06	4.89	2.98	5.38	3.07	4.33	3.52	4.11		4.62	2.79		3.25	4.72	3.21		2.84	3.72	2.54	3.72
1179		2.75		2.69	3.19	2.73	4.95	3.13	3.0	3.99	3.63		4.09	3.01		4.36	3.42	4.96	2.9	5.36	2.67	4.37	3.05	5.38		2.83	4.26	3.04	4.45	3.07	4.9	2.98	5.36	3.18	4.36	3.52	4.1		4.63	2.78		3.25	4.76	3.2		2.84	3.7	2.53	3.71
1180		2.76		2.69	3.23	2.73	4.94	3.13	3.03	3.99	3.63		4.09	3.0		4.36	3.42	4.95	2.9	5.37	2.67	4.37	3.06	5.38	4.02	2.87	4.26	3.03	4.45	3.07	4.9	2.99	5.34	3.19	4.37	3.53	4.09		4.63	2.77		3.25	4.77	3.2		2.84	3.68	2.53	3.7
1181		2.76		2.67	3.19	2.74	4.94	3.12	3.06	3.99	3.63		4.09	3.0		4.37	3.41	4.94	2.9	5.37	2.67	4.38	3.07	5.39	4.04	2.95	4.25	3.02	4.45	3.07	4.9	2.99	5.33		4.36	3.53	4.09		4.63	2.77		3.25	4.78	3.19		2.84	3.67	2.52	3.7
1182		2.73		2.67	2.45	2.74	4.94	3.11	3.07	4.0	3.63		4.1	3.0		4.37	3.41	4.93	2.9	5.37	2.68	4.23	3.08	5.39	4.05	3.05	4.24	3.01	4.46	3.06	4.89	3.0	5.33		4.37		4.09		4.63	2.76	4.53	3.22	4.78	3.19		2.84	3.67	2.52	3.69
1183		2.71		2.67	2.26	2.75	4.94	3.1	3.08	4.0	3.63		4.1	3.0		4.37	3.4	4.92	2.94	5.37	2.67	4.29	3.09	5.4	4.06	3.06	4.25	3.0	4.46	3.06	4.88	3.0	5.34		4.38		4.09		4.63	2.75		3.21	4.79	3.19		2.85	3.67	2.51	3.69
1184		2.71		2.67	2.56	2.76	4.94	3.1	3.08	4.01	3.62		4.11	2.99		4.38	3.4	4.9	2.93	5.37	2.66	4.25	3.09	5.4	4.06	3.11	4.24	3.0	4.46	3.07	4.87	3.0	5.34	3.16	4.39		4.1		4.63	2.75	4.47	3.21	4.79	3.18		2.85	3.68	2.51	3.68
1185		2.71		2.67	2.7	2.77	4.94	3.09	3.08	4.01	3.63		4.11	2.99		4.38	3.39	4.82	2.93	5.35	2.65	4.25	3.09	5.41	4.06	3.14	4.24	2.94	4.47	3.09	4.87	3.01	5.35	3.16	4.39		4.1		4.64	2.74	4.41	3.22	4.8	3.18		2.85	3.7	2.51	3.71
1186		2.73		2.66	2.84	2.77	4.95	3.08	3.08	4.02	3.63		4.11	2.98		4.39	3.4	4.62	2.96	5.36	2.65	4.28	3.09	5.41	4.06	3.13	4.23	2.99	4.47	3.08	4.86	3.01	5.38	3.16	4.4		4.1		4.64	2.73	4.41	3.23	4.8	3.17		2.85		2.5	3.7
1187		2.71		2.66	2.94	2.79	4.95	3.07	3.09	4.03	3.62		4.12	2.98		4.39	3.4	5.0	2.96	5.36	2.64	4.28	3.09	5.41	4.05	2.92	4.22	3.01	4.51	3.08	4.86	3.01	5.38	3.18	4.4		4.1		4.59	2.72	4.41	3.23	4.8	3.17			3.69	2.5	3.7
1188		2.7		2.66	2.99	2.81	4.96	3.07	3.09	4.04	3.63		4.13	2.97		4.4	3.4		2.95	5.35	2.63	4.26	3.09	5.41	4.05	2.8	4.21	3.02	4.52	3.07	4.86	3.0	5.39	3.18	4.4		4.1		4.55	2.71	4.42	3.23	4.8	3.17		2.84	3.7	2.49	3.69
1189		2.71		2.66	3.01	2.82	4.98	3.07	3.1	4.04	3.62		4.14	2.96		4.4	3.4	4.7	2.9	5.35	2.63	4.24	3.1	5.42	4.05	2.78	4.21	3.02	4.52	3.06	4.86	3.0	5.39	3.19	4.41		4.1		4.56	2.7	4.42	3.23	4.8	3.19			3.71	2.49	3.69
1190		2.69		2.66	3.04	2.82	4.97	3.06	3.11	4.05	3.62		4.14	2.96		4.4	3.4	4.84	2.93	5.34	2.63	4.23	3.01	5.42	4.06	2.77	4.2	3.03	4.52	3.06	4.86	2.99	5.42	3.18	4.41		4.11		4.56	2.68	4.42	3.23	4.79	3.21			3.71	2.49	3.68
1191		2.69		2.67	3.05	2.83	4.98	3.06	3.11	4.05	3.63		4.14	2.95		4.39	3.41	4.89	2.95	5.34	2.64	4.22	3.01	5.42	4.06	2.75	4.2	3.03	4.52	3.05	4.85	2.99	5.45	3.17	4.42		4.11		4.57	2.67	4.42	3.23	4.79	3.2		2.96		2.5	3.68
1192		2.69		2.67	3.07	2.82	4.98	3.06	3.12	4.06	3.63		4.15	2.95		4.38	3.41		2.96	5.34	2.66	4.21	3.15	5.4	4.07	2.73	4.19	3.03	4.52	3.04	4.84	2.98	5.47	3.17	4.42		4.12		4.58	2.56	4.42	3.23	4.78	3.21		3.01		2.52	3.69
1193		2.7		2.67	3.08	2.83	4.99	3.07	3.14	4.07	3.63		4.15	2.94		4.37	3.41		2.96	5.34	2.65	4.18	3.2	5.39	4.07	2.73	4.2	3.04	4.52	3.03	4.84	2.98	5.48	3.16	4.43		4.12		4.58	2.65	4.42	3.23	4.77	3.21		2.9			3.69
1194		2.73		2.67	3.08	2.84	4.99	3.07	3.14	4.07	3.64		4.15	2.94		4.37	3.42	4.8	2.95	5.34	2.65	4.16	3.21	5.38	4.07	2.73	4.14	3.04	4.52	3.03	4.83	2.97	5.49	3.14	4.43		4.13		4.59	2.65	4.43	3.23	4.76	3.22		2.86		2.53	3.69
1195		2.76		2.68	3.11	2.85	5.0	3.08	3.14	4.06	3.64		4.16	2.94		4.37	3.42		2.93	5.34	2.65	4.14	3.22	5.36	4.07	2.74	3.64	3.04	4.52	3.01	4.82	2.97	5.51	3.13	4.44		4.13		4.59	2.65	4.44	3.23	4.76	3.22		2.85		2.53	3.7
1196		2.76		2.68	3.09	2.86	5.0	3.08	3.14	4.06	3.64		4.15	2.93		4.36	3.43		2.92	5.34	2.66	4.12	3.22	5.33	4.08	2.74		3.04	4.52	3.0	4.82	2.97	5.54	3.11	4.44		4.14		4.6	2.64	4.46	3.23	4.76	3.2		2.85	3.73	2.53	3.7
1197		2.73		2.68	3.11	2.87	5.01	3.08	3.13	4.06	3.65		4.15	2.93		4.36	3.43		2.91	5.34	2.66	4.1	3.23	5.31	4.08	2.74		3.03	4.51	3.0	4.81	2.96	5.54	3.1	4.46		4.15		4.61	2.64	4.4	3.23	4.77			2.85	3.74	2.54	3.71
1198				2.68	3.09	2.88	5.01	3.08	3.13	4.06	3.65		4.14	2.93		4.36	3.43	4.61	2.91	5.34	2.66	4.08	3.23	5.31	4.08	2.73		3.04	4.51	3.0	4.8	2.96	5.55	3.09	4.48		4.15		4.62	2.63	4.36	3.22	4.77			2.85	3.75	2.54	3.71
1199				2.69	3.27	2.88	5.01	3.08	3.12	4.06	3.66		4.14	2.93		4.35	3.44	4.79	2.91	5.33	2.67	4.06	3.24	5.29		2.73		3.04	4.5	2.99	4.8	2.97	5.54	3.07	4.51		4.16		4.64	2.64	4.41	3.22	4.78	3.22		2.85	3.75	2.54	3.72
1200				2.69	3.24	2.89	5.02	3.09	3.12	4.07	3.66		4.13	2.93		4.35	3.45	4.91	2.91	5.33	2.66	4.04	3.25	5.28	4.04	2.72		3.04	4.5	2.99	4.8	2.97	5.54	3.06	4.44		4.17		4.65	2.65	4.43	3.22	4.79	3.23		2.86	3.75	2.56	3.74
1201		2.55		2.68	3.2	2.89	5.02	3.09	3.12	4.07	3.67		4.12	2.93		4.35	3.59	5.0	2.9	5.32	2.65	4.02	3.25	5.26		2.71		3.04	4.5	3.0	4.8	2.95	5.53	3.06	4.2		4.18		4.69	2.65	4.47	3.21	4.79	3.24		2.86	3.76	2.61	3.75
1202				2.69	3.15	2.9	5.01	3.09	3.11	4.08	3.67		4.11	2.94		4.35		5.06	2.9	5.32	2.65	4.0	3.26	5.25		2.71	3.51	3.03	4.51	3.0	4.8	2.97	5.53	3.05	4.05		4.18		4.69	2.65	4.5	3.23	4.8	3.24		2.86	3.76	2.64	3.76
1203		2.71		2.71		2.91	5.01	3.1	3.1	4.09	3.68		4.1	2.94		4.35		5.11	2.9	5.31	2.65	3.99	3.27	5.24		3.03	3.73	3.03	4.52	3.0	4.81	2.98	5.53	3.04	3.53		4.19		4.71	2.66	4.5	3.25	4.8	3.24		2.86	3.74		3.77
1204				2.72		2.92	5.01	3.13	3.09	4.09	3.68		4.1	2.95		4.34		5.12	2.83	5.3	2.65	3.99	3.26	5.24			3.9	3.04	4.53	3.01	4.81	2.98	5.51	3.04			4.19		4.72	2.67	4.5	3.24	4.81	3.24		2.87	3.73	2.6	3.78
1205		2.76		2.72		2.93	5.01	3.14	3.08	4.09	3.69		4.09	2.95		4.34		5.12	2.83	5.29	2.65	3.98	3.27	5.27				3.04	4.32	3.01	4.81	2.99	5.46	3.03	3.25		4.2		4.74	2.71	4.51	3.25	4.82	3.24		2.88	3.74	2.52	3.81
1206		2.76		2.73	2.79	2.93	5.01	3.15	3.07	4.1	3.7		4.09	2.96		4.33		5.14	2.81	5.28	2.65	3.99	3.26	5.27				3.04	4.31	3.01	4.81	2.99	5.43	3.03	3.66		4.2		4.76	2.76		3.25	4.83	3.24		2.88		2.48	3.82
1207		2.77		2.73	2.94	2.92	5.0	3.16	3.05	4.1	3.71		4.08	2.96		4.33		5.16	2.83	5.27	2.65	3.99	3.25	5.25				3.04		3.01	4.82	3.0	5.4	3.03			4.21		4.77	2.79		3.25	4.84	3.24		2.89		2.46	3.83
1208	4.44	2.78		2.73	3.08	2.92	5.0	3.15	3.04	4.1	3.72		4.08	2.97		4.33		5.17	2.83	5.26	2.65	3.99	3.24	5.23				3.04	4.4	3.03	4.82	3.0	5.38	3.03			4.21		4.79	2.81		3.25	4.85	3.1		3.02		2.43	3.84
1209	4.33	2.78		2.73		2.92	5.0	3.15	3.04	4.1	3.73		4.08	2.98		4.33		5.23	2.82	5.24	2.75	4.0	3.23	5.24				3.05	4.47	3.03	4.82	3.0		3.03			4.22		4.88	2.81		3.25	4.87	3.14			3.76	2.41	3.85
1210	4.14	2.78		2.78		2.93	5.0	3.14	3.03	4.1	3.73		4.08	2.98		4.33		5.24	2.82	5.23	2.67	4.01	3.24	5.23		2.89		3.05	4.49	3.04	4.83	3.01	4.05	3.02			4.22		4.73	2.82		3.25	4.89	3.0				2.4	3.85
1211	4.05	2.78		2.75		2.93	5.01	3.14	3.02	4.11	3.74		4.08	2.99		4.38		5.29	2.81	5.22	2.69	4.02	3.25	5.23		3.12		3.06	4.48	3.04	4.82	3.02		3.0			4.23			2.81		3.26	4.91	3.06			3.7	2.36	3.85
1212	4.39	2.78		2.74		2.94	5.07	3.14	3.01	4.11	3.75		4.08	2.97		4.4		5.29	2.81	5.21		4.03	3.27	5.23		3.1		3.07	4.5	3.04	4.82	3.02		3.01	3.79		4.24			2.81		3.26	4.93	3.08		3.09	3.74	2.34	3.86
1213	4.53	2.77		2.74		2.94	5.15	3.13	3.0	4.12	3.76		4.08	2.97		4.4		5.29	2.8	5.2		4.03	3.27	5.23	3.93	3.2	3.53	3.12	4.52	3.04	4.82	3.02		3.01	3.89		4.25		6.62	2.8		3.26	4.95	3.11			3.76	2.35	3.86
1214	4.58	2.76		2.74		2.95	4.96	3.13	3.0	4.12	3.76		4.08	2.97				5.29	2.8	5.2	2.74	4.04	3.27	5.23	3.86	3.23	3.67	3.15	4.5	3.04	4.81	3.03		3.02	4.01		4.25		5.03	2.8	4.44	3.26	4.97	3.12			3.79	2.34	3.86
1215	4.59	2.76		2.74		2.95		3.13	2.99	4.12	3.77		4.09	2.97				5.29	2.8	5.19	2.76	4.05	3.2	5.22	3.97	3.22	3.81	3.16	4.48	3.04	4.81	3.03		3.03	4.13		4.26		4.67	2.8	4.41	3.26	4.99	3.14			3.79	2.34	3.85
1216	4.58	2.76		2.73		2.96	4.1	3.12	2.98	4.12	3.77		4.09	2.98		4.41		5.29	2.8	5.19	2.77	4.06	3.17	5.22		3.23	4.05	3.17	4.48	3.04	4.8	3.02		3.03	4.26		4.28		4.77	2.79	4.53	3.27	5.0	3.14		2.98	3.78	2.33	3.85
1217	4.58	2.75		2.73	3.33	2.98	4.75		2.98	4.13	3.78		4.1	2.98		4.41		5.28	2.79	5.18	2.73	4.06	3.19	5.22	3.94	3.27	4.27	3.17	4.49	3.03	4.8	3.02	3.34	3.03	4.34		4.3		4.89	2.79	4.6	3.27	5.02	3.15		2.96	3.78	2.33	3.84
1218	4.6	2.75		2.73	3.32	3.0	5.01	3.1	2.97	4.13	3.78		4.1	2.98		4.41		5.28	2.87	5.18	2.71	4.07	3.16	5.19	3.93	3.29	4.35	3.18	4.5	3.09	4.8	3.02	4.32	3.03	4.4		4.34		4.95	2.77	4.59	3.27	5.03	3.15		2.95	3.78	2.36	3.83
1219	4.6	2.84		2.74	3.29	3.01	5.12	3.07	2.97	4.13	3.78		4.11	2.99		4.41		5.27	2.94	5.17	2.7	4.07	3.14	5.16	3.99	3.3	4.38	3.18	4.52	3.11	4.79	3.01	4.92	3.04	4.44		4.37		4.98	2.76	4.58	3.27	5.04	3.15		2.94	3.79		3.82
1220	4.59	2.88		2.63		3.03		3.16	2.96	4.14	3.78		4.12	2.99		3.86		5.26	2.95	5.17	2.69	4.08	3.11	5.14	4.03	3.32	4.41	3.19	4.52	3.11	4.79	3.01	5.18	3.04	4.47	3.17	4.38		5.0	2.77	4.58	3.27	5.06	3.16		2.93	3.8	2.37	3.81
1221	4.6	2.89		2.68	3.28	3.07		3.18	2.96	4.14	3.79		4.13	3.0				5.24	2.93	5.2	2.69	4.09	3.1	5.13	4.0	3.32	4.45	3.19	4.53	3.11	4.79	3.0	5.29	3.04	4.48	3.25	4.39		5.0	2.77	4.57	3.27	5.07	3.16		2.92	3.8		3.8
1222	4.6	2.89		2.73	3.27	3.24		3.18	2.84	4.14	3.79		4.14	3.01				5.22	2.92	5.19	2.68	4.09	3.11	5.12	3.95	3.34	4.45	3.19	4.55	3.11	4.79	2.99	5.51		4.48	3.28	4.4		5.0	2.76	4.56	3.27	5.08	3.16		2.92	3.81	2.37	3.79
1223	4.44	2.89		2.75	3.25	3.29		3.18	2.83	4.16	3.79		4.16	3.01				5.21	2.92	5.19	2.69	4.09	3.11	5.11	3.94	3.34	4.48	3.2	4.56	3.12	4.78	2.97	5.57	3.05	4.49	3.3	4.4		5.0	2.75	4.56	3.27	5.08	3.17		2.91	3.8	2.36	3.79
1224	4.37	2.82		2.76	3.24	3.31		3.19	2.88	4.19	3.79		4.17	3.02		3.41		5.19	2.91	5.19	2.67	4.09	3.11	5.11	3.93	3.35	4.49	3.2	4.58	3.16	4.78	2.95	5.6	3.06	4.49	3.31	4.41		4.96	2.75	4.55	3.27	5.08	3.17		2.89	3.79	2.35	3.8
1225	4.32	2.79		2.77	3.22	3.27		3.19	2.89	4.21	3.79		4.17	3.03		3.71		5.17	2.91	5.19	2.66	4.09	3.11	5.1	3.94	3.35	4.5	3.21	4.58	3.18	4.78	2.94	5.56	3.06	4.49	3.31	4.41		4.93	2.75	4.55	3.27	5.09	3.17		2.87	3.78	2.35	3.79
1226	4.28	2.69		2.77	3.21	3.25		3.19	2.9	4.22	3.78		4.18	3.03		4.13		5.15	2.89	5.2	2.66	4.08	3.11	5.1	3.95	3.36	4.49	3.03	4.57	3.19	4.78	2.94	5.5	3.01	4.5	3.32	4.43		4.92	2.84	4.54	3.27	5.09	3.16		2.85	3.73	2.35	3.79
1227	4.24	2.72		2.77	3.2	3.24		3.19	2.91	4.22	3.78		4.19	3.04		4.3		5.13	2.89	5.2	2.65	4.08	3.11	5.09	3.96	3.36	4.41	3.11	4.58	3.19	4.78	2.94	5.42	2.99	4.5	3.33	4.44		4.91	2.75	4.52	3.27	5.09	3.15		2.91	3.87	2.36	3.79
1228	4.2	2.73		2.77	3.19	3.24		3.19	2.91	4.22	3.78		4.2	3.04		4.41		5.12	2.88	5.21	2.65	4.08	3.11	5.08	3.96	3.36	4.0	3.15	4.57	3.19	4.78	2.95	4.29	2.99	4.5	3.34	4.45		4.91	2.75	4.51	3.27	5.09	3.14		2.87	3.88	2.34	3.79
1229	4.17	2.67	3.7	2.76	3.18	3.24		3.19	2.91	4.22	3.78		4.21	3.05		4.48		5.12	2.87	5.22	2.65	4.07	3.13	5.08	3.96	3.35		3.15	4.56	3.2	4.81	2.95			4.5	3.35	4.46		4.9	2.78	4.49	3.27	5.09	3.14		2.86	3.86	2.33	3.8
1230	4.14	2.66	3.84	2.76	3.17	3.17		3.2	2.91	4.22	3.78		4.21	3.05		4.52		5.12	2.87	5.22	2.65	4.06	3.16	5.08	3.96	3.36		3.15	4.56	3.2	4.81	2.95		2.96	4.5	3.36	4.47		4.9	2.79	4.47	3.27	5.09	3.13		2.94	3.84	2.32	3.8
1231	4.1	2.66	3.89	2.76	3.17	3.15		3.2	2.91	4.22	3.78		4.22	3.05		4.53		5.12	2.86	5.23	2.64	4.06	3.17	5.08	3.96	3.36		3.15	4.57	3.21	4.82	2.95		2.93	4.5	3.36	4.48		4.91	2.81	4.38	3.27	5.08	3.12			3.82	2.32	3.83
1232	4.06	2.66	3.91	2.76	3.17	3.12		3.2	2.9	4.22	3.78		4.22	3.06	3.39	4.53		5.12	2.87	5.24	2.65	4.05	3.18	5.09	3.96	3.36		3.15	4.6	3.16	4.82	2.95		2.92	4.5	3.37	4.49		4.92	2.82	4.41	3.29	5.08	3.11			3.83	2.32	3.83
1233	4.02	2.67	3.92	2.76	3.17	3.09		3.19	2.9	4.22	3.77		4.23	3.06		4.53		5.12	2.86	5.25	2.65	4.04	3.19	5.09	3.95	3.36		3.15	4.58	3.16	4.83	2.95	3.33		4.5	3.38	4.5		4.92	2.85	4.4	3.31	5.08	3.1			3.83	2.32	3.85
1234	3.99	2.67	3.92	2.76	3.15	3.1	4.69	3.18	2.88	4.23	3.77		4.23	3.06		4.53		5.11	2.86	5.27	2.65	4.03	3.2	5.1	3.94	3.36		3.15	4.55	3.16	4.83	2.95	3.91		4.5	3.39	4.51		5.0	2.87	4.42	3.32	5.07	3.09			3.83	2.33	3.85
1235	3.95	2.68	3.92	2.76	3.14	3.12	4.65	3.17	2.88	4.22	3.78		4.24	3.07	3.42	4.52		5.12	2.86	5.28	2.65	4.03	3.2	5.1	3.94	3.36		3.15	4.12	3.14	4.83	2.96	4.51		4.49	3.4	4.52		4.93	2.88		3.32	5.07	3.08			3.84	2.33	3.85
1236	3.91	2.69		2.76		3.14	4.92	3.15	2.99	4.22	3.78		4.24	3.07	3.69	4.52		5.13	2.85	5.29	2.66	4.02	3.2	5.11	3.94	3.36	3.46	3.15	3.23	3.14	4.84	2.96	4.96	2.88	4.49	3.41	4.52		4.96	2.88		3.32	5.07	3.07			3.82	2.34	3.84
1237	3.87	2.7		2.76		3.15	4.88	3.12	3.03	4.23	3.78		4.25	3.07	3.86	4.52		5.14	2.85	5.3	2.66	4.02	3.2	5.12	3.94	3.36	3.69	3.09	3.06	3.14	4.84	2.96	5.18		4.49	3.41	4.52		4.93	2.9	4.42	3.32	5.08	3.06			3.62	2.34	3.84
1238	3.82	2.71		2.76	3.11	3.13	4.85	3.11	3.05	4.23	3.78		4.25	3.07	3.84	4.51		5.12	2.85	5.31	2.66	4.01	3.19	5.12	3.94	3.36	3.8	3.12	3.4	3.14	4.85	2.96			4.47	3.41	4.53		4.94	2.91	4.43	3.31	5.07	3.06		2.85	3.55	2.34	3.84
1239	3.78	2.71		2.76	3.09	3.13		3.1	3.06	4.23	3.78		4.26	3.07	3.88	4.52		5.14	2.84	5.31	2.66	4.01	3.19	5.12		3.02	3.96	3.12	4.04	3.14	4.89	2.96			4.39	3.42	4.53		4.92	2.91	4.42	3.31	5.08	3.05				2.34	3.84
1240	3.74	2.72	3.93	2.76	3.08	3.15	4.9	3.1	3.06	4.23	3.78		4.26	3.07	3.98	4.53		5.13	2.84	5.32	2.66	4.01	3.19	5.13		2.94	4.08	3.12	4.31	3.14	4.88	2.94		2.72	4.35	3.44	4.53		4.93	2.92	4.42	3.3	5.08	3.05			3.74	2.34	3.83
1241	3.7	2.72	3.93	2.76	3.08	3.04	4.87	3.1	3.06	4.22	3.79		4.27	3.06		4.53		5.13	2.84	5.32	2.67	4.0	3.18	5.13	3.99	3.02		3.12	4.39	3.14	4.87	2.92		2.8	4.3	3.44	4.53		4.95	2.93	4.41	3.3	5.09	3.05			3.77	2.35
1242	3.66	2.72	3.93	2.76	3.07	3.06	4.85	3.1	3.06	4.22	3.79		4.27	3.05		4.53		5.13	2.83	5.33	2.68	4.0	3.18	5.13	4.0	3.02		3.11	4.43	3.13	4.87	2.92		2.87	4.27	3.44	4.54		4.96	2.93	4.4	3.3	5.09	3.05	3.29		3.73	2.34	3.83
1243	3.63	2.72	3.94	2.76	3.06	3.06	4.86	3.1	3.06	4.21	3.8		4.27	3.05		4.54		5.13	2.83	5.33	2.68	4.01	3.18	5.13	3.99	3.04	4.09	3.1	4.43	3.13	4.88	2.91		2.9	4.25	3.44	4.54		4.95	2.94	4.4	3.29	5.09	3.06	3.18			2.49	3.83
1244	3.59	2.72	3.93	2.76	3.06	3.06	4.89	3.1	3.05	4.21	3.8		4.26	3.05		4.54		5.12	2.81	5.33	2.68	4.01	3.18	5.13	3.96	3.09	4.07	3.1	4.42	3.13	4.87	2.91		2.92	4.23	3.44	4.54		4.95	2.94	4.39	3.29	5.1	3.06	3.12			2.41	3.82
1245	3.56	2.71	3.92		3.05		4.9	3.1	3.05	4.2	3.79		4.26	3.05		4.54		5.13	2.8	5.34	2.69	4.01	3.18	5.12	3.94	3.13	4.06	3.09	4.41	3.13	4.87	2.9		2.91	4.18	3.44	4.54		4.95	2.95	4.41	3.29	5.1	3.06	3.16		3.55	2.45	3.82
1246	3.54	2.71	3.92		3.04		4.9	3.1	2.98	4.2	3.82		4.25	3.05		4.55		5.1	2.79	5.34	2.69	4.02	3.19	5.11	3.89	3.16	4.06	3.08	4.43	3.13	4.87	2.89		2.89	4.16	3.44	4.55		4.95	2.96		3.29	5.11	3.06			3.62	2.49	3.81
1247	3.52	2.7	3.91	2.76	3.02	3.06	4.91	3.1	2.89	4.19	3.83		4.24	3.05		4.55		5.06	2.79	5.34	2.69	4.02	3.19	5.11		3.18	4.06	3.08	4.43	3.12	4.87	2.88		2.89	4.14	3.43	4.55		4.95	2.97		3.28	5.12	3.06	3.12		3.67	2.52	3.8
1248	3.5	2.7	3.91	2.76	3.02	3.05	4.88	3.11	2.92	4.18	3.84		4.24	3.05		4.54		5.06	2.79	5.34	2.7	4.03	3.19	5.1		3.18	4.06	3.07	4.43	3.12	4.88	2.88	3.68	2.9	4.1	3.43	4.56		4.93	2.96	4.27	3.29	5.13	3.08			3.7	2.54	3.79
1249	3.48	2.7	3.92	2.76	3.01	3.06	4.87	3.1	2.92	4.11	3.84		4.23	3.05		4.46		5.04	2.79	5.35	2.71	4.03	3.2	5.1	3.71	3.18	4.06	3.07	4.44	3.12	4.88	2.87	4.32	2.89	4.07	3.43	4.56		4.94	3.08	4.21	3.28	5.21	3.1	3.13	2.92	3.7	2.56	3.78
1250	3.47	2.69		2.75	3.01	3.07	4.84	3.1	2.91	4.15	3.84		4.22	3.05		4.43		5.03	2.79	5.35	2.72	4.03	3.21	5.09	3.62	3.17	4.06	3.06	4.43	3.12	4.88	2.87	4.71	2.92	4.05	3.43	4.56		4.92	3.01	4.19	3.29	5.11		3.23	2.97		2.57	3.78
1251	3.46	2.69		2.75	2.99	3.08	4.84	3.11	2.92	4.16	3.84		4.21	3.05		4.41		5.02	2.79	5.35	2.65	4.03	3.21	5.08	3.6	3.16	4.07	3.05	4.43	3.11	4.88	2.88	5.0	2.89	4.04	3.44	4.56		4.91	2.99	4.19	3.29			3.26	2.99	3.7	2.58	3.76
1252	3.46	2.68			2.98	3.07		3.11	2.92	4.17	3.85		4.21	3.05		4.4		5.02	2.8	5.35		4.04	3.08	5.07	3.59	3.05	4.07	3.04	4.43	3.12	4.88	2.84	5.14	2.9	4.02	3.45	4.57		4.89	2.98	4.18	3.29			3.32		3.71	2.58	3.75
1253	3.45	2.68			2.98		4.8	3.11	2.92	4.16	3.85		4.21	3.05		4.39		5.01	2.8	5.35		4.04	3.11	5.06	3.56	3.02	4.08	3.04	4.47	3.12	4.88	2.84	5.3	2.89	4.01	3.45	4.57		4.89	2.98	4.17	3.29			3.35		3.82	2.58	3.75
1254	3.45	2.68			2.92			3.11	2.92	4.16	3.85		4.22	3.05		4.38		4.99	2.81	5.36		4.04	3.16	5.06	3.55	3.02	4.09	3.03	4.55	3.12	4.89		5.37	2.91	3.99	3.47	4.57		4.89	2.98	4.16	3.29	4.74		3.34		3.7	2.58	3.74
1255	3.45	2.68			2.78		4.76	3.1	2.92	4.16	3.85		4.22	3.05		4.37		5.02	2.81	5.36		4.05	3.18	5.04	3.58	3.01	4.1	3.02	4.49	3.19	4.89	2.85	5.38	2.92	3.97	3.45	4.57		4.88	2.98	4.15	3.3	4.87				3.75	2.58	3.73
1256	3.45	2.7			2.8		4.74	3.1	2.92	4.16	3.85		4.22	3.06		4.36		5.0	2.82	5.37		4.06	3.19	5.01		2.99	4.1	3.01	4.46		4.89		5.38	2.92	3.96	3.46	4.57		4.86	2.98	4.15	3.3	5.01		3.62		3.85	2.57	3.73
1257	3.45	2.7					4.75	3.1	2.91	4.16	3.86		4.22	3.06		4.36		5.0	2.85	5.37		4.06	3.19	5.01		2.97	4.11	3.0	4.43		4.89	2.86	5.36	2.93	3.94	3.51	4.57		4.87	2.99	4.14	3.31	5.17		3.77	2.99		2.57	3.73
1258	3.46	2.95					4.76	3.11	2.91	4.11	3.86		4.23	3.06		4.35	3.83	4.99	2.85	5.38		4.07	3.2	5.01		2.96	4.12	2.99	4.35		4.89	2.86	5.36	2.93	3.93	3.59	4.57		4.86	2.99		3.32	5.24		3.81			2.59	3.72
1259	3.47		3.89				4.75	3.1	2.92	3.85	3.86		4.24	3.06		4.34	3.94	5.0	2.86	5.38	3.72	4.07	3.2	5.01		2.93	4.07	2.98	4.43		4.89	2.84	5.35	2.92	3.92	3.59	4.58		4.86	2.99		3.32	5.3		3.89		3.8	2.58	3.72
1260	3.48		3.88				4.74		2.92		3.86		4.24	3.06		4.33	3.84	5.0	2.88	5.38	3.24	4.08	3.2	5.01		2.92	4.07	2.97	4.24		4.89	2.82	5.36	2.92	3.91		4.58		4.86	2.99	4.21	3.32	5.32		3.77	3.0		2.51	3.72
1261	3.49		3.85				4.72		2.92		3.85		4.25	3.06		4.33	3.9	5.0	2.89	5.39		4.09	3.2	5.01		2.9	4.05	2.97	4.15		4.89	2.81	5.36	2.92	3.9		4.58		4.86	2.99	4.24	3.32	5.3		3.71			2.48	3.71
1262	3.5		3.85				4.71		2.92		3.74		4.26	3.06		4.32	3.95	5.0	2.9	5.39		4.09	3.14	5.0		2.88	4.03	2.96	4.08		4.89	2.8	5.37	2.92	3.89		4.58		4.86	2.98	4.25	3.32	5.29		3.77				3.71
1263	3.52		3.85				4.69		2.89	3.59	3.6		4.27	3.06		4.32	3.77	4.99	2.9	5.4		4.1	3.16	5.0	4.01	2.77	4.02	2.96	4.18		4.89	2.8	5.38	2.91	3.89	3.59	4.59		4.86	2.98	4.26	3.32	5.29		3.8		3.77	2.49	3.7
1264	3.54		3.85	2.74			4.67		2.9	3.7			4.28	3.07		4.32	3.86	4.99	2.91	5.4	2.97	4.11	3.17	5.0	4.03	2.74	4.01	2.96	4.28		4.89	2.8	5.38	2.91	3.88	3.6	4.59		4.87	2.98	4.27	3.32	5.29		3.82		3.77		3.68
1265	3.56		3.85	2.74			4.65	3.22		3.84			4.28	3.07		4.32	3.72	4.99	2.91	5.4		4.11	3.17	5.0	4.05	2.74	4.0	2.96	4.3	2.9	4.88	2.81	5.38	2.9	3.88	3.6	4.59		4.87	2.97	4.28	3.32	5.29		3.73
1266	3.59		3.85	2.75			4.64	3.18		3.92			4.29	3.07		4.33	3.65	4.99	2.92	5.4	2.84	4.12	3.17	5.0	4.02	2.73	4.0	2.96	4.25	2.94	4.89	2.81	5.38	2.9	3.88	3.61	4.59		4.88	2.97	4.29	3.32	5.29		3.77
1267	3.61		3.85	2.75			4.7	3.16		3.96			4.3	3.07		4.33	3.54	4.98	2.92	5.41	2.84	4.12	3.16	4.99	4.05	2.73	3.99	2.96	4.23	2.98	4.88	2.81	5.34	2.9	3.89	3.51	4.6		4.91	2.96	4.29	3.33	5.29		3.71	2.98	3.75
1268	3.64		3.85	2.75			4.68	3.14		3.98	3.45		4.3	3.08		4.33	3.52	4.98	2.92	5.41	2.84	4.13	3.16	4.98	4.08	2.72	3.99	2.96	4.23	3.0	4.88	2.8	5.34	2.9	3.89	3.62	4.6		4.92	2.95	4.29	3.33	5.3		3.73		3.76		3.14
1269	3.66		3.85	2.75			4.66	3.14	2.94	4.01	3.37		4.31	3.08		4.33	3.73	4.97	2.93	5.41	2.84	4.13	3.16	4.98	4.11	2.71	3.98	2.97	4.24	3.02	4.88	2.75	5.3	2.89	3.89	3.63	4.61		4.93	2.89	4.3	3.33	5.3		3.31		3.77	2.49
1270	3.68			2.75			4.64		2.95	4.03	3.46		4.32	3.1		4.34	3.82	4.97	2.92	5.41	2.84	4.14	3.16	4.98	4.11	2.7	3.97	2.97	4.24		4.88	2.73	5.29	2.89	3.9	3.63	4.62		4.93	2.84	4.32	3.33	5.3		3.22		3.84		2.93
1271	3.71		3.84	2.75			4.66		2.95	4.03	3.56		4.32	3.11		4.34	3.58	4.94	2.97	5.42	2.84	4.15	3.16	4.98	4.11	2.7	3.96	2.98	4.24		4.87	2.72	5.28	2.85	3.9	3.62	4.63		4.94	2.87	4.32	3.33	5.31			2.9	3.82	2.49	3.28
1272	3.73		3.84	2.75			4.66		2.95	4.04	3.64		4.27	3.11		4.34	3.55	4.93	2.99	5.42	2.84	4.15	3.15	4.97	4.1	2.69	3.95	2.99	4.24	3.04	4.86	2.73	5.28	2.87	3.93	3.61	4.64		4.95	2.86	4.35	3.33	5.31			2.88	3.78	2.48	3.54
1273	3.75		3.64	2.75			4.65	3.19	2.94	4.05	3.68		4.18	3.11		4.35	3.49	4.94	3.0	5.42	2.85	4.15	3.12	4.97	4.09	2.69	3.94	2.99	4.24	3.05	4.85	2.73	5.26	2.92	3.94	3.63	4.65		4.94	2.87		3.34	5.32		3.32	2.86	3.88	2.48	3.65
1274	3.77	2.9	3.8	2.75			4.63		2.94	4.05	3.71		4.33	3.12		4.35		4.94	3.0	5.42	2.85	4.15	3.15	4.97	4.09	2.68	3.93	2.99	4.24	3.04	4.85	2.73	5.26		3.95	3.64	4.64		4.94	2.86		3.34	5.32		3.41	2.84	3.93	2.48	3.7
1275	3.79	2.9	3.8	2.72			4.63		2.94	4.05	3.72			3.12		4.35		4.93	3.0	5.43	2.85	4.15	3.15	4.97	4.09	2.67	3.91	3.0	4.24	3.06	4.84	2.73	5.25		3.96	3.67	4.64		4.93	2.86		3.34	5.33		3.34	2.83	3.85	2.48	3.71
1276	3.8	2.88	3.81	2.69			4.65		2.94	4.06	3.72			3.12		4.35		4.93	3.02	5.43	2.86	4.14	3.15	4.97	4.07	2.66	3.31	3.01	4.25	3.07	4.84	2.73	5.24		3.97	3.69	4.65		4.93	2.86		3.33	5.33		3.31			2.49	3.72
1277	3.82	2.82	3.8	2.69			4.67			4.06	3.73		4.39	3.13		4.35	3.43	4.93	3.02	5.43	2.86	4.19	3.14	4.97	4.08	2.66		3.01	4.25	3.06	4.83	2.72	5.24		3.98	3.71	4.66		4.92	2.87		3.33	5.33		3.3	2.82		2.56	3.73
1278	3.84	2.77	3.8	2.82			4.66		2.93	4.07	3.74		4.37	3.13		4.35	3.42	4.93	3.03	5.43	2.87	4.2	3.13	4.97		2.65		3.01	4.29	3.05	4.82	2.72	5.23		3.99	3.72	4.68		4.92	2.87	4.44	3.34	5.32		3.33		3.98	2.59	3.74
1279	3.85	2.75	3.8				4.67		2.91	4.07	3.74		4.55	3.14		4.35	3.41	4.93	3.04	5.43	2.88	4.2	3.13	4.97		2.59		3.01	4.35	3.06	4.81	2.72	5.23		3.99	3.74	4.68		4.91	2.87		3.34	5.31		3.31			2.6	3.75
1280	3.87	2.77	3.81				4.67		2.9	4.07	3.76			3.14		4.35	3.42	4.93	3.04	5.43	2.88		3.12	4.98		2.61		3.01	4.35	3.06	4.81	2.72	5.23		4.0	3.75	4.68		4.91	2.88		3.32	5.28				3.82	2.6	3.76
1281	3.89	2.77	3.82				4.66		2.89	4.07	3.76			3.14		4.35	3.43	4.93	3.04	5.43	2.89		3.12	4.98		2.63	3.0	3.01	4.37		4.81	2.72	5.23		4.02	3.75	4.68		4.94	2.88		3.32	5.27			2.82	3.74	2.6	3.77
1282	3.91	2.75	3.82				4.67			4.06	3.8		4.52	3.15		4.35	3.43	4.93	3.04	5.43	2.87	4.12	3.11	4.99		2.63	3.43	3.01	4.39	3.14	4.8	2.73	5.18		4.03	3.65	4.68		4.96	2.89	4.47	3.31	5.25		3.38	2.82		2.59	3.78
1283	3.93	2.72	3.83				4.68		2.88	4.05	3.81		4.35	3.15		4.35	3.44	4.93	3.04	5.44	2.87	4.16	3.11	5.0		2.64	3.69	3.01	4.4	3.07	4.8	2.73	5.16		4.04	3.7	4.68			2.89	4.49	3.3	5.23		3.45		3.75	2.55	3.79
1284	3.94	2.68	3.83				4.69		2.87	4.04	3.82			3.15		4.35	3.45	4.93	3.03	5.44	2.86	4.18	3.1	5.0		2.64	3.87	3.01	4.41	3.1	4.8	2.74	5.16		4.05	3.78	4.68			2.91	4.53	3.3	5.2				3.72		3.79
1285	3.96	2.66	3.83				4.7			4.03	3.83			3.16		4.35	3.44	4.94	3.04	5.44	2.85	4.19	3.09	5.0		2.65	3.96	3.0	4.4	3.14	4.8	2.74	5.16		4.06	3.79	4.68			2.92	4.52	3.3	5.18	3.21	3.75			2.51	3.81
1286	3.98	2.67	3.84				4.7			4.01	3.84			3.16		4.36	3.44	4.94	3.04	5.45	2.84	4.2	3.09	4.99		2.65	4.01	3.0	4.41	3.15	4.79	2.75	5.16		4.06	3.79	4.68		4.97	2.93	4.45	3.29	5.14	3.34	3.76				3.83
1287	3.99	2.68	3.85	2.78			4.71		2.86	4.0	3.84		4.25	3.16		4.36	3.44	4.94	3.04	5.45	2.83	4.21	3.08	4.99			4.04	3.0	4.41	3.15	4.79	2.75	5.15		4.07	3.79	4.68		4.97	2.93	4.41	3.3	5.1	3.38			3.93	2.51	3.86
1288	4.01	2.69	3.86				4.72		2.86	3.98	3.84		4.24	3.17		4.37	3.45	4.94	3.04	5.46	2.82	4.21	3.08	4.99		2.65	4.06	3.0	4.42	3.14	4.79	2.76	5.14		4.08	3.79	4.68		4.97	2.93	4.39	3.3	5.06	3.4			3.99		3.88
1289	4.03	2.68	3.86	2.65			4.73		2.85	3.97	3.83		4.23	3.17		4.26	3.44	4.95	3.04	5.46	2.81	4.22	3.08	4.99	4.11	2.66	4.07	3.0	4.41	3.13	4.79	2.77	5.15		4.08	3.79	4.68		4.97	2.93	4.41	3.31	5.02	3.39		2.83	4.02	2.52	3.89
1290	4.04	2.68	3.86				4.74		2.84	3.95	3.82		4.23	3.18		3.59	3.44	4.95	3.03	5.46	2.79	4.23	3.07	4.99	4.05	2.66	4.08	3.0	4.44	3.12	4.79	2.78	5.15		4.09	3.79	4.68		4.98	2.93	4.43	3.31	4.95	3.39	3.94	2.83		2.55
1291	4.06	2.67	3.87				4.74		2.84	3.93	3.81		4.23	3.18	4.58		3.43	4.96	3.04	5.46	2.78	4.23	3.06	4.99	4.2	2.67	4.09	2.99	4.47	3.11	4.79	2.79	5.14		4.09	3.79	4.69		5.0	2.93		3.32	4.91	3.36	3.95	2.83	3.95	2.57	3.91
1292	4.07	2.67	3.87				4.74		2.83	3.92	3.79		4.21	3.18	4.59		3.43	4.97	3.04	5.46	2.76	4.23	3.06	4.99	4.27	2.68	4.1	2.99	4.46	3.11	4.79	2.79	5.14		4.1	3.79	4.7		5.01	2.95		3.33	4.89	3.36	3.8	2.83		2.57	3.91
1293	4.08	2.67	3.87				4.75		2.83	3.9	3.78		4.22	3.18	4.57	3.41	3.43	4.98	3.04	5.46	2.75	4.22	3.07	4.96	4.3	2.71	4.11	3.0	4.46	3.1	4.79	2.8	5.15		4.12	3.74	4.71		5.01	2.95		3.33	4.87	3.39	3.89	2.83		2.57	3.92
1294	4.1	2.68	3.83				4.75		2.82	3.89	3.77		4.2	3.18	4.66	3.7	3.42	4.98	3.04	5.47	2.74	4.14	3.06	4.9	4.25		4.12	3.0	4.46	3.09	4.79	2.81	5.15		4.14	3.8	4.72		5.02	2.95		3.33	4.85	3.41	3.87	2.83	4.03	2.57	3.93
1295	4.11	2.64	3.82				4.76	3.16	2.82	3.88	3.75		4.18	3.18	4.7	3.83	3.42	4.99	3.04	5.47	2.73	4.18	3.06	4.9	4.2		4.14	2.99	4.46	3.08	4.8	2.81	5.16		4.0	3.83	4.74		5.02	2.95		3.34	4.83	3.42	3.9	2.83		2.57	3.93
1296	4.12	2.65	3.81	2.67			4.77	3.2	2.82	3.87	3.73		4.16	3.18	4.72	4.03	3.42	4.99	3.04	5.46	2.72	4.2	3.06	4.91	4.16		4.15	2.99	4.45	3.06	4.8	2.81	5.18		3.95	3.84	4.74		5.05	2.95		3.32	4.8	3.42	4.0	2.83		2.57	3.93
1297	4.13	2.67	3.81				4.78	3.23	2.81	3.83	3.74		4.15	3.17	4.72	4.27	3.43	5.0	3.04	5.46	2.72	4.2	3.06	4.91	4.15		4.17	3.0	4.45	3.03	4.8	2.7	5.19			3.85	4.75		5.07	2.96		3.35	4.78	3.42	3.93	2.84	3.96	2.57	3.93
1298	4.13	2.69	3.81				4.78	3.27	2.81	3.83	3.72		4.14	3.17	4.69	4.39	3.46	5.01	3.04	5.46	2.71	4.19	3.06	4.92	4.13		4.21	3.0	4.45	3.01	4.79	2.72	5.2	3.1		3.87	4.75		5.09	2.96		3.34	4.77	3.42	3.94	2.84		2.57	3.92
1299	4.14	2.7	3.8				4.82	3.3	2.8	3.82	3.7		4.13	3.17	4.68	4.47	3.48	5.01	3.05	5.46	2.7	4.17	3.06		4.12		4.26	3.0	4.45	3.0		2.73	5.21	3.12	4.42	3.87	4.74		5.09	2.96		3.34	4.77	3.41	4.01	2.84	3.88	2.57	3.9
1300	4.14	2.72	3.79				4.83	3.32	2.8	3.82	3.69		4.12	3.16	4.66	4.51	3.5	5.0	3.05	5.46	2.7	4.16	3.07		4.1	2.8	4.27	2.99	4.46	3.0		2.73	5.22		3.91	3.88	4.74		5.1	2.95		3.33	4.76	3.4	4.07	2.84		2.56	3.88
1301	4.14	2.73	3.79	2.72			4.84	3.33	2.8	3.81	3.68		4.12	3.15	4.64	4.51	3.52	5.02	3.05	5.46	2.69	4.15	3.07		4.07	2.81	4.27	2.95	4.46	3.0		2.73	5.24			3.88	4.74		5.11	2.95		3.33	4.76	3.4	4.06	2.84		2.56	3.87
1302	4.14	2.74	3.78				4.85	3.34	2.8	3.81	3.65		4.11	3.14	4.63	4.52	3.54	5.02	3.05	5.45	2.69	4.14	3.07	4.96	4.07	2.8	4.26	2.8	4.46	2.99		2.72	5.26		3.85	3.88	4.74		5.11			3.33	4.76	3.37	4.01	2.85	3.83	2.56	3.85
1303	4.14	2.75	3.78				4.86	3.36	2.8	3.8	3.64		4.1	3.13	4.6	4.52	3.55	5.03	3.06	5.45	2.69	4.14	3.08	4.86	4.19	2.78	4.25	2.76	4.47	2.99	4.85	2.72	5.28		3.95	3.88	4.74		5.12			3.35	4.76	3.33		2.85		2.56	3.83
1304	4.13	2.78	3.77				4.86	3.36	2.81	3.81	3.63			3.12	4.5	4.52	3.57	5.03		5.45	2.68	4.16	3.08	4.64	4.19	2.78	4.24	2.9	4.47	2.99	4.86	2.72	5.29		4.07	3.88	4.74		5.17			3.33	4.76	3.3		2.86		2.56	3.81
1305	4.13	2.78	3.77	2.72			4.87	3.37	2.82	3.81	3.62		4.08	3.12	4.51	4.52	3.66	5.04		5.44	2.68	4.16	3.08	4.54	4.22	2.77	4.23	2.97	4.47	2.97	4.87	2.72	5.3		4.13	3.88	4.74		5.19	2.95	4.48	3.3	4.76	3.28		2.86		2.56	3.81
1306	4.12	2.78	3.75	2.73			4.88	3.38	2.83	3.81	3.62			3.11		4.53	3.64	5.05	3.1	5.44	2.67		3.08		4.25	2.77	4.23		4.47	2.94		2.72	5.31		4.16	3.88	4.74		5.2	2.95	4.49	3.34	4.77	3.26		2.87	3.98	2.55	3.79
1307	4.11	2.79	3.76	2.74			4.89	3.4	2.84	3.81	3.61			3.11	4.2	4.53	3.69	5.06	3.11	5.44	2.67		3.09	4.72	4.26	2.78	4.22	3.01	4.45	2.93		2.72	5.32		4.17	3.88	4.76		5.19	2.94	4.5	3.37	4.77	3.24		2.89		2.53	3.79
1308	4.1	2.79	3.64	2.75			4.9	3.41	2.84	3.81	3.6			3.11	4.15	4.54	3.67	5.06	3.12	5.44	2.67	4.13	3.09	4.81	4.29	2.79	4.21	3.02	4.43	2.93		2.72	5.33		4.18	3.89	4.77		5.19	2.94	4.49	3.33	4.78	3.23		2.89		2.51	3.78
1309	4.1	2.8	3.71	2.75			4.94	3.42	2.84	3.81	3.42			3.1	4.22	4.53	3.66	5.07	3.13	5.43	2.68	4.11	3.09	4.9	4.29	3.27	4.2	2.99	4.43	2.92	4.77	2.72	5.35		4.17	3.9	4.77		5.19	2.94	4.48	3.33	4.79	3.21		2.9		2.5	3.77
1310	4.09	2.8	3.73	2.76			4.95	3.43	2.84	3.81	3.5			3.1	4.32	4.53	3.64	5.09	3.13	5.43	2.68		3.09	4.94	4.29		4.19	2.99	4.42	2.91	4.77	2.72	5.37		4.17	3.9	4.77		5.19	2.93	4.47	3.34	4.8	3.19		2.91	3.93	2.5	3.76
1311	4.08	2.81	3.74	2.77			4.96	3.44	2.86	3.81	3.52			3.11	4.37	4.54	3.62	5.1	3.14	5.43	2.68		3.09	4.95	4.33		4.18	2.96	4.41	2.91	4.89	2.73	5.38		4.17	3.9	4.77		5.19	2.93	4.47	3.34	4.81	3.15		2.9		2.51	3.77
1312	4.05	2.8	3.75	2.77			4.96	3.29		3.81	3.53		3.77	3.11	4.41	4.54	3.6	5.12	3.14	5.43	2.68	4.11	3.09	4.96	4.35		4.17	2.95	4.41	2.9		2.72	5.38		4.16	3.91	4.77		5.19	2.95	4.47	3.39	4.82	3.12		2.91		2.52	3.77
1313	3.77	2.79	3.75	2.73			4.97			3.82	3.54		3.84	3.11	4.45	4.54	3.51	5.13	3.13	5.43	2.68	4.11	3.1	4.96	4.34		4.16	2.96	4.41	2.92	4.66	2.73	5.39		4.15	3.91	4.78		5.19	2.95	4.47	3.39	4.84	3.12		2.92	4.03	2.53	3.77
1314	4.01	2.79	3.76				4.97			3.83	3.54		3.91	3.11	4.49	4.54	3.45	5.14	3.13	5.44	2.68	4.1	3.1	4.95	4.36		4.15	2.96	4.41	2.92	4.83	2.73	5.4		4.15	3.91	4.78		5.17	2.94	4.46	3.4	4.85	3.1		2.93		2.53	3.77
1315	3.95	2.79	3.76				4.97			3.83	3.54		3.98	3.12	4.51	4.54	3.41	5.15	3.12	5.44	2.68	4.1	3.1	4.96	4.37		4.15	2.94	4.4	2.92	5.05	2.72	5.4		4.15	3.91	4.78		5.16	2.94	4.46	3.39	4.86	3.07		2.93	3.89	2.56	3.77
1316	4.01	2.79	3.77				4.98			3.85	3.55		4.0	3.12	4.52	4.56	3.39	5.17	3.13	5.45	2.68	4.1	3.1	4.96	4.36		4.14	2.93	4.4	2.91		2.72	5.41		4.14	3.91	4.79		5.16	2.93	4.47	3.38	4.87	3.06		2.94	3.94	2.57	3.68
1317	4.05	2.79	3.77	2.76			4.98			3.85	3.55		4.01	3.12	4.54	4.57	3.39	5.18	3.13	5.45	2.68	4.1	3.1	4.97	4.37		4.14	2.93	4.39	2.91	4.86	2.72	5.42		4.14	3.92	4.79		5.15	2.93	4.46	3.37	4.89	2.93		2.94	3.95	2.57	3.72
1318	4.06	2.78	3.77	2.76			4.98			3.84	3.56		4.02	3.12	4.56	4.57	3.4	5.19	3.13	5.46	2.68	4.12	2.99	4.98	4.36		4.14	2.92	4.39	2.91		2.72	5.42		4.14	3.92	4.8		5.15	2.92	4.46	3.37	4.89		3.86	2.95	3.95	2.57	3.75
1319	4.07	2.78	3.77	2.76			4.98			3.85	3.56		4.03	3.12	4.56	4.56		5.2	3.13	5.46	2.67	4.13	2.98	4.98	4.37		4.14	2.91	4.5	2.92		2.71	5.43		4.14	3.92	4.81		5.14	2.92	4.45	3.37	4.9		3.84	2.95	3.95	2.57	3.75
1320	4.07	2.78	3.77	2.76	3.25		4.99			3.85	3.56		4.04	3.12		4.55		5.21	3.13	5.46	2.67	4.14	2.98	4.99	4.39		4.14	2.91	4.38	2.92		2.7	5.43		4.14	3.93	4.81		5.15	2.91	4.45	3.37	4.91		3.8	2.95	3.95	2.57	3.76
1321	4.07	2.78	3.78	2.75			4.99		3.13	3.85	3.57		4.05	3.13		4.55		5.21	3.13	5.47	2.67	4.14	2.99	4.99	4.4		4.16	2.9	4.35	2.92		2.7	5.42		4.15	3.93	4.82		5.07	2.91	4.44	3.38	4.91		3.85	2.96	3.95	2.57	3.77
1322	4.05	2.78	3.78	2.75	3.16		4.99		2.95	3.86	3.57		4.05	3.13		4.54		5.22	3.13	5.48	2.67	4.14	2.99	4.99	4.4		4.21	2.9	4.35	2.92		2.69	5.43		4.15	3.94	4.83		5.05	2.9	4.42	3.39	4.92		3.85	2.96	3.94	2.58	3.78
1323	4.04	2.78	3.79	2.75			5.01		2.9	3.86	3.58		4.06	3.13		4.54		5.22	3.13	5.48	2.67	4.14	3.0	5.0	4.42		4.39	2.9	4.36	2.91		2.69	5.42		4.15	3.95	4.83		5.01	2.9	4.42	3.36	4.92	2.92	3.88	2.96	3.93	2.53	3.78
1324	4.04	2.78	3.79	2.74	3.05		5.0			3.86	3.58		4.07	3.12		4.53		5.22	3.13	5.48	2.67	4.14	3.0	5.01	4.24		4.31	2.9	4.35	2.91		2.69	5.42		4.15	3.96	4.84		5.01	2.89	4.37		4.91	2.96	3.81	2.96	3.92	2.65	3.78
1325	4.04	2.79	3.79	2.74			5.01	3.76		3.87	3.59		4.08	3.12	4.58	4.53	3.59	5.23	3.12	5.49	2.67	4.14	3.01	5.01	4.16		4.29	2.9	4.36	2.91		2.68	5.41		4.15	3.97	4.84		4.99	2.88	4.35		4.91	2.98	3.87		3.89	2.6	3.78
1326	4.03	2.79	3.8	2.74			5.01	3.37	2.89	3.87	3.6		4.09	3.12	4.55	4.51	3.62	5.22	3.11	5.49	2.68	4.15	3.01	5.01	4.13		4.28	2.9	4.36	2.91		2.67	5.42		4.15	3.98	4.85		4.99	2.88	4.35		4.9	2.96	3.97	2.93	3.9	2.54	3.78
1327	4.03	2.78	3.81	2.73			5.02	3.2	2.89	3.87	3.6		4.11	3.12	4.03	4.5		5.22	3.1	5.5	2.69	4.16	3.01	5.02	4.12		4.28	2.9	4.36	2.91		2.67	5.42		4.15	3.98	4.86		4.97	2.87	4.32	3.38	4.9	2.96	4.0	2.92	3.91	2.55	3.79
1328	4.03	2.78	3.84	2.72	2.95		5.02	3.17	2.89	3.87	3.6		4.13	3.11	3.44	4.48	3.57	5.22	3.09	5.5	2.69	4.17	3.02	5.03	4.12		4.29	2.9	4.36	2.91		2.66	5.41		4.15	3.98	4.86		4.97	2.87	4.32	3.38	4.89	2.97	4.01		3.92	2.58	3.79
1329	4.03	2.79	3.86	2.71	2.95		5.02	3.17	2.9	3.88	3.61		4.15	3.11		4.48	3.57	5.22	3.08	5.5	2.7	4.17	3.03	5.03	4.13		4.3	2.91	4.38	2.91		2.66	5.41		4.14	3.98	4.87		4.95	2.87	4.31	3.38	4.88	2.98	4.04		3.92	2.51	3.79
1330	4.02	2.79	3.88	2.69	2.95		5.03	3.17	2.91	3.88	3.61		4.17	3.11		4.47	3.45	5.22	3.06	5.51	2.7	4.18	3.03	5.05	4.12		4.3	2.91	4.27	2.91		2.66	5.41		4.13	3.99	4.88		4.94	2.87	4.31	3.37	4.82	2.99	4.0	2.94	3.92	2.49	3.8
1331	4.01	2.8	3.88	2.69	2.95		5.03	3.16	2.92	3.88	3.61		4.18	3.11		4.46		5.22	3.05	5.51	2.7	4.18	3.03	5.06	4.13	2.83	4.31	2.91	3.96	2.91		2.66	5.42		4.12	3.98	4.88		4.95		4.31	3.36	4.83	3.02	3.83	2.96	3.91	2.48	3.8
1332	4.03	2.81	3.89	2.68	2.94		5.05	3.16	2.92	3.88	3.61		4.2	3.11		4.46		5.22	3.04	5.51	2.71	4.2	3.03	5.06	4.13	2.83	4.32	2.92		2.91		2.66	5.43		4.11	3.99	4.89		4.95		4.32	3.29	4.82	3.01	3.93	2.97	3.88	2.46	3.8
1333	3.73	2.92	3.88	2.67	2.94		5.05	3.18	2.94	3.88	3.61		4.22	3.11		4.45		5.22	3.04	5.51	2.71	4.21	3.03	5.07	4.25	2.85	4.33	2.92	2.96	2.91		2.66	5.44		4.1	3.99	4.9		4.97	2.87	4.32	3.26	4.81	3.04	3.96	2.98	3.85	2.46	3.81
1334	3.85	2.96	3.89	2.67	2.93		5.05	3.17	2.96	3.87	3.62		4.24	3.11	3.42	4.45		5.22	3.03	5.51	2.71	4.21	3.03	5.09	4.31	2.87	4.34	2.93	3.62	2.91		2.66	5.45		4.09	3.99	4.91		4.97	2.87	4.42	3.24	4.81	3.07		2.99	3.84	2.44	3.81
1335	3.85	2.98	3.89	2.66	2.93		5.05	3.16	2.96	3.85	3.62		4.25	3.11	3.74	4.44		5.22	3.03	5.51	2.72	4.21	3.03	5.09	4.33	2.88		2.95	3.95	2.91		2.64	5.46		4.08	3.99	4.92		4.99	2.88		3.24	4.81	3.08	3.97	3.0	3.82	2.52	3.81
1336	3.86	2.96	3.89	2.67	2.94		5.05	3.15	2.97	3.84	3.62		4.27	3.11	3.98	4.44		5.22	3.02	5.51	2.72	4.21	3.03	5.09	4.36	2.89	4.25	2.97	4.12	2.91		2.47	5.47		4.01	3.99	4.93		4.99		4.29	3.23	4.81	3.1		3.02	3.82	2.56	3.81
1337	3.88	2.95	3.9	2.68	2.94		5.05	3.16	2.97	3.84	3.62		4.28	3.11	4.24	4.43		5.22	3.02	5.51	2.72	4.22	3.03	5.1	4.37	2.89	4.35	2.99	4.2	2.9		2.62	5.48		3.88	3.99	4.93		4.99		4.24	3.2	4.82	3.12		3.04	3.82	2.57	3.82
1338	3.89	2.94	3.9	2.72	2.95		5.05	3.17	2.98	3.84	3.62		4.24	3.11		4.42		5.23	3.02	5.51	2.72	4.22	3.02	5.1	4.39	2.9	4.36	3.01	4.26	2.91		2.72	5.49	3.49	3.96	3.99	4.94		5.0	2.89	4.29	3.18	4.83	3.13	4.12	3.05	3.82	2.57	3.81
1339	3.89	2.93	3.9	2.68	2.95		5.05	3.18	2.98	3.85	3.57			3.11		3.99		5.23	3.02	5.5	2.72	4.24	3.01	5.1	4.41	2.91	4.36	3.02		2.91		2.77	5.51	3.63	4.03	3.98	4.95		4.99	2.9	4.31	3.17	4.84	3.14	4.13	3.05	3.82	2.57	3.81
1340	3.9	2.93	3.91	2.79	2.94		5.04	3.19	2.97	3.85	3.61		4.25	3.11	4.52			5.23	3.02	5.48	2.73	4.23	3.0	5.11	4.43	2.91	4.36	3.03	4.38	2.9		2.79	5.51	3.64	4.02	3.98	4.96		4.99	2.92	4.32	3.16	4.85	3.15	4.13		3.82	2.56	3.8
1341	3.89	2.94	3.91	2.81	2.94		5.04	3.2	2.96	3.82	3.64		4.27	3.12	4.6			5.24	3.02	5.48	2.73	4.23	3.0	5.1	4.44	2.92	4.37	3.05	4.41	2.89		2.79	5.52	3.66	4.03	3.98	4.96		5.0	2.91	4.32	3.16	4.86	3.15	4.14	3.06	3.82	2.56	3.8
1342	3.89	2.95	3.91	2.82	2.94		5.03	3.2	2.96	3.79	3.67		4.26	3.12	4.61			5.25	3.03	5.48	2.73	4.23	3.0	5.1	4.45	2.93	4.36	3.06	4.42	2.89		2.79	5.53	3.69	4.03	3.98	4.97		5.0		4.29	3.13	4.87	3.16	4.16		3.83	2.56	3.79
1343	3.91	2.96	3.92	2.84	2.94		5.03	3.2	2.95		3.68		4.26	3.12	4.59	4.15		5.25	3.03	5.48	2.73	4.24	2.99	5.1	4.45	2.97	4.37	3.07	4.45	2.85		2.8	5.53	3.72	4.03	3.98	4.98		5.05	2.9		3.13	4.89	3.16	4.08	3.07	3.83	2.56	3.79
1344	3.92	2.97	3.92	2.84	2.94	2.65	5.03	3.21	2.94	3.84	3.69		4.26	3.12	4.59	4.26		5.26	3.03	5.48	2.74	4.23	2.99	5.09	4.44	2.97	4.35	3.08	4.44	2.97		2.8	5.54	3.72	4.02	3.98	5.01		5.05		4.2	3.12	4.91	3.17	4.07	3.08	3.84	2.55	3.79
1345	3.93	2.97	3.92	2.84	2.94	2.66	5.03	3.21	2.92	3.88	3.7		4.26	3.12	4.66			5.27	3.04	5.48	2.74	4.23	2.95	5.1	4.44	2.98	3.99	3.09	4.46	2.94		2.8	5.54	3.74	4.01	3.98	5.03		5.02		4.25	3.11	4.92	3.18	4.09	3.08	3.85	2.55	3.79
1346	3.93	2.98	3.91	2.84		2.64	5.02	3.21	2.91	3.93	3.71		4.26	3.12	4.65	4.4		5.28	3.04	5.48	2.75	4.23	2.94	5.1	4.4	2.97		3.1	4.47	2.9		2.81	5.54	3.75	4.01	3.98	5.04		5.01		4.3	3.1	4.94	3.18	4.11		4.02	2.55	3.79
1347	3.94	2.97	3.91	2.84		2.64	5.02	3.11	2.9	3.85	3.72		4.26	3.12	4.66	4.45		5.29	3.04	5.48	2.75	4.23	2.92	5.1	4.33	2.96		3.11	4.48	2.86		2.81	5.54	3.77	4.0	3.98	5.05		5.03			3.09	4.96	3.18	4.13	3.09	3.9	2.55	3.79
1348	3.94	2.98	3.91	2.84		2.65	5.02	3.1	2.89		3.73		4.26	3.12	4.65	4.47		5.29	3.05	5.47	2.76	4.19	2.92	5.1	4.49	2.94		3.12	4.48	2.93	4.6	2.82	5.55		4.0	3.99	5.05		5.03	2.87	4.3	3.08	5.01	3.18	4.15	3.09	3.85	2.55	3.79
1349	3.95	2.98	3.91	2.84		2.66	5.0	3.13	2.89		3.74		4.26	3.11	4.65	4.48		5.3	3.06	5.47	2.76	4.17	2.93	5.1	4.1	2.93		3.13	4.48	2.95	4.74	2.82	5.54	3.71	3.99	3.99	5.05		5.03	2.84	4.28	3.08	5.03	3.18	4.15	3.09	3.83	2.55	3.79
1350	3.96	2.98	3.91	2.84		2.66	4.94	3.15	2.89		3.74		4.26	3.11	4.66	4.48		5.3	3.06	5.47	2.76	4.16	2.92	5.1		2.91		3.13	4.5	2.96	4.84	2.83	5.55		3.99	4.0	5.05		5.03			3.08	5.05	3.18	4.16		3.81	2.55	3.79
1351	3.96	2.98	3.91	2.84		2.66	4.95	3.16	2.89		3.75		4.26	3.1		4.48		5.31	3.06	5.47	2.77	4.16	2.92	5.1		2.89		3.14	4.48	2.95	4.99	2.84	5.55	3.63		4.01	5.06		5.03			3.06	5.07	3.17	4.01		3.81	2.55	3.78
1352	3.97	2.97	3.91	2.84		2.67	4.96	3.16	2.9		3.77		4.25	3.09		4.48		5.31	3.06	5.46	2.78	4.16	2.87	5.1		2.88		3.14	4.48	2.96	5.07	2.84	5.54	3.61		4.01	5.06		5.03			3.05	5.08	3.17	4.12		3.8	2.55	3.78
1353	3.98	2.96	3.9	2.84	2.98	2.65	4.97	3.14	2.91	3.91	3.78		4.25	3.08		4.49		5.31	3.05	5.46	2.78	4.17	2.98	5.1	4.11	2.87	4.08	3.14	4.46	2.96	5.1	2.84	5.54	3.56		4.01	5.06		5.0	2.85	4.24	3.04	5.1	3.17	4.15		3.8	2.56	3.78
1354	4.0	2.95	3.9	2.83	3.01	2.64	4.98	3.12	2.91		3.8		4.15	3.07	4.69	4.49		5.31	3.05	5.47	2.79	4.17	3.04	5.1	4.12	2.85	4.08	3.14	4.46	2.96	5.13	2.84	5.54	3.53		4.01	5.06		4.98	3.13	4.31	3.05	5.11	3.16	4.15		3.79	2.57	3.78
1355	4.01	2.94	3.9	2.83		2.64	4.99	3.11	2.92	3.8	3.81		4.1	3.07	4.7	4.49		5.3	3.04	5.48	2.8	4.18	3.06	5.1		2.78	4.09	3.15	4.45	2.96	5.14	2.84	5.54	3.5		4.02	5.06		4.99		4.35	3.05	5.12	3.16	4.07	3.07	3.79	2.57	3.77
1356	4.03	2.92	3.89	2.83		2.65	4.98	3.11	2.92	3.78	3.81		4.12	3.06	4.7	4.48		5.29	3.04	5.48	2.8	4.18	3.06	5.1		2.75	4.13	3.15	4.46	2.96	5.14	2.79	5.54			4.02	5.06		4.99			3.05	5.13	3.16	4.04		3.79	2.57	3.77
1357	4.04	2.91	3.84	2.82		2.66	4.99	3.11	2.92	3.78	3.82		4.13	3.05	4.7	4.49		5.27	3.03	5.48	2.8	4.18	3.07	5.1		2.74	4.18	3.15	4.47	2.95	5.13	2.76	5.55	3.39		4.02	5.07		4.97		4.31	3.03	5.13	3.17	4.04	3.04	3.78	2.57	3.76
1358	4.04	2.9	3.85	2.78	3.03	2.67	4.98	3.1	2.93	3.78	3.83		4.15	3.04	4.68	4.49		5.26	3.02	5.48	2.81	4.19	3.07	5.1		2.73	4.21	3.14	4.42	2.95	5.13	2.75	5.55	3.37		4.02	5.07		4.96			3.07	5.14	3.17	4.07	3.04	3.78	2.57	3.76
1359	4.06	2.88	3.85			2.67	4.98	3.09	2.93	3.79	3.83		4.16	3.04	4.69	4.49		5.25	3.01	5.48	2.81	4.19	3.07	5.1		2.73	4.22	3.14	4.4	2.95	5.12	2.75	5.56	3.39			5.07		4.96			3.07	5.14	3.18	4.08	3.03	3.78	2.57	3.76
1360	4.08	2.87	3.85		3.05	2.67	4.98	3.09	2.94	3.8	3.83		4.16	3.04		4.5		5.23	3.01	5.48	2.82	4.2	3.06	5.1		2.72	4.24	3.14		2.94	5.12	2.74	5.57				5.07		4.95		3.87	3.07	5.14	3.18	4.11	3.03	3.79	2.57	3.75
1361		2.87	3.85			2.66	4.98	3.03	2.94	3.81	3.79		4.16	3.04	4.69	4.5		5.22	3.01	5.49	2.82	4.21	3.06	5.11	4.36	2.72	4.25	3.14	4.38	2.94	5.11	2.74	5.57			3.98	5.07		5.0	2.77	3.94	3.07	5.14	3.18	4.12	3.03	3.82	2.57	3.75
1362	4.1	2.87	3.85			2.66	4.97	3.0	2.95	3.81	3.77		4.16	3.02	4.73	4.51		5.21	3.01	5.49	2.82	4.22	3.06	5.11			4.26	3.13	4.35	2.94	5.1	2.74	5.58			3.99	5.07		4.96	2.76		3.07	5.14	3.19	4.12	3.02	3.85	2.57	3.75
1363	4.13	2.86	3.84			2.67	4.97	2.99	2.94	3.82	3.76		4.15	3.02		4.51		5.2	3.01	5.49	2.82	4.22	3.08	5.11	4.51	2.71	4.27	3.13	4.32	2.93	5.1	2.75	5.59			4.04	5.07		4.97	2.85		3.07	5.13	3.2	4.04	3.02	3.83	2.57	3.75
1364	4.15	2.85	3.84		3.06	2.69	4.97	2.98	2.95	3.83	3.75		4.15	3.02		4.51		5.19	3.01	5.51	2.82	4.23	3.09	5.12	4.61	2.71	4.27	3.13	4.29	2.93	5.08	2.75	5.61			4.15	5.08		4.98	2.88	4.33	3.07	5.12	3.21	4.06	3.01	3.82	2.57	3.75
1365	4.18	2.85	3.84			2.69	4.97	2.97	2.96	3.85	3.75		4.15	3.01		4.52		5.18	3.02	5.52	2.82	4.24	3.09	5.12	4.62	2.71	4.28	3.13	4.26	2.93	5.09	2.75	5.62				5.08		4.97	2.89	4.38	3.07	5.12	3.22	4.13	2.96	3.8	2.45	3.75
1366	4.2	2.86	3.84		3.05	2.69	4.96	2.97	2.96	3.85	3.75		4.16	3.01		4.53		5.18	3.02	5.53	2.82	4.24	3.09	5.13	4.61	2.71	4.29	3.14	4.24	2.94	5.09	2.75	5.64				5.08		4.96	2.9	4.41	3.06	5.11	3.24	4.19	2.79	3.78	2.6	3.76
1367	4.21	2.87	3.83		3.05	2.69	4.95	2.96	2.96	3.94	3.74		4.16	3.02	4.77	4.53		5.17	3.02	5.53	2.82	4.25	3.09	5.13	4.61	2.71	4.36	3.15	4.25	2.94	5.1	2.76	5.65				5.07		4.97	2.91	4.41	3.06	5.11	3.24	4.19	2.83	3.84		3.76
1368	4.24	2.88	3.83			2.68	4.94	2.96	2.96	4.02	3.74		4.16	3.02	4.79	4.53		5.17	3.03	5.52	2.81	4.25	3.1	5.14	4.6	2.71	4.39	3.15	4.24	2.92	5.1	2.76	5.67				5.07		4.98	2.92		3.06	5.1	3.25	4.14	2.78	3.8		3.75
1369	4.26	2.88	3.84		3.01	2.67	4.94	2.96	2.97	4.03	3.73		4.16	3.02	4.79	4.54		5.16	3.03	5.52	2.81	4.26	3.1	5.15		2.71	4.4	3.15	4.22	2.93	5.09	2.76	5.68				5.07		4.98	2.93		3.06	5.09	3.24	4.16	2.8	3.77		3.78
1370	4.27	2.85	3.84		2.97	2.66	4.93	2.95	2.97	4.03	3.73		4.16	3.02	4.83	4.54		5.16	3.03	5.51	2.81	4.26	3.11	5.16		2.72		3.15	4.22	2.93	5.09	2.76	5.7				5.07		4.98	2.92	4.41	3.07	5.09	3.25	4.21	2.84	3.76		3.79
1371	4.28	2.88	3.84			2.64	4.98	2.94	2.97	4.02	3.64		4.16	3.02	4.87	4.54		5.16	3.03	5.51	2.8	4.26	3.11	5.16	4.48	2.72		3.14	4.2	2.92	5.09	2.77	5.71				5.07		4.97	2.92	4.4	3.07	5.08	3.27	4.1	2.78	3.76	2.66	3.8
1372	4.29	2.85	3.85			2.63	4.9	2.93	2.97	4.02	3.68		4.17	3.03	4.86	4.54		5.15	3.04	5.52	2.81	4.26	3.12	5.17	4.46	2.73		3.13	4.21	2.92	5.08	2.77	5.71				5.07		4.98	2.92	4.34	3.07	5.08	3.29	3.96		3.75	2.51	3.8
1373	4.29	2.83	3.85			2.63	4.89	2.93	2.98		3.7		4.17	3.03	4.84	4.54		5.16	3.05	5.52	2.8	4.26	3.12	5.17		2.74	4.39	3.12	4.2	2.93	5.08	2.77	5.72				5.07		4.98	2.92	4.3	3.07	5.07	3.31	3.65		3.75		3.81
1374	4.3	2.84	3.86			2.63	4.9	2.92	2.97	4.02	3.71		4.17	3.04	4.81	4.55		5.16	2.95	5.52	2.8	4.25	3.13	5.18	4.41	2.75	4.39	2.98	4.2	2.94	5.07	2.77	5.72				5.07		4.98	2.92	4.28	3.07	5.07	3.32			3.75	2.43	3.8
1375	4.31	2.86	3.85		2.75	2.62	4.9	2.92	2.98	4.01	3.71		4.18	3.05		4.54		5.17	3.04	5.51	2.8	4.23	3.14	5.18	4.38	2.76	4.39	3.0	4.2	2.95	5.06	2.77	5.72				5.06		4.99	2.92	4.27	3.07	5.07	3.32				2.42	3.8
1376	4.32	2.88	3.86	2.84	2.83	2.62	4.9	2.9	2.97	4.01	3.7		4.18	3.05	4.88	4.54		5.17	3.06	5.51	2.8	4.19	3.15	5.19	4.33	2.76	4.39	3.08	4.2	2.96	5.05	2.76	5.72				5.06		5.0	2.93	4.25	3.08	5.08	3.33				2.43	3.8
1377	4.33	2.88	3.88	2.84	2.9	2.62	4.9	2.92	2.98	4.0	3.7		4.18	3.05	4.72	4.54		5.18	3.1	5.51	2.8	4.25	3.15	5.18	4.29	2.77	4.39	3.12	4.2	2.97	5.03	2.76	5.72				5.06		5.01	2.93	4.24	3.02	5.08	3.33				2.44	3.8
1378	4.34	2.89	3.86	2.84	2.94	2.62	4.9	2.92	3.01	3.99	3.7		4.18	3.05		4.55		5.19	3.16	5.51	2.8	4.26	3.16	5.17	4.25	2.78	4.39	3.14	4.19	2.97	5.01	2.76	5.71				5.06		5.02	2.93	4.21	3.05	5.08	3.33			3.77	2.44	3.8
1379	4.35	2.9	3.85	2.85	2.99	2.62	4.9	2.91	3.03	3.98	3.7		4.19	3.06	4.68	4.55		5.19	3.19	5.51	2.79	4.27	3.16	5.16	4.23	2.79	4.39	3.14	4.19	2.98	4.99	2.76	5.72				5.06		5.0	2.94	4.19	3.13	5.09	3.34				2.44	3.8
1380	4.36	2.91	3.84	2.85	3.01	2.62	4.9	2.91	3.03	3.96	3.7		4.18	3.07		4.55		5.19	3.2	5.51	2.79	4.27	3.17	5.16	4.21	2.79	4.38	3.15	4.19	2.98	4.97	2.75	5.72				5.06		5.0	2.94	4.16	3.14	5.09	3.34			3.77		3.8
1381	4.36	2.92	3.83	2.85	3.01	2.62	4.89	2.91	3.04	3.95	3.7		4.18	3.08		4.55		5.2	3.21	5.5	2.79	4.27	3.17	5.15	4.2	2.8	4.38	3.15	4.19	3.0	4.96	2.75	5.73				5.06		5.0	2.94	4.14	3.14	5.09	3.35				2.44	3.8
1382	4.36	2.89	3.82	2.85	3.01	2.64	4.9	2.91	3.05	3.93	3.7		4.18	3.08		4.55		5.21	3.19	5.5	2.79	4.26	3.18	5.15		2.8	4.38	3.16	4.19	3.0	4.94	2.75	5.74				5.06		5.0	2.95	4.13	3.14	5.09	3.35	3.73		3.76	2.44	3.8
1383	4.36	2.9	3.81	2.85	3.01	2.68	4.9	2.91	3.06	3.89	3.69		4.18	3.08		4.55		5.2	3.19	5.49	2.79	4.23	3.18	5.15	4.17	2.81	4.37	3.16	4.19	3.0	4.92	2.75	5.75				5.06		5.01	2.94	4.01	3.12	5.09	3.35				2.44	3.8
1384	4.36	2.94	3.8	2.84	3.02	2.7	4.9	2.92	3.06	3.87	3.69		4.18	3.08		4.55		5.2	3.17	5.48	2.79	4.2	3.19	5.15		2.81	4.37	3.16	4.19	3.0	4.9	2.76	5.76				5.06		5.01	2.94	3.94	3.11	5.1	3.35	3.96			2.38	3.81
1385	4.36	2.95	3.79	2.84	3.03	2.71	4.9	2.92	3.06	3.84	3.69		4.17	3.09		4.55		5.19	3.17	5.48	2.79	4.16	3.2	5.14	4.13	2.82	4.36	3.16	4.19	2.99	4.87	2.77	5.76				5.07		5.02	2.93	3.94	3.1	5.1	3.35	3.83		3.72		3.81
1386	4.35	2.95	3.79	2.84	3.04	2.72	4.9	2.92	3.07	3.83	3.69		4.17	3.08		4.55		5.19	3.18	5.47	2.8	4.15	3.21	5.14	4.09	2.86	4.35	3.17	4.19	2.99	4.85	2.77	5.77				5.07		5.02	2.92	3.95	3.07	5.11	3.34					3.81
1387		2.95	3.77	2.84	3.04	2.72	4.9	2.92	3.07	3.82	3.69		4.18	3.08		4.55		5.18	3.18	5.47	2.79	4.15	3.22	5.13	4.09	2.88	4.34	3.16	4.18	2.99	4.83	2.78	5.77				5.07		5.01	2.92	3.95	3.05	5.12				3.82		3.81
1388		2.95	3.76	2.84	3.05	2.71	4.9	2.92	3.08	3.82	3.69		4.18	3.07		4.55		5.17	3.18	5.47	2.8	4.14	3.23	5.12	4.08	2.88	4.33	3.15	4.18	2.99	4.8	2.79	5.78				5.08		5.01	2.92	3.93	3.05	5.12						3.81
1389		2.94	3.75	2.84	3.05	2.71	4.91	2.93	3.08	3.81	3.69		4.18	3.06		4.49		5.17	3.17	5.46	2.8	4.14	3.24	5.12	4.07	2.89	4.31	3.14	4.18	2.98	4.78	2.81	5.78				5.08		5.01	2.92	3.92	3.06	5.13			3.28			3.81
1390		2.93	3.73	2.83	3.01	2.71	4.92	2.94	3.09	3.81	3.69		4.17	3.05		4.48		5.16	3.13	5.45	2.81	4.14	3.25	5.11	4.07	2.88	4.3	3.14	4.18	2.97	4.77	2.82	5.78				5.08		5.02	2.92	3.89	3.07	5.13	3.36		3.16		2.71	3.8
1391		2.93	3.72	2.83	3.09	2.71	4.92	2.94	3.09	3.8	3.68		4.17	3.04		4.5		5.17		5.44	2.82	4.14	3.23	5.1	4.07	2.88	4.31	3.13	4.17	2.96	4.75	2.83	5.78				5.09		5.02	2.92	3.88	3.07	5.14	3.34		3.08		2.58	3.8
1392		2.92	3.7	2.82	3.1	2.7	4.92	2.95	3.09	3.8	3.71		4.18	3.03		4.51		5.17		5.43	2.83	4.14	3.21	5.09	4.07	2.89	4.34	3.12	4.16	2.96	4.74	2.85	5.78				5.09		5.03	2.91	3.87	3.08	5.15			3.08			3.79
1393		2.92	3.69	2.82	3.09	2.7	4.92	2.98	3.12	3.8	3.75		4.18	3.01		4.52		5.14	3.17	5.42	2.84	4.15	3.2	5.08	4.06	2.89	4.32	2.9	4.16	2.96	4.73	2.86	5.78				5.1		5.03	2.91	3.85	3.15	5.16				3.88	2.44	3.78
1394		2.91	3.68	2.82	3.08	2.7	4.92	3.0	3.13	3.81	3.79		4.03	3.0		4.52				5.41	2.85	4.16	3.2	5.07	4.06	2.89	4.31	3.01	4.16		4.73	2.87	5.78				5.1		5.03	2.91	3.89	3.17	5.17				3.88	2.43	3.77
1395		2.9	3.67		3.08	2.7	4.92	3.01	3.13	3.8	3.79		4.18	2.99		4.52		5.11		5.39	2.85	4.18	3.2	5.06	4.06	2.9	4.31	3.05	4.16		4.72	2.88	5.78				5.1		5.02	2.91	3.9	3.17	5.18	3.29		3.07	3.88	2.42	3.76
1396		2.89	3.66	2.72	3.07	2.7	4.92	3.02	3.12	3.81	3.83		4.16	2.99		4.52		5.1		5.38	2.85	4.19	3.21	5.05	4.05	2.9	4.31	3.06	4.18		4.72	2.88	5.79				5.11		5.04	2.91	3.92	3.17	5.19	3.31		3.1	3.88		3.75
1397		2.89	3.56	2.75	3.07	2.7	4.92	3.03	3.12	3.83	3.83		4.27	2.98		4.52		5.08		5.36	2.85	4.2	3.21	5.05	4.04	2.9	4.32	3.06	4.21		4.73	2.89	5.79				5.11		5.05	2.9	3.88	3.17	5.19	3.29		3.1	3.88	2.38	3.75
1398		2.82	3.63	2.75	3.07	2.69	4.92	3.04	3.12	3.83	3.83		4.29	2.98		4.53		5.11		5.35	2.85	4.2	3.21	5.05	4.03	2.89	4.32	3.06	4.22		4.73	2.9	5.79				5.11		5.06	2.91		3.16	5.21	3.29			3.88		3.74
1399		2.81	3.66	2.75	3.06	2.69	4.92	3.05	3.12	3.83	3.82			2.97		4.52		5.07		5.33	2.85	4.21	3.21	5.04	4.01		4.32	3.06	4.22		4.73	2.91	5.78				5.11		5.07	2.91	3.79	3.15	5.21	3.29		3.03			3.73
1400		2.81	3.67	2.76	3.06	2.69	4.92	3.06	3.11	3.84	3.83		4.3	2.97		4.49		4.55		5.32	2.85	4.22	3.22	5.03	4.0		4.22	3.06	4.22		4.73	2.91	5.81				5.11		5.08	2.9		3.15	5.23	3.27		3.05			3.72
1401		2.82	3.68	2.76	3.05	2.69	4.91	3.07	3.11	3.83	3.83		4.34	2.97		3.69			3.22	5.32	2.85	4.23	3.22	5.02	4.0	3.01		3.07	4.22		4.73	2.91	5.8				5.12		5.09	2.93	3.79	3.15	5.27	3.27	3.95				3.71
1402		2.85	3.68	2.76	3.04	2.69	4.91	3.08	3.11	3.67	3.83		4.35	2.97				3.38	3.18	5.31	2.85	4.24	3.22	5.01	3.99	3.07		3.07	4.22		4.73	2.91	5.8				5.12		5.09	2.92	3.81	3.15	5.27	3.26	3.99	3.0	3.82	2.31	3.7
1403		2.87	3.69	2.76	3.04	2.69	4.91	3.1	3.1		3.83		4.36	2.98				4.19	3.11	5.31	2.85	4.24	3.23	5.0	3.96	3.1		3.07	4.22		4.74	2.91	5.79				5.12		5.08	2.93	3.77	3.15	5.27		4.04	2.95	3.97	2.31	3.69
1404		2.87	3.69	2.76	3.05	2.69	4.9	3.11	3.1		3.84			2.98				4.73	3.06	5.3	2.85	4.24	3.19	4.99	3.94	3.12		3.07	4.21		4.76	2.91	5.79				5.12		5.09	2.92	3.81	3.16	5.27		3.9	2.91			3.69
1405		2.88	3.69	2.76		2.69	4.9	3.13	3.1		3.86			2.98		3.31		5.02	3.04	5.3	2.85	4.25	3.17	4.98	3.84			3.07	4.21		4.78	2.9	5.79			3.83	5.12		5.09	2.93	3.81	3.16	5.28	3.25			4.06	2.3	3.68
1406		2.89	3.69	2.76	3.04	2.7	4.9	3.15	3.1		3.87			2.98		3.05		5.11	3.03	5.3	2.85	4.25	3.15	4.97	2.99			3.07	4.21		4.78	2.9	5.78			3.91	5.12		5.1	2.93	3.8	3.17	5.28	3.23	3.8	2.73	4.07	2.3	3.67
1407		2.9	3.69	2.77		2.7	4.9	3.17	3.1	3.16	3.87			2.99		3.41		5.14	3.03	5.29	2.85	4.25	3.14	4.97				3.08	4.2		4.79	2.89	5.78			4.05	5.12		5.09	2.93	3.79	3.18	5.29			2.65	4.06	2.3	3.67
1408		2.91	3.69	2.77		2.7	4.89	3.2	3.09	3.49	3.88			2.99		3.79		5.18	3.03	5.3	2.85	4.24	3.13	4.96		2.92		3.08	4.2		4.8	2.88	5.78			4.09	5.12		5.08	2.93	3.79	3.19	5.3		3.71		4.06	2.3	3.67
1409	3.81	2.92	3.69	2.8	3.06	2.66	4.89	3.12	3.09	3.63	3.88			3.0		4.27			3.03	5.3	2.85	4.24	3.13	4.95		2.8		3.07	4.2		4.8	2.87	5.78			4.11	5.12		5.07	2.93	3.79	3.21	5.31	3.1	3.55	2.64	4.02	2.31	3.67
1410	4.0	2.93	3.69	2.84	3.06	2.65	4.89		3.09	3.69	3.89			3.0	4.65	4.47			3.04	5.3	2.85	4.23	3.12	4.95	3.43	2.72		3.07	4.19		4.81	2.87	5.77			4.12	5.12		5.06	2.93	3.78	3.24	5.32	3.1	3.41	2.63	4.04	2.32	3.67
1411	4.13	2.94	3.69	2.85	3.07	2.65	4.89		3.09	3.74	3.88			3.01	3.99	4.52		5.17	3.05	5.31	2.85	4.23	3.12	4.94	3.66	2.66		3.06	4.18		4.81	2.86	5.77			4.13	5.12		5.06	2.93	3.79	3.24	5.34	3.09			4.05	2.36	3.67
1412	4.16	2.94	3.7	2.85		2.65	4.89		3.09	3.78	3.88			3.01	3.98	4.51		5.15	3.05	5.31	2.85	4.16	3.13	4.94		2.65		3.06	4.17		4.81	2.85	5.77			4.15	5.12		5.07	2.93	3.79	3.24	5.33	3.21		2.53	4.06		3.66
1413	4.17	2.95	3.7	2.84	3.07	2.65	4.89		3.08	3.8	3.88			3.02	4.1	4.54		5.13	3.05	5.32	2.84	4.13	3.09	4.94	3.76	2.62	3.55	3.05	4.16		4.82	2.84	5.54			4.16	5.12		5.07	2.93	3.78	3.24	5.34	3.23	3.48		4.05		3.66
1414	4.18	2.96	3.7	2.82		2.65	4.84		3.08	3.81	3.88		4.25	3.03	4.11	4.56		5.13	3.07	5.32	2.83	4.11	3.03	4.94	3.79	2.62	3.31	2.97	4.16		4.82	2.83	5.06			4.17	5.12		5.08	2.94	3.78	3.24	5.34	3.25	3.49	2.48	3.86		3.66
1415	4.17	2.96		2.77	3.07	2.65	4.84		3.07	3.82	3.87		4.31	3.04	4.15	4.57		5.14	3.08	5.32	2.83	4.1	3.2	4.94	3.79	2.61	3.76	2.98	4.17		4.83	2.82				4.17	5.13		5.08	2.95	3.78	3.24	5.35	3.23	3.52	2.48	3.77		3.66
1416	4.18	2.96	3.7	2.76	3.07	2.64	4.84	3.24	3.07	3.83	3.87		4.23	3.05	4.17	4.58		5.14	3.1	5.33	2.82	4.09		4.94	3.78	2.63	4.14	3.02	4.17		4.83	2.82	5.2			4.17	5.14		5.07	2.95	3.78	3.26	5.34	3.21	3.51	2.47	3.73		3.66
1417	4.17	3.0	3.7	2.69	3.08	2.64	4.85	3.26	3.06	3.83	3.86		4.17	3.06		4.59		5.15	3.12	5.33	2.82	4.09	3.11	4.94	3.78	2.63	4.28	3.02	4.18		4.84	2.81	5.39			4.17	5.15		5.07	2.95	3.77	3.3	5.34	3.19	3.51	2.46	3.72		3.66
1418	3.85	3.02	3.7	2.67	3.08	2.64	4.86	3.29	3.06	3.83	3.82		4.2	3.07	4.17	4.59		5.13	3.13	5.34	2.82	4.09	3.11	4.93	3.79	2.63		3.03	4.06		4.85	2.77	5.5			4.17	5.16		5.08	2.97	3.77	3.3	5.34	3.21	3.51	2.44	3.72	2.25	3.66
1419	3.91	3.01	3.7	2.66		2.65	4.88	3.3	3.06	3.84	3.44		4.23	3.08	4.17	4.59		5.12	3.14	5.34	2.81	4.09	3.1	4.93	3.79	2.63		3.03	4.09		4.85	2.78	5.58			4.16			4.98	2.98	3.77		5.34	3.2	3.52	2.41	3.72	2.29	3.66
1420	3.79	3.01	3.7	2.66		2.65	4.89	3.3	3.06	3.85			4.22	3.08		4.59		5.09	3.15	5.35	2.81	4.1	3.1	4.93	3.79	2.65		3.02	4.11		4.86	2.77	5.63		3.97	4.07			4.96	2.99	3.72	3.32	5.34	3.19		2.39	3.79	2.36	3.66
1421	3.88	3.01	3.69	2.66	3.09	2.66	4.9	3.31	3.06	3.86			4.2		4.17	4.59		5.08	3.15	5.35	2.81	4.1	3.1	4.93	3.79	2.67		3.02			4.87	2.77	5.64		3.91	4.14	5.16		4.36	2.98	3.71	3.29	5.35	3.18	3.47	2.37	3.81	2.38	3.66
1422	3.9	3.02	3.68	2.66	3.07	2.66	4.9	3.32	3.06	3.87			4.19		4.17	4.6		5.08	3.17	5.36	2.8	4.17	3.08	4.93	3.8	2.69		3.0			4.88	2.77	5.64				5.17			2.97	3.69	3.27	5.33	3.18	3.42	2.39	3.82	2.39	3.66
1423	3.88	3.03	3.67	2.66	3.08	2.66	4.91	3.32	3.06	3.88			4.19		4.17	4.6		5.09	3.18	5.36	2.8	4.24	3.06	4.93	3.8	2.72		2.99	4.14		4.88	2.77	5.64			4.16	5.18		4.14	2.96	3.69	3.26	5.42	3.18	3.41	2.38	3.81	2.39	3.66
1424	3.85	3.04	3.66	2.67	3.09	2.66	4.93	3.32	3.06	3.89	3.03		4.22		4.18	4.61		5.09	3.18	5.37	2.79	4.22	3.04	4.92	3.81	2.74		2.98	4.13		4.89	2.77	5.64				5.18		4.35	2.96	3.68	3.25	5.44	3.18	3.34	2.37	3.81	2.38	3.66
1425	3.82	3.04	3.65	2.67	3.12	2.65	4.93	3.33	3.06	3.88	3.31		4.24		4.09	4.61		5.11	3.19	5.38	2.79	4.21	3.05	4.92	3.83	2.78		2.97			4.89	2.77	5.64			4.16	5.19		4.87	2.96	3.67	3.24	5.43	3.19	3.3	2.36	3.8	2.37	3.66
1426	3.78	3.04	3.65	2.67	3.14	2.64	4.91	3.33	3.07	3.97	3.55		4.23		4.07	4.61		5.09	3.19	5.38	2.79	4.22	3.06	4.91	3.84	2.79		2.96			4.9	2.77	5.63		4.21	4.16	5.2		5.06	2.98	3.67	3.24	5.4	3.18	3.41	2.36	3.87	2.36	3.66
1427	3.75	3.05	3.64	2.68	3.06	2.63	4.91	3.34	3.07	3.95	3.73		4.24	2.76	4.18	4.6		5.08	3.19	5.39	2.78	4.22	3.06	4.91	3.85	2.83		2.96			4.9	2.77	5.63		3.75		5.21		5.12	2.99	3.66	3.23	5.42	3.18	3.43	2.36	3.85	2.35	3.66
1428	3.72	3.05	3.63	2.66		2.62	4.92	3.35	3.09	3.97	3.8		4.24	2.84	4.27	4.6		5.06	3.19	5.39	2.77	4.22	3.07	4.91	3.85	2.87		2.95	4.19		4.91	2.77	5.63		3.83	4.15	5.22		5.13	3.0	3.66	3.23	5.41	3.17	3.41	2.36	3.84	2.35	3.67
1429	3.69	3.06	3.62			2.62	4.91	3.36	3.09	3.99	3.84		4.25	3.0	4.29	4.61		5.05	3.18	5.39	2.76	4.22	3.08	4.91	3.86		3.6	2.96	4.21		4.95	2.77	5.62		3.93	4.14	5.22		5.08	3.0	3.66	3.18	5.42	3.16	3.37	2.36	3.83	2.35	3.67
1430	3.67	3.07	3.7			2.61	4.92	3.37	3.11	4.0	3.85		4.25	3.08	4.29	4.61		5.05	3.17	5.39	2.76	4.22	3.08	4.91	3.87	2.91	4.0	2.95	4.21		4.95	2.77	5.65		4.04	4.14	5.22		5.08	3.0	3.66	3.17	5.42		3.35	2.36	3.83	2.35	3.68
1431	3.64	3.07	3.74			2.6	4.92	3.38	3.12	4.01	3.87		4.25	3.12	4.28	4.6		5.05	3.16	5.39	2.76	4.23	3.08	4.9	3.88		4.13		4.21		4.95	2.77	5.66		4.09	4.13	5.22		5.05	3.0	3.65	3.16	5.42		3.35	2.36	3.83	2.35	3.69
1432	3.62	3.07	3.75	2.69		2.59	4.92	3.39	3.11	4.02	3.88		4.26	3.15	4.27	4.6		5.03	3.16	5.4	2.77	4.23	3.09	4.88	3.89	2.96	4.3		4.25		4.95	2.77	5.66		4.11	4.12	5.22		5.05	2.99	3.65	3.15	5.42	3.2	3.38	2.35	3.83	2.28	3.69
1433	3.61	3.07	3.76	2.7	2.66	2.58	4.92	3.39	3.11	3.97	3.89		4.25	3.17	4.26	4.59		5.03	3.15	5.4	2.86	4.23	3.09	4.96	3.9	3.04	4.41		4.31		4.96	2.76	5.65		4.11	4.12	5.23		5.05	2.99	3.65	3.14	5.43	3.21	3.38	2.35	3.83	2.32	3.69
1434	3.59	3.07	3.73	2.71	2.87	2.58	4.92	3.4	3.12	3.94	3.9		4.25	3.19	4.26	4.59		5.02	3.15	5.4	2.67	4.23	3.09	4.99	3.92		4.44	2.95	4.32		4.96	2.76	5.65		4.11	4.11	5.24		5.06	2.98	3.64	3.14	5.39	3.23	3.38	2.35	3.84	2.33	3.69
1435	3.59	3.06	3.72	2.72	3.02	2.58	4.92	3.4	3.12	3.93	3.93		4.25	3.2	4.25	4.58		5.01	3.15	5.4	2.71	4.13	3.09	5.0	3.93	3.13	4.43	2.96	4.33		4.96	2.76	5.64		4.1	4.11	5.29		5.06	2.98	3.64	3.14		3.24	3.37	2.34	3.86	2.38	3.69
1436	3.36	3.05	3.71	2.72	3.11	2.59	4.91	3.39	3.12	3.91	3.96		4.24	3.21	4.24	4.57		5.0	3.14	5.39	2.78	4.13	3.09	5.01	3.95		4.41	2.96			4.96	2.75	5.65		4.1	4.11	5.28		5.08	2.98	3.64	3.14		3.25	3.36	2.33	3.88	2.4	3.7
1437	3.46	3.04	3.71		3.18	2.6	4.84	3.35	3.13	3.9	3.97		4.24	3.22	4.23	4.56		5.01	3.14	5.39	2.8	4.14	3.09	5.0	3.96		4.4	2.96			4.96	2.75	5.62		4.08	4.11	5.28		5.08	2.98	3.62	3.13	4.72	3.27	3.37	2.33	3.89		3.7
1438	3.5	3.04	3.72	2.73	3.23	2.61	4.84	3.32	3.13	3.88	3.99		4.23	3.24	4.22	4.54		4.99	3.13	5.39	2.81	4.14	3.08	5.0	3.98	3.13	4.38	2.97			4.96	2.75	5.58		4.09	4.12	5.27		5.09	2.99	3.58	3.13	5.16	3.26	3.36	2.32	3.91	2.24	3.7
1439	3.5	3.04	3.74	2.73		2.61	4.85	3.3	3.14	3.87	4.0		4.21	3.26	4.21	4.53		4.99	3.14	5.39	2.8	4.15	3.08	5.01	3.99	3.14	4.37	2.97			4.96	2.74	5.55		4.08	4.12	5.26		5.1	3.0	3.57	3.13	5.34	3.25	3.35	2.31	3.92	2.33	3.71
1440	3.5	3.04	3.75	2.73	3.16	2.64	4.85	3.28	3.14	3.86	4.0		4.21	3.28	4.2	4.51		4.98	3.14	5.39	2.79	4.15	3.08	5.01	4.0	3.13	4.38	2.98			4.96	2.74	5.52		4.08	4.12	5.26		5.09	3.0	3.47	3.13	5.41	3.25	3.33	2.3	3.93	2.37	3.71
1441	3.49	3.03	3.76	2.72	3.18	2.64	4.85	3.27	3.14	3.84	3.99		4.2	3.29	4.19	4.49		4.79	3.14	5.39	2.78	4.15	3.07	5.01	4.01	3.14	4.38	2.98			4.96	2.73	5.44		4.07	4.12	5.26		5.09	3.01	3.41	3.17	5.45	3.3	3.31	2.29	3.93	2.4	3.71
1442	3.49	3.03	3.78		3.18	2.63	4.84	3.26	3.15	3.82	3.98		4.19	3.3	4.17	4.47		4.34	3.13	5.39	2.78	4.15	3.07	5.02	4.01	3.14	4.39	2.99			4.95	2.72	5.45		4.07	4.12	5.26		5.1	3.01	3.37	3.2	5.4	3.29	3.29	2.28		2.41	3.72
1443	3.48	3.02	3.79			2.62	4.84	3.25	3.16	3.81	3.98		4.18	3.3	4.15	4.45			3.13	5.4	2.77	4.15	3.06	5.03	4.01	3.15	4.39	2.99			4.95	2.71	5.38		4.04	4.13	5.26		5.1	3.01	3.38	3.24	5.38	3.28	3.28	2.27	3.93	2.41	3.72
1444	3.46	3.01	3.81	2.74		2.62	4.84	3.25	3.15	3.81	3.97		4.18	3.3	4.13	4.43			3.13	5.39	2.77	4.15	3.06	5.04	4.0	3.16	3.53	3.0	4.26		4.94	2.7			4.04	4.13	5.26		5.1	3.01	3.37		5.37	3.28	3.27	2.25	3.93	2.41	3.71
1445	3.45	3.01	3.83	2.76	3.17	2.61	4.83	3.24	3.15	3.8	3.95		4.17	3.3	4.02	4.42			3.13	5.39	2.77	4.14	3.05	5.04	3.99	3.21		2.88	4.27		4.94	2.69			4.04	4.07	5.25		5.09	3.01	3.37		5.36	3.24	3.3	2.26	3.93	2.42	3.72
1446	3.45	3.01	3.85	2.77	3.24	2.6	4.83	3.23	3.15	3.83	3.94		4.17	3.29	4.01	4.4		4.98	3.13	5.4	2.77	4.13	3.05	5.05	3.99	3.19		2.88			4.94	2.68			3.98	4.15	5.25		5.08	3.01	3.36		5.35	3.24	3.31	2.26	3.92	2.42	3.73
1447	3.45	3.02	3.87	2.78	3.28	2.6	4.83	3.22	3.15	3.81	3.93		4.17	3.29	4.04	4.38		4.7	3.12	5.26	2.77	4.11	3.06	5.06	3.98	3.19		2.98			4.94	2.66			3.96	4.12	5.25		5.07	3.01	3.52	3.23	5.33	3.25	3.34	2.26	3.92	2.42	3.74
1448	3.46	2.97	3.89	2.77	3.27	2.61	4.83	3.2	3.15	3.81	3.91		4.18	3.28	4.02	4.37		4.7	3.12	5.08	2.77	4.1	3.04	5.07	3.98	3.22		3.03			4.95	2.65			3.95	4.13	5.25		5.05	3.0		3.23	5.32	3.25	3.32	2.26	3.96	2.43	3.74
1449	3.47	2.92	3.89	2.76	3.26	2.62	4.83	3.16	3.15	3.8	3.89		4.21	3.27	4.02	4.35			3.11		2.77	4.08	3.05	5.07	3.97	3.24		3.05	4.31		4.95	2.64			3.93	4.14	5.26		5.03	3.0		3.23	5.31	3.25	3.32	2.26		2.43	3.75
1450		2.93	3.9	2.76	3.25	2.64	4.83	3.12	3.15	3.81	3.87		4.21	3.26	4.01	4.33		4.82	3.11		2.77	4.06	3.06	5.08	3.96		3.74	3.06	4.2		4.96	2.62			3.92	4.14	5.26		5.03	3.0		3.23	5.29	3.25	3.32	2.26		2.47	3.75
1451		2.94	3.91	2.76	3.24	2.65	4.83	3.11	3.15	3.81	3.82		4.22	3.25	4.01	4.31		4.86	3.1		2.77	4.04	3.06	5.11	3.94		4.02	3.07	4.03		4.96	2.61			3.91	4.14	5.26		5.02	3.0	3.57	3.24	5.23	3.26	3.32	2.26		2.48	3.76
1452	3.42	2.97	3.92	2.76	3.22	2.66	4.83	3.1	3.15	3.82	3.78		4.22	3.23	4.02	4.31			3.1		2.77	4.03	3.07	5.13	3.93		4.19	3.08	4.07		4.97	2.6			3.91	4.14	5.27		5.01	3.01		3.24	5.21		3.3	2.26		2.49	3.76
1453	3.5	2.99	3.92	2.76	3.19	2.66	4.82	3.08	3.15	3.82	3.76		4.23	3.2	4.01	4.32			3.02	4.91	2.76	4.01	3.01	5.14	3.92		4.28	3.08			4.98	2.59			3.9	4.15	5.28		4.99	3.0		3.2	5.21	3.26	3.3	2.26		2.49	3.76
1454	3.57	3.0	3.93	2.76	3.15	2.66	4.82	3.08	3.14	3.82	3.76		4.24	3.17	4.02	4.34			2.99	4.98	2.76	3.99	3.08	5.16	3.92		4.31	3.08			4.99	2.58			3.89	4.16	5.28		4.98	3.0	3.59	3.17	5.2	3.25	3.3	2.26		2.49	3.77
1455	3.67	2.99	3.94	2.75	3.18	2.64	4.82	3.07	3.14	3.83	3.74		4.25	3.16	4.01	4.34		4.59	3.0	5.03	2.76	3.96	3.13	5.17	3.92		4.36	3.08			4.99	2.58			3.88		5.29		4.99	3.0	3.67	3.18	5.17	3.25	3.3	2.26		2.49	3.77
1456		3.0	3.91	2.74	3.18	2.63	4.82	3.07	3.11	3.83	3.72		4.26	3.14	4.0	4.35		4.19	3.0	5.16	2.76	3.93	3.14	5.17	3.92		4.38	3.08			5.0	2.53			3.87				4.96	3.0		3.18	5.17	3.25	3.29	2.26			3.78
1457		3.01	3.83	2.73	3.16	2.63	4.81	3.06	3.1	3.83	3.7		4.27	3.11	4.0	4.36		3.3	3.01	5.24	2.75	3.91	3.14	5.18	3.92		4.39	3.08			5.01	2.56			3.86				4.99	2.99	3.61	3.18	5.2	3.24	3.29	2.26	3.96		3.78
1458		3.0	3.82	2.73	3.15	2.6	4.8	3.06	3.09	3.84	3.68		4.28	3.1	4.0	4.37		4.16	3.01	5.32	2.75	3.88	3.14	5.19	3.92		4.4	3.08			5.02	2.58			3.84	4.16	5.3		4.99	2.99	3.57	3.21	5.19	3.23	3.28	2.26	3.91	2.49	3.79
1459	3.81	3.01	3.82	2.75	3.14	2.61	4.76	3.05	3.09	3.84	3.65		4.3	3.08	4.0	4.38		4.39	3.01	5.37	2.74	3.85	3.14	5.2	3.92		4.4	3.09			5.02	2.58			3.82	4.17	5.31		4.99	2.99	3.55	3.24	5.17		3.28	2.26	4.01	2.49	3.79
1460		3.03	3.81	2.78	3.11	2.6	4.76	3.04	3.09	3.89	3.65		4.31	3.06	3.98	4.38		4.76	3.01	5.36	2.73	3.82	3.14	5.21	3.92		4.41	3.09	3.99		5.03	2.59			3.81	4.17	5.32		4.98	2.98	3.55	3.26	5.14	3.25	3.27	2.25	4.05	2.5	3.8
1461		3.02	3.81	2.71	3.08	2.61	4.76	3.03	3.09	3.9	3.63		4.33	3.04	3.98	4.39		4.88	3.01	5.37	2.73	3.8	3.13	5.23	3.92		4.42	3.09	4.0		5.03	2.6			3.79		5.33		4.97	2.96	3.55	3.85	5.1		3.27	2.24	4.06	2.51	3.8
1462	3.88	3.0	3.81	2.68	3.03	2.62	4.76	3.03	3.08	3.89	3.62		4.35	3.02	3.99	4.4		4.99	3.01	5.39	2.72	3.78	3.13	5.25	3.92		4.42	3.1			5.04	2.6	5.5		3.77	4.36	5.34		4.96	2.95	3.55	4.45	5.07		3.27	2.23	3.98	2.51	3.81
1463		2.99	3.82	2.68	3.06	2.63	4.76	2.99	3.08	3.89	3.61		4.36	3.01	3.98	4.4		5.06	3.01	5.38	2.71	3.77	3.13	5.26	3.81		4.43	3.11	4.01		5.05	2.61	5.59		3.75	4.32	5.35		4.97	2.95	3.54		5.05		3.28	2.23	3.93	2.52	3.81
1464	3.91	2.98	3.5	2.68	3.08	2.64	4.76	2.99	3.08	3.88	3.61		4.18	2.96	4.05	4.4		5.04	3.02	5.37	2.7	3.76	3.12	5.27	3.94		4.44	3.12	3.96		5.05	2.61	5.58		3.74	4.0	5.36		4.96	2.94	3.53		5.08		3.28	2.22	3.89	2.52	3.81
1465		2.98	3.65	2.68	3.08	2.64	4.76	2.99	3.08	3.87	3.61		4.04	2.95	4.08	4.4		5.06	3.02	5.36	2.7	3.75	3.12	5.28	4.0		4.43	3.13	3.94		5.05	2.61	5.57		3.72		5.37		4.95	2.93	3.53		5.05		3.28	2.22	3.86	2.52	3.81
1466	3.81	2.98	3.75	2.68	3.09	2.65	4.76	2.99	3.09	3.87	3.63		4.17	2.95	4.1	4.4		5.05	3.02	5.36	2.69	3.74	3.13	5.28			4.43	3.13			5.05	2.62	5.58		3.7		5.38		4.95	2.84	3.53		4.96		3.29	2.22	3.84	2.52	3.81
1467	3.73	2.98	3.79	2.68		2.66	4.75	2.99	3.09	3.88	3.63		4.24	2.95	4.09	4.4		5.05	3.02	5.36	2.69	3.73	3.15	5.29	4.02	2.92	4.42	3.13	3.07		5.0	2.62			3.67		5.39		4.93		3.52	3.71	4.88		3.29	2.22	3.84	2.55	3.79
1468	3.77	2.98	3.79	2.68	3.4	2.69	4.76	2.99	3.09	3.88	3.64			2.95		4.4		5.05	3.03	5.36	2.65	3.73	3.14	5.31		2.89	4.42	3.14			5.01	2.63	5.58		3.66		5.4		4.92		3.52	3.44	4.83		3.29	2.22		2.56	3.79
1469	3.84	2.98	3.78	2.72		2.7	4.77	2.99	3.08	3.87	3.64			2.95		4.39		5.05	3.03	5.36	2.64	3.73	3.14	5.32	4.04	2.85	4.43	3.15			5.02	2.63			3.66		5.4		4.92		3.51	3.33	4.8		3.3	2.22	3.9	2.56	3.81
1470	3.91	2.97	3.78	2.78		2.7	4.76	3.0	3.08	3.89	3.65		4.27	2.95		4.39		5.04	3.04	5.34	2.64	3.73	3.14	5.32	3.84	2.87	4.42	3.17			5.01	2.64			3.65		5.4		4.92	2.74	3.5	3.28	4.76		3.29	2.23		2.56	3.8
1471	3.93	2.97	3.78	2.8		2.68	4.75	3.01	3.08	3.89	3.65		4.27	2.95	4.12	4.39		5.05	3.05	5.34	2.64	3.73	3.13	5.37		2.89	4.43	3.17			5.01	2.64	5.49		3.65		5.41		4.93	2.75	3.48	3.26	4.73		3.29	2.24	4.15	2.55	3.8
1472	3.93	2.97	3.78	2.8		2.68	4.75	3.02	3.08	3.88	3.66		4.26	2.95		4.38		5.04	3.05	5.35	2.64	3.74	3.13	5.37			4.42	3.18			5.01	2.65	5.5		3.64		5.41		4.94		3.47	3.25	4.69		3.28	2.24	4.22	2.55	3.79
1473	3.93	2.97	3.78	2.79		2.71	4.75	3.03	3.09	3.88	3.66		4.25	2.95		4.39		5.04	3.05	5.35	2.63	3.73	3.13	5.36			4.42	3.18			5.0	2.65			3.64		5.42		4.95	2.81	3.46	3.24	4.65		3.27	2.25		2.55	3.79
1474	3.92	2.97	3.78	2.78		2.74	4.74	3.03	3.09	3.88	3.66		4.24	2.96		4.39		5.03	3.05	5.35	2.63	3.73	3.13	5.36		3.13	4.4	3.18	3.73		5.0	2.65	5.52		3.64		5.39		4.96	2.82	3.45	3.23	4.63		3.26	2.26			3.77
1475	3.91	2.97	3.78	2.77		2.74	4.73	3.0	3.1	3.87	3.67		4.24	2.96	4.03	4.39		5.03	3.04	5.35	2.63	3.73	3.13	5.36		3.37	4.38	3.18	3.63		4.99	2.66			3.63		5.45		4.96	2.83	3.45	3.22	4.6		3.25	2.27		2.54	3.76
1476	3.92	2.97	3.75	2.76		2.72	4.73	3.02	3.1	3.86	3.67			2.96		4.41		5.02	3.04	5.34	2.64	3.74	3.12	5.36			4.37	3.18	3.6		5.0	2.57	5.54		3.63		5.46		4.96	2.84	3.44	3.21	4.59		3.25	2.27	4.29	2.53	3.75
1477	3.92	2.97	3.81	2.76		2.69	4.72	3.04	3.1	3.86	3.68			2.96		4.41		5.01	3.03	5.34	2.64	3.74	3.12	5.36		3.38	4.36	3.18	3.56		5.0	2.62	5.55		3.63		5.45		4.95	2.85	3.43	3.2	4.58		3.25	2.28	4.05		3.73
1478	3.92	2.97	3.82	2.77		2.67	4.72	3.06	3.1	3.86	3.68			2.97		4.41		4.95	3.03	5.33	2.64	3.75	3.11	5.36			4.36	3.19	3.51		5.0	2.79			3.63		5.44		4.95	2.86	3.42	3.19	4.57		3.25	2.28	3.98		3.71
1479	3.92	2.97	3.82	2.65		2.67	4.71	3.07	3.09	3.86	3.69		4.22	2.97		4.41		4.91	3.02	5.32	2.64	3.75	3.1	5.36			4.36	3.19	3.53		5.0	2.83	5.57		3.63		5.42		4.95	2.86	3.41	3.19	4.52		3.25	2.28	3.97		3.71
1480	3.93	2.97	3.83	2.68		2.67	4.7	3.08	3.09	3.76	3.7		4.21	2.97		4.41		4.89	3.01	5.32	2.64	3.76	3.1	5.36		3.3	4.36	3.19	3.52		4.96	2.71			3.63	3.67	5.41		4.96	2.86	3.41	3.18	4.49		3.25	2.29	4.04	2.47	3.71
1481	3.93	2.96	3.83	2.7		2.68	4.69	3.09	3.1	3.81	3.71		4.2	2.96		4.42		4.57	3.01	5.31	2.64	3.77	3.1	5.36		3.31	4.36	3.19			4.98	2.76			3.63	3.98	5.41		4.97	2.87	3.41	3.2	4.48		3.26	2.29	4.06	2.47	3.7
1482	3.93	2.95	3.83	2.72		2.67	4.68	3.09	3.11	3.84	3.71		4.19			4.42			3.01	5.29	2.65	3.78	3.09	5.36		3.33	4.36	3.19			4.97	2.86			3.63	3.99	5.41		4.97	2.88	3.4	3.22	4.48		3.26	2.29	4.06	2.46	3.7
1483	3.93	2.98	3.84	2.73		2.66	4.66	3.1	3.11	3.85	3.72		4.19			4.43			3.01	5.28	2.65	3.79	3.09	5.36		3.36	4.35	3.19	3.36		4.97	2.9	5.55		3.63	3.99	5.42		4.97	2.89	3.4	3.28	4.48		3.27	2.29	4.06	2.46	3.7
1484	3.92	2.99	3.85	2.74	2.95	2.64	4.65	3.1	3.12	3.86	3.73		4.18		4.34	4.43			3.01	5.26	2.65	3.8	3.09	5.36		3.38	4.35	3.2			4.97	2.92	5.54		3.63		5.42		4.98	2.9	3.39	3.35	4.48		3.27	2.28	4.06	2.46	3.71
1485	3.92	2.99	3.86	2.74		2.64	4.64	3.1	3.12	3.86	3.75		4.17		4.29	4.44			3.01	5.24	2.65	3.82	3.09	5.36		3.38	4.34	3.2	3.29		4.97	2.93	5.54		3.63		5.41		4.98	2.91	3.39		4.47		3.28	2.28	4.05	2.43	3.71
1486		2.99	3.86	2.74		2.64	4.64	3.1	3.13	3.87	3.76		4.16		4.15	4.45			3.02	5.23	2.65	3.84	3.1	5.36		3.38	4.34	3.2	3.19		4.96	2.93	5.56		3.63		5.41		4.99	2.92	3.38		4.47		3.29	2.28	4.06	2.46	3.71
1487	3.93	2.99	3.85	2.74		2.63	4.64	3.11	3.14	3.87	3.77		4.15			4.35		5.14	3.02	5.21		3.85	3.1	5.36		3.39	4.34	3.23	3.15		4.96	2.94	5.59		3.63		5.41		5.0	2.93	3.37		4.46		3.31	2.27	4.05	2.47	3.72
1488	3.96	2.99	3.83	2.74		2.64	4.64	3.11	3.15	3.87	3.78		4.14			3.65		4.85	3.03	5.19	2.65	3.87	3.12	5.36		3.42	4.34	3.24	3.09		4.95	2.96	5.66		3.63		5.41		5.01	2.93	3.37		4.46		3.32	2.27	4.18	2.48	3.73
1489		2.99	3.83	2.74		2.64	4.63	3.12	3.16	3.9	3.81		4.14	2.93	4.25			4.75	3.04	5.17	2.65	3.88	3.12	5.41	3.77	3.44	4.34	3.25	3.08		4.96	2.96	5.62		3.63		5.42		5.02	2.93	3.37		4.46		3.34	2.27	4.08	2.47	3.74
1490		2.98	3.82	2.75		2.64	4.63	3.12	3.17	3.94	3.82		4.13	2.97	4.26	3.62		4.68	3.05	5.16	2.65	3.9	3.1	5.42	3.76	3.46	4.35	3.26	3.08		4.95	2.66	5.6		3.63		5.42		5.03	2.93	3.36		4.46		3.35	2.26	4.02	2.47	3.75
1491		3.0	3.82	2.74		2.64	4.63	3.13	3.16	3.96	3.83		4.13	2.99	4.35	3.94		4.65	3.06	5.11	2.65	3.91	3.11	5.42		3.47	4.36	3.26	3.07		4.95	2.73	5.59		3.63		5.42		5.02	2.94	3.36	3.56	4.46		3.35	2.25	4.0	2.47	3.76
1492	4.05	3.04	3.81	2.66		2.65	4.63	3.13	3.16	3.97	3.83		4.12	3.0	4.37	4.12		4.61	3.06	5.07	2.65	3.93		5.42		3.47	4.36	3.27	3.06		4.93	2.71	5.6		3.63		5.42		5.03	2.95	3.35	3.37	4.36		3.36	2.25		2.47	3.76
1493	4.05	3.07	3.8	2.7	2.33	2.66	4.63	3.14	3.15	3.97	3.84		4.12	3.01	4.46	4.38		4.61	3.07	5.05	2.65	3.95	3.13	5.41	4.02	3.47	4.38	3.27	3.05		4.92	2.83	5.6		3.63		5.42		5.03	2.95	3.34	3.3			3.36	2.25		2.47	3.77
1494	4.04	3.08	3.79	2.72		2.67	4.63	3.14	3.15	3.96	3.84		4.11	3.02	4.42	4.5		4.6	3.07	5.04	2.66	3.99	3.14	5.4	4.14	3.46	4.22	3.28	3.05		4.91	2.87	5.62		3.63		5.41		5.04	2.96	3.34	3.27			3.37	2.25	3.99	2.46	3.78
1495	4.03	3.09	3.78	2.73		2.67	4.63	3.14	3.14	3.96	3.84		4.1	3.03	4.42	4.54		4.6	3.08	5.03	2.66	4.01	3.14	5.39				3.29	3.05		4.91	2.88	5.66		3.64		5.41		5.03	2.96	3.33	3.25			3.38	2.25	3.97	2.45	3.78
1496	4.04	3.09	3.78	2.75		2.68	4.64	3.14	3.13	3.96	3.84		4.1	3.03	4.42	4.56		4.61	3.1	5.02	2.66	4.01	3.14	5.36	4.23	3.43		3.29	3.05		4.91	2.88	5.66		3.64		5.4		5.03	2.95	3.33	3.24	3.84		3.39	2.25	3.97	2.52	3.78
1497	4.03	3.1	3.77	2.74	2.83	2.69	4.64	3.14	3.12	3.96	3.83		4.09	3.04	4.42	4.57		4.4	3.11	5.02	2.66	3.99	3.14	5.36	4.25	3.42		3.3	3.05		4.91	2.88	5.67		3.64	4.5	5.4		5.03	2.95	3.32	3.23	4.16		3.39	2.26	3.96	2.53	3.78
1498	4.03	3.09	3.76	2.73		2.69	4.64	3.14	3.12	3.96	3.83		4.08	3.05	4.43	4.57		3.55	3.11	5.01	2.66	3.99	3.15	5.36	4.26	3.43		3.31	3.04		4.9	2.89	5.6		3.65	4.4	5.39		5.02	2.94	3.32	3.23	4.33		3.39	2.26	3.95	2.53	3.78
1499	4.04	3.08	3.76	2.73	3.03	2.7	4.64	3.14	3.12	3.96	3.83		4.07	3.05	4.43	4.57			3.12	5.0	2.66	3.98	3.16	5.36	4.25	3.43		3.32	3.04	3.39	4.9	2.89	5.65		3.65	4.36	5.38		5.02	2.93	3.31	3.23	4.45		3.4	2.26	3.92	2.53	3.79
1500	4.04	3.08	3.71	2.72	3.12	2.71	4.68	3.13	3.11	3.96	3.83		4.06	3.06	4.43	4.57		3.3	3.12	4.99	2.66	3.99	3.16	5.34	4.29	3.42		3.32	3.03	3.39	4.9	2.89	5.64		3.66		5.37		5.01	2.93	3.31	3.23	4.5		3.41	2.26	3.91	2.53	3.79
1501	4.05	3.07	3.69	2.71	3.17	2.71	4.7	3.13	3.11	3.96	3.82			3.07	4.43	4.57		3.81	3.13	4.98	2.66	4.0	3.16	5.34	4.3	3.43		3.33	3.01	3.46	4.91	2.88	5.65		3.66		5.36		5.01	2.92	3.31	3.22	4.53		3.41	2.27	3.88	2.53	3.78
1502	4.06	3.06	3.68	2.71	3.19	2.71	4.71	3.12	3.1	3.96	3.82		3.98	3.08	4.45	4.57		4.27	3.13	4.97	2.67	4.04	3.16	5.32		3.42	3.81	3.13	3.01	3.53	4.91	2.88	5.67		3.66		5.34		5.0	2.92	3.33	3.22	4.55		3.41	2.27	3.89	2.53	3.78
1503	4.09	3.05	3.67	2.71	3.22	2.71	4.71	3.12	3.09	3.96	3.82		4.01	3.08	4.48	4.46		4.53	3.14	4.96	2.67	4.05	3.16	5.31		3.42	3.82	3.19	3.0	3.59	4.92	2.86	5.7		3.67	4.47	5.33		5.0	2.91	3.33	3.22	4.57		3.42	2.27	3.85	2.53	3.78
1504	4.12	3.04	3.67	2.77	3.24	2.71	4.71	3.12	3.08	3.96	3.82		4.0	3.09	4.5	3.58		4.64	3.14	4.96	2.67	4.05	3.15	5.3		3.4	3.82	3.27	3.0	3.62	4.92	2.84	5.7		3.67	4.56	5.32		4.99	2.9	3.32	3.22	4.59		3.42	2.28	3.84	2.54	3.72
1505	4.12	3.03	3.66	2.81	3.25	2.71	4.71	3.11	3.08	3.96	3.82		4.0	3.09	4.51	3.86		4.69	3.15	4.95	2.67	4.06	3.15	5.29	4.32	3.41	3.9	3.27	2.99	3.62	4.92	2.82	5.69		3.68		5.31		4.99	2.89	3.32	3.22	4.61		3.42	2.28	3.95	2.54	3.75
1506	4.13	3.64	3.66	2.86	3.26	2.71	4.71	3.1	3.08	3.96	3.82		4.0	3.09	4.54			4.72	3.15	4.94	2.67	4.06	3.15	5.29	4.32	3.47	4.02	3.26	2.98	3.61	4.92	2.81	5.68		3.68		5.31		4.99	2.89	3.31	3.22	4.62		3.42	2.28		2.52	3.76
1507	4.13		3.66	2.88	3.27	2.68	4.71	3.1	3.08	3.96	3.82		4.0	3.08		3.83			3.15	4.93	2.67	4.06	3.15	5.29	4.32	3.49	4.11	3.25	2.97	3.6	4.93	2.8	5.67		3.69	4.52	5.3		4.99	2.88	3.31	3.22	4.63		3.42	2.28		2.51	3.77
1508	4.14		3.66	2.87	3.28	2.67	4.71	3.04	3.07	3.96	3.82		4.0	3.08	3.26	4.13		4.7	3.15	4.93	2.68	4.05	3.14	5.29	4.33	3.5	4.19	3.25	2.97	3.59	4.93	2.8	5.66		3.69		5.29		4.98	2.88	3.31	3.21	4.63		3.43	2.28	4.04	2.5	3.77
1509	4.14		3.66		3.28	2.67	4.72	3.07	3.07	3.95	3.82		4.0	3.07		4.47		4.71		4.92	2.68	4.08	3.14	5.29	4.33	3.52	4.25	3.23	2.96	3.58	4.93	2.8	5.66		3.7		5.28		4.98	2.88	3.31	3.22	4.64		3.46	2.28		2.52	3.78
1510	4.13		3.68	2.86	3.29	2.67	4.72	3.08	3.07	3.91	3.82		4.01	3.06		4.59		4.72	3.25	4.92	2.68	4.08	3.14	5.29	4.33	3.53	4.31	3.22	2.97	3.59	4.93	2.79	5.64		3.7	4.54	5.28		4.98	2.88	3.31	3.2	4.66		3.47	2.28	3.9	2.54	3.78
1511	4.14		3.67	2.8	3.3	2.67	4.73	3.08	3.07	3.89	3.82		4.01	3.05		4.63		4.76	3.28	4.92	2.69	4.11	3.12	5.3	4.31	3.53	4.37	3.21	2.97	3.46	4.93	2.77	5.59		3.71		5.28		4.97	2.89	3.33	3.19	4.73		3.47	2.28	3.87	2.55	3.77
1512	4.15		3.67			2.67	4.75	3.09	3.07	3.9	3.82		4.01	3.04	3.57	4.63		4.76	3.29	4.91	2.69	4.12	3.12	5.3	4.26	3.53	4.42	3.21	2.98	3.16	4.93	2.76	5.54		3.71		5.28		4.96	2.89	3.36	3.19	4.68		3.46	2.29	3.85	2.54	3.81
1513	4.16		3.67	2.78		2.67	4.77	3.09	3.07	3.9	3.8		4.01	3.04	3.89	4.64		4.75	3.3	4.91	2.69	4.15	3.1	5.3	4.24	3.53	4.49	3.2	3.0		4.92	2.76	5.52		3.71		5.28		4.96	2.89	3.36	3.19	4.73		3.47	2.29	3.84	2.54	3.77
1514	4.17		3.66			2.67	4.78	3.09	3.08	3.9	3.67		4.01	3.03	4.26	4.64		4.76	3.3	4.91	2.7	4.18	3.09	5.31	4.21	3.56	4.54	3.2	3.02		4.92	2.75	5.52		3.72		5.28		4.95	2.89	3.36	3.19	4.77		3.46	2.29	3.82	2.54	3.77
1515	4.18		3.66	2.73		2.67	4.78	3.09	3.08	3.9	3.55		4.02	3.02	4.41	4.64		4.77	3.3	4.91	2.7	4.18	3.08	5.31	4.22	3.57	4.58	3.19	3.04	3.07	4.92	2.73	5.51		3.72		5.28		4.95	2.89	3.36	3.19	4.81		3.46	2.29	3.81	2.53	3.77
1516	4.19		3.65			2.67	4.77	3.09	3.08	3.9	3.07		4.03	3.01	4.49	4.65		4.77	3.29	4.92	2.7	4.22	3.08	5.31	4.21	3.56	4.59	3.19	3.09	3.16	4.92	2.7	5.52		3.72	4.58	5.28		4.94	2.89	3.37	3.2	4.82		3.46	2.29	3.79	2.53	3.77
1517		2.94	3.65			2.67	4.78	3.09	3.09	3.9			4.04	3.01	4.51	4.65		4.76	3.29	4.92	2.71	4.22	3.08	5.31		3.55	4.61	3.17		3.27	4.92	2.68	5.52		3.72	4.48	5.28		4.88	2.89	3.37	3.2	4.84		3.46	2.29	3.78	2.53	3.77
1518		2.88	3.65	2.71		2.66	4.78	3.05	3.1	3.89	2.94		4.04	3.01	4.56	4.65		4.49	3.29	4.93	2.71	4.17	3.09	5.31		3.42	4.62	3.16	3.24		4.93	2.67	5.51		3.72	4.5	5.27		4.83	2.89	3.37	3.19	4.85		3.46	2.3	3.77	2.53	3.77
1519		2.87	3.65		3.24	2.66	4.79	3.08	3.1	3.89	3.09		4.05	3.03	4.56	4.65			3.29	4.94	2.72	4.16	3.09	5.31		3.45	4.63	3.15	3.11	3.19	4.93	2.67	5.52		3.72		5.27			2.9	3.38	3.19	4.85		3.45	2.3	3.77	2.53	3.77
1520		2.87	3.64			2.66	4.79	3.1	3.11	3.89	3.37		4.06	3.05		4.65			3.29	4.95	2.72	4.13	3.09	5.31	4.18	3.44	4.64	3.04	3.2	3.14	4.93	2.67	5.52		3.73		5.27		4.79	2.9	3.38	3.2	4.86		3.44	2.3	3.76	2.53	3.77
1521		2.88	3.64	2.68		2.66	4.79	3.11	3.12	3.89	3.54		4.07	3.05		4.69			3.29	4.96	2.72	4.14	3.1	4.95	4.18	3.4	4.65	3.09		3.13	4.93	2.67	5.52		3.73		5.27		4.8	2.9	3.38	3.2	4.85	2.93	3.43	2.3	3.76	2.52	3.7
1522		2.89	3.64		3.19	2.66	4.79	3.12	3.13	3.89	3.68		4.08	3.06		4.71			3.29	4.97	2.72		3.12		4.16	3.42	4.66	3.1	3.23	3.11	4.93	2.67	5.52		3.74		5.27		4.79	2.9	3.38	3.2	4.85	2.97	3.42	2.31	3.76	2.51	3.72
1523		2.9	3.61		3.2	2.67	4.81	3.12	3.14	3.89	3.74		4.09	3.05	4.56	4.71		4.93	3.29	4.98	2.72		3.14		4.15	3.43	4.67	3.08		3.07	4.93	2.67	5.53		3.74		5.28		4.8	2.9	3.38	3.2	4.84	2.99	3.41	2.31	3.75	2.5	3.74
1524		2.91	3.65		3.21	2.67	4.77	3.12	3.15	3.94	3.77		4.09	3.05	4.58	4.71		4.74	3.3	4.99	2.73	4.19	3.15			3.44	4.68	3.08	3.06	3.01	4.93	2.66	5.53		3.74		5.29		4.79	2.91	3.38	3.17	4.83	2.98	3.39	2.32	3.75	2.5	3.74
1525		2.91	3.68		3.22	2.68	4.78	3.11	3.16	3.95	3.78		4.09	3.06	4.58	4.71		4.67		5.0	2.73	4.26	3.16	4.24		3.43	4.69	3.08	3.0	2.96	4.93	2.66	5.54		3.74		5.3		4.79	2.91	3.38	3.17	4.83	2.98	3.38	2.32	3.75	2.5	3.75
1526		2.92	3.69		3.23	2.68	4.8	3.11	3.17	3.95	3.79		4.11	3.06	4.58	4.71		4.6		5.0	2.73	4.29	3.16	4.67	4.17	3.45	4.7	3.07	3.07	2.94	4.9	2.66	5.54		3.74		5.3		4.78	2.9	3.38	3.17	4.82	3.01	3.38	2.33	3.75	2.49	3.74
1527		2.92	3.7	2.7	3.24	2.69	4.81	3.12	3.18	3.96	3.79		4.11	3.07	4.58	4.71				5.01	2.73	4.31	3.17	4.89	4.16	3.45	4.68	3.07	3.17	2.93	4.88	2.66	5.55		3.75		5.31		4.79	2.9	3.39	3.17	4.82	3.07	3.38	2.34	3.78	2.51	3.73
1528	4.28	3.07	3.71	2.71	3.24	2.69	4.82	4.01	3.18	3.96	3.8		4.12	3.07	4.58	4.7		4.57		5.01	2.73	4.32	3.17	5.0	4.17	3.47	4.6	3.07	3.2	2.92	4.84	2.67	5.57		3.75		5.32		4.79	2.9	3.39	3.16	4.82	3.08	3.37	2.35	3.78	2.51	3.73
1529	4.29	2.9	3.72	2.71	3.24	2.7	4.82		3.19	3.96	3.81		4.13	3.07	4.58	4.7		4.54		5.02	2.73	4.3	3.17	5.15		3.5	4.13	3.07	3.21	2.94	4.83	2.67	5.61		3.76		5.33			2.9	3.39	3.13	4.81	3.16	3.37	2.36	3.78		3.72
1530	4.29	2.84	3.71	2.7	3.27	2.71	4.83		3.2	3.97	3.82		4.13	3.08	4.58	4.7		4.52		5.02	2.73	4.3	3.18	5.2		3.53		3.07	3.22	2.94	4.83	2.67	5.63		3.76		5.34			2.9	3.39	3.12	4.81		3.37	2.36	3.78		3.72
1531	4.3	2.81	3.71	2.69	3.29	2.72	4.83		3.2	3.97	3.83		4.13	3.09	4.59	4.69		4.52		5.03	2.74	4.3	3.18	5.23		3.54		3.07	3.23	2.92	4.83	2.68	5.64		3.77		5.35			2.9	3.39	3.13	4.81	3.15	3.36	2.37	3.75		3.71
1532	4.29	2.79	3.71	2.69	3.3	2.73	4.8		3.25	3.97	3.85		4.13	3.09	4.59	4.68		4.49		5.03	2.74	4.29	3.17	5.22		3.49		3.07	3.28	2.91	4.84	2.69	5.64		3.77		5.36		4.79	2.91	3.38	3.15	4.8	3.04	3.36	2.38	3.75	2.48	3.71
1533	4.28	2.78	3.73	2.69	3.3	2.74	4.74		3.27	3.97	3.86		4.13	3.09	4.59	4.67		4.47		5.04	2.74	4.28	3.16	5.21		3.61		3.07	3.28	2.9	4.85		5.65		3.77		5.37		4.81	2.91	3.35	3.16	4.8	3.06	3.35	2.38	3.74	2.48	3.7
1534	4.28	2.75	3.74	2.7	3.31	2.74	4.72		3.27	3.96	3.87		4.12	3.1	4.59	4.65		4.46		5.04	2.74	4.28	3.16	5.2			3.49	3.07	3.29	2.89	4.85	2.53	5.67		3.78		5.38		4.82	2.91	3.3	3.17	4.79		3.35	2.39	3.74	2.47	3.69
1535	4.27	2.74	3.72	2.7	3.32	2.75	4.71		3.27	3.96	3.86		4.12	3.11	4.58	4.6		4.42		5.05	2.75	4.28	3.16	5.2		3.54	3.59	3.07	3.29	2.88	4.86	2.66	5.69		3.78		5.39		4.82	2.91	3.32	3.19	4.79		3.35	2.4	3.75	2.57	3.68
1536	4.27	2.73	3.74	2.7	3.33	2.75	4.7		3.27	3.96	3.89		4.12	3.11	4.47	4.56		4.41		5.05	2.75	4.27	3.16	5.2		3.54	3.91	3.07	3.29	2.87	4.86		5.69		3.79		5.4		4.82	2.92	3.35	3.12	4.78		3.23	2.4	3.77	2.59	3.7
1537		2.73	3.74	2.72	3.35	2.76	4.69		3.27	3.96	3.89		4.12	3.11	4.45	4.31	3.36	4.41		5.06	2.75	4.27	3.16	5.2		3.55	4.2	3.07	3.28	2.87	4.87		5.69		3.79		5.41		4.83	2.93	3.36	2.86	4.67		3.18	2.41	3.79	2.6	3.71
1538		2.68	3.75	2.73	3.36	2.77	4.68		3.26	3.96	3.87		4.11	3.11	4.5			4.46	3.13	5.06	2.76	4.21	3.16	5.2	4.01	3.49	4.36	3.07	3.22	2.86	4.87		5.7		3.8		5.41		4.83	2.93	3.54				3.33	2.41	3.81	2.56	3.7
1539		2.7	3.74		3.38	2.78	4.68		3.25	3.96	3.85		4.11	3.12	4.48		3.35	4.49	3.08	5.06	2.76	4.18	3.16	5.2	4.11	3.51	4.44	3.07	3.2	2.81	4.88		5.72		3.81		5.41		4.84	2.94	3.57				3.37	2.42	3.82	2.53	3.7
1540	4.23	2.69	3.74		3.43	2.78	4.69		3.25	3.96	3.84		4.11	3.12	4.48		3.36	4.52	3.05	5.07	2.77	4.16	3.14	5.2	4.21	3.52	4.48	3.07		2.74	4.89	2.77	5.72		3.81		5.42		4.84	2.95		3.04			3.39	2.42	3.83	2.52	3.7
1541	4.23	2.68	3.74	2.7	3.47	2.78	4.69		3.25	3.96	3.82		4.12	3.12	4.44		3.39	4.52	3.04	5.07	2.78	4.16	3.15	5.2	4.21		4.5	3.07		2.73	4.9		5.73		3.82		5.41		4.84	2.95		3.15			3.39	2.43	3.85	2.51	3.69
1542	4.22	2.67	3.73	2.69	3.49	2.79	4.69		3.24	3.96	3.8		4.12	3.12	4.43		3.33	4.44	3.03	5.08	2.79	4.18	3.15	5.2	4.26		4.51	3.08	3.04	2.7	4.91		5.74		3.82		5.4		4.84	2.96		3.2			3.39	2.43	3.86	2.51	3.58
1543	4.22	2.67	3.73	2.69	3.52	2.79	4.69		3.23	3.96	3.74		4.12	3.12	4.39		3.29	4.4	3.03	5.08	2.8	4.19	3.16	5.21	4.26		4.51	3.08	3.08	2.68	4.93		5.74		3.83		5.4		4.85	2.96		3.21			3.39	2.43	3.88		3.01
1544	4.21	2.67	3.73	2.69	3.54	2.79	4.7		3.23	3.98	3.69		4.12	3.12	4.39	3.96		4.39	3.02	5.09	2.8	4.14	3.18	5.21	4.3		4.52	3.09		2.68	4.95	2.91	5.74		3.84		5.4		4.84	2.97		3.21			3.39	2.44	3.9	2.4
1545	4.21	2.68	3.72	2.68	3.56	2.79	4.71		3.22	3.99	3.67		4.12	3.12	4.38	4.15		4.43	3.02	5.09	2.81	4.12	3.18	5.23	4.32		4.52	3.09	3.07	2.69	5.01	2.89	5.74		3.84		5.42		4.84	2.98		3.21	4.42		3.39	2.44	3.91	2.46	2.99
1546	4.21	2.69	3.7	2.68	3.56	2.8	4.72		3.21	3.99	3.66		4.13	3.12	4.38	4.32	3.27	4.44	3.02	5.1	2.82	4.11		5.23			4.53	3.09	3.07	2.72	5.0	2.87	5.75		3.86		5.43		4.84	2.99	3.71	3.2	4.37		3.38	2.44	3.91	2.47	3.3
1547	4.21	2.7	3.69	2.68	3.57	2.8	4.74		3.21	4.0	3.64		4.13	3.12	4.38	4.36	3.29	4.49	3.02	5.1	2.83	4.1		5.24			4.53	3.09	3.06	2.75	4.99		5.77		3.86		5.45		4.83	3.0	3.76	3.19	4.5		3.38	2.44	3.92	2.48	3.46
1548	4.21	2.7	3.68	2.68	3.58	2.8	4.73		3.18	4.01	3.64		4.13	3.13	4.37	4.36	3.3	4.5	3.02	5.11	2.84	4.1		5.24	4.36		4.53	3.09	3.04	2.74	4.98	2.85	5.75		3.86		5.45		4.83	3.01		3.19	4.66		3.37	2.44	3.92	2.48	3.54
1549	4.22	2.71	3.66	2.68	3.59	2.81	4.73		3.18	4.02	3.64		4.15	3.13	4.36	4.35	3.29	4.51	3.01	5.12	2.85	4.09		5.25	4.39		4.54	3.09	3.04	2.73	4.99	2.64	5.77		3.86		5.46		4.82	3.02	3.77	3.18	4.78		3.36	2.43	3.92	2.48
1550	4.23	2.73	3.66	2.68	3.59	2.81	4.71		3.18	4.04	3.62		3.97	3.13	4.36	4.35	3.3	4.51	3.01	5.13	2.85	4.09		5.25	4.41		4.54	3.09	3.04	2.72		2.83	5.77		3.87	4.53	5.45		4.81	3.03		3.18	4.85		3.36	2.43	3.93	2.48
1551	4.24	2.74	3.65	2.68	3.6	2.81	4.71		3.19	4.06	3.61		4.04	3.13	4.36	4.35	3.31	4.54	3.01	5.14	2.86	4.09	4.17	5.25	4.4		4.55	3.09		2.7	5.03		5.78		3.87	4.8	5.46		4.81	3.03		3.18			3.34	2.43	3.89	2.48	3.59
1552	4.24	2.76	3.65	2.68	3.63	2.82	4.71		3.19	4.09	3.61		4.14	3.13	4.35	4.34	3.33	4.54	3.01	5.14	2.86	4.09	3.51	5.25	4.41		4.56	3.08	3.01	2.67	5.03		5.8	3.59	3.88	4.86	5.46		4.8	3.03		3.16	4.9			2.43	4.01	2.49
1553	4.24	2.77	3.65	2.68	3.69	2.82	4.71		3.19	3.28	3.6		4.19	3.14	4.35	4.33	3.35	4.54	3.0	5.17	2.86	4.09	3.27	5.24	4.4		4.63	3.08	2.96	2.66	5.03			3.66	3.88	4.89	5.46		4.8	3.03		3.14	4.97		3.35	2.42	3.95	2.49
1554	4.25	2.79	3.65	2.68		2.83	4.7		3.18		3.6		4.22	3.14	4.33	4.33	3.35	4.54	3.0	5.19	2.86	4.09	3.18	5.23	4.41		4.64	3.08	2.78	2.64	5.04			3.61	3.88	4.9	5.46		4.8	3.03		3.14	5.0			2.41	3.93	2.47	3.58
1555	4.26	2.8	3.65	2.68	3.71	2.83	4.72		3.18		3.6		4.23	3.14	4.38	4.33	3.32	4.54	3.0	5.2	2.86	4.09	3.14	5.22	4.43		4.65	3.08	2.84	2.63	5.04				3.88	4.9	5.46			3.03		3.13	5.02		3.37	2.41	3.91	2.46	3.58
1556	4.27	2.81	3.64	2.67	3.73	2.83	4.74		3.18		3.6		4.27	3.15	4.4	4.32	3.29	4.54	3.03	5.2	2.86	4.08	3.12	5.21	4.43		4.65	3.07		2.64			5.8		3.89	4.91	5.46			3.03		3.13	5.04		3.37	2.4	3.9		3.58
1557	4.28	2.81	3.64	2.67	3.72	2.83	4.75		3.18	3.41	3.6		4.3	3.15	4.4	4.32	3.27	4.55	3.05	5.19	2.86	4.08	3.11	5.2	4.43		4.64	3.07		2.64	5.05		5.78	3.55	3.89	4.92	5.46		4.83	3.0		3.13	5.07		3.38	2.4	3.89		3.58
1558	4.29	2.77	3.64	2.67	3.73	2.83	4.75		3.18	3.57	3.59		4.32	3.15	4.4	4.32	3.31	4.57	3.05	5.19	2.86	4.07	3.11	5.19	4.44		4.64	3.07		2.64	5.06			3.53	3.9	4.93	5.46		4.83	2.97	3.7	3.13	5.07		3.38	2.39	3.89	2.44	3.58
1559	4.29	2.8	3.54	2.66	3.73	2.83	4.75		3.17	3.8	3.58		4.34	3.16	4.4	4.31	2.77	4.58	3.06	5.19	2.86	4.07	3.12	5.11	4.44		4.63	3.07	2.84	2.63	5.05			3.49	3.9	4.92	5.46		4.83	2.97	3.73	3.13	5.07		3.38	2.39	3.9		3.59
1560	4.3	2.79	3.53	2.66	3.64	2.84	4.75		3.17	3.93	3.56		4.34	3.16	4.41	4.31		4.58	3.06	5.2	2.86	4.06	3.12	5.06	4.44		4.62	3.08	2.83	2.63				3.44	3.9	4.95	5.46		4.83	2.96	3.63	3.12	5.09		3.38	2.38	3.92	2.43	3.58
1561	4.31	2.8	3.64	2.66	3.6	2.84	4.75		3.16	4.0	3.55		4.35	3.17	4.41	4.3		4.6	3.06	5.21	2.86	4.05	3.13	5.04	4.44		4.62	3.08	2.82	2.64			5.88	3.37	3.91	5.05	5.46		4.83	2.96	3.65	3.12	5.1		3.39	2.38	3.92	2.42	3.59
1562	4.32		3.7	2.66	3.58	2.84	4.75		3.16	4.04	3.54		4.36	3.17	4.42	4.3	2.89	4.61	3.14	5.22	2.86	4.04	3.14	5.03	4.45		4.61	3.08	2.82	2.65				3.35	3.91	5.06	5.47		4.82	2.96	3.63	3.12	5.11		3.41	2.37	4.05	2.42	3.59
1563	4.33	2.84	3.72	2.66	3.58	2.84	4.76		3.16	4.06	3.54		4.38	3.18	4.42	4.3	3.12	4.63		5.22	2.86	4.03	3.16	5.02	4.5		4.6	3.08	2.83	2.83	5.08			3.34	3.92	5.07	5.48		4.8	2.96	3.51	3.11	5.11		3.42	2.37	4.0	2.41	3.6
1564	4.34	2.85	3.69	2.65	3.57	2.84	4.76		3.14	4.08	3.54		4.39	3.18	4.42	4.3		4.65		5.23	2.85	4.02	3.18	5.02	4.4		4.59	3.09	2.83	2.72	5.08		5.81	3.35	3.92	5.08	5.49		4.8	2.96	3.48	3.11	5.12		3.42	2.36	3.98	2.41	3.61
1565		2.87	3.69	2.65	3.57	2.84	4.78		3.18	4.08	3.54		4.4	3.19	4.41	4.29		4.66		5.23	2.85	4.02	3.19	5.02	4.37		4.58	3.09	2.85	2.7	5.07		5.78	3.35	3.93	5.08	5.49		4.79	2.96	3.48	3.11	5.13	3.22	3.35	2.36	3.98	2.42	3.62
1566		2.87	3.69	2.59	3.57	2.85	4.79		3.2	4.09	3.54		4.41	3.19	4.41	4.29		4.67		5.24	2.85	4.01	3.22	5.02	4.39		4.58	3.09	2.87	2.7	5.08		5.77	3.35	3.93	5.07	5.5		4.78	2.96		3.11	5.13	3.23	3.26	2.36	3.99	2.41	3.63
1567	4.35	2.86	3.69	2.62	3.56	2.84	4.79		3.2	4.11	3.53		4.41	3.2	4.4	4.32		4.68	3.43	5.25	2.85	4.0	3.22	5.02	4.4		4.57	3.1	2.88	2.7	5.08		5.76	3.34	3.94	5.1	5.5		4.77	2.96		3.1	5.13	3.31	3.26	2.36	4.0	2.41	3.52
1568	4.34		3.69	2.64		2.85	4.8		3.21	4.09	3.53		4.41	3.16	4.39	4.34		4.69		5.27	2.84	4.07	3.24	5.03	4.42		4.56	3.1	2.89	2.71	5.08		5.76	3.33	3.95	5.11	5.5		4.75	2.96	3.49	3.1	5.13	3.34	3.28	2.36	4.0	2.41	3.47
1569	4.34		3.7	2.65	3.63	2.86	4.8		3.21	4.11	3.53		4.41	3.18	4.37	4.34		4.7	3.15	5.28	2.84	4.06	3.26	5.03	4.42		4.45	3.11	2.9	2.72	5.09		5.75	3.28	3.95	5.11	5.5		4.74	2.96		3.12	5.13	3.32	3.29	2.36	4.01	2.41	3.52
1570	4.35			2.66	3.7	2.86	4.8		3.21	4.09	3.53		4.4	3.19	4.39	4.33		4.71	3.12	5.28	2.84	4.04	3.27	5.03	4.4		4.06	3.12	2.91	2.72	5.08		5.73	3.31	3.96	5.1	5.51		4.73	2.97		3.12	5.13	3.34	3.3	2.36	4.01	2.41	3.56
1571	4.35	2.91		2.66	3.78	2.87	4.8		3.22	4.13	3.54		4.4	3.19	4.41	4.33	3.16	4.74		5.28	2.84	4.02	3.27	5.11	4.38		3.84	3.12	2.92	2.72	5.08		5.71	3.31	3.97	5.09	5.51		4.72	2.97		3.12	5.13	3.36	3.31	2.36	4.01	2.41	3.6
1572	4.35	2.92		2.66		2.87	4.8		3.22	4.16	3.55		4.39	3.2	4.42	4.32		4.76		5.29	2.83	4.0	3.26	5.15	4.37			3.12	2.93	2.72	5.1		5.69	3.3	3.98	5.09	5.52		4.71	2.98	3.52	3.12	5.12		3.32	2.36	4.01	2.4
1573	4.35	2.91		2.66		2.87	4.81		3.22	4.17	3.55		4.39	3.2	4.42	4.32	3.23	4.78		5.3	2.83	4.0	3.25	5.15	4.36			3.13	2.94	2.72	5.1		5.67	3.29	3.99	5.1	5.51		4.71	2.98		3.12	5.12		3.32	2.36	3.99	2.4	3.59
1574	4.36	2.89		2.66		2.88	4.81		3.22	4.18	3.56		4.38	3.2	4.41	4.33		4.79		5.3	2.83	4.0	3.24	5.16	4.36			3.13	2.95	2.73	5.1		5.66	3.28	4.0	5.11	5.5		4.7	2.99		3.11	5.11		3.32	2.36	3.99	2.4	3.56
1575	4.37	2.88		2.66		2.87	4.81		3.23	4.18	3.56		4.36	3.2	4.42	4.33	3.29	4.81		5.31	2.83	4.07	3.22	5.16	4.36			3.16	2.95	2.73	5.1		5.65	3.27	4.01	5.12	5.49		4.69	2.99		3.11	5.11	3.41	3.32	2.36	3.99	2.4	3.54
1576	4.37	2.88		2.66		2.88	4.82		3.23	4.18	3.57		4.35	3.19	4.41	4.33	3.36	4.82		5.32	2.83	4.05	3.21	5.16	4.36			3.17	2.96	2.72	5.1		5.64	3.26	4.02	5.12	5.5		4.69	3.0		3.11	5.09	3.44	3.32		3.99	2.4	3.53
1577	4.37	2.88		2.66		2.89	4.82		3.23	4.17	3.56		4.34	3.19	4.41	4.33	3.38	4.89		5.33	2.83	4.04	3.2	5.16	4.35			3.18	2.95	2.8	5.11		5.63	3.26	4.03	5.12	5.51		4.69	3.0		3.11	5.07	3.45	3.29		3.99	2.39	3.53
1578	4.37	2.88		2.66		2.89	4.83		3.23	4.17	3.51		4.32	3.19	4.4	4.32		4.98		5.33	2.83		3.18	5.16	4.35			3.18	2.95	2.84	5.11		5.62	3.24	4.04	5.12	5.52		4.7	3.0		3.1	5.05	3.45	3.33		3.99	2.39	3.52
1579	4.36	2.88		2.66		2.89	4.84		3.24	4.16	3.41		4.3	3.19	4.4	4.32	3.38	5.03		5.35	2.83	4.09	3.17	5.17	4.33			3.18	2.94	2.86	5.11		5.6	3.26	4.05	5.12	5.52		4.7	3.0		3.1	5.02	3.44	3.35	2.35	3.99	2.38	3.52
1580	4.36	2.87		2.65		2.89	4.85		3.24	4.15	2.65		4.29	3.19	4.4	4.32	3.38	4.97	3.47	5.36	2.83	4.17	3.15	5.17	4.34			3.19	2.93	2.86	5.11		5.57	3.23	4.06	5.12	5.52		4.7	3.0		3.1	5.0	3.44	3.35	2.34	3.98	2.4	3.52
1581	4.35	2.86		2.65		2.89	4.85		3.26	4.14			4.28	3.19	4.4	4.32	3.39	5.0	3.34	5.36	2.83	4.2	3.14	5.17	4.34			3.19	2.93	2.87	5.11		5.53	3.21	4.06	5.1	5.52		4.7	3.0		3.1	4.98	3.43	3.35	2.34	3.98	2.4	3.53
1582	4.34	2.81		2.63		2.88	4.82		3.26	4.13			4.27	3.19	4.41	4.32	3.39	4.99	3.28	5.37	2.83	4.22	3.12	5.17	4.34			3.2	2.93	2.87	5.12		5.49	3.2	4.07	5.09	5.52		4.7	3.0		3.1	4.96	3.42	3.34	2.34	3.98	2.4	3.53
1583	4.33	2.78		2.66		2.88	4.81	3.51	3.27	4.12			4.26	3.18	4.41	4.32	3.39	4.97		5.37	2.83	4.28	3.11	5.17	4.34		4.63	3.2	2.94	2.88	5.13		5.45	3.19	4.08	5.08	5.53		4.7	3.0		3.11	4.93	3.41	3.33	2.33	3.98	2.41	3.52
1584	4.31	2.8		2.68		2.88	4.8		3.27	4.11			4.26	3.17	4.43	4.31	3.41	4.95		5.37	2.82	4.36	3.11	5.18	4.34	2.98	4.69	3.21	2.94	2.9	5.1		5.42	3.18	4.08	5.07	5.53		4.7	3.0		3.11	4.91	3.4	3.33	2.33	3.98	2.42	3.53
1585	4.3	2.8		2.68	3.63	2.88	4.8	3.17	3.27	4.1			4.25	3.17	4.43	4.31	3.41	4.97		5.37	2.82	4.32	3.1	5.18	4.33	2.85		3.22	2.93	2.9	5.13		5.41	3.17	4.08	5.07	5.53		4.71	3.0		3.14	4.88	3.37	3.33	2.32	3.98	2.42	3.53
1586	4.28	2.78		2.69	3.7	2.86	4.79	3.15	3.27	4.09			4.25	3.16	4.42	4.29	3.4	4.99	3.41	5.37		4.32	3.08	5.18	4.32	2.99	4.74	3.22	2.93	2.91	5.15	3.25	5.38	3.16	4.09	5.07	5.53		4.71	3.0		3.2	4.86	3.35	3.32	2.32	3.98	2.42	3.53
1587	4.26	2.79		2.69		2.86	4.79	3.19	3.27	4.08			4.26	3.15	4.42	4.26	3.36	4.99	3.32	5.37		4.31	3.07	5.19	4.32	3.04		3.22	2.93	2.92	5.16		5.36	3.14	4.09	5.03	5.52		4.72	3.0		3.22	4.86	3.34	3.32	2.32	3.98	2.42	3.53
1588	4.23	2.79		2.7		2.87	4.79	3.18	3.26	4.07			4.26	3.15	4.42	4.25	3.34	4.98	3.28	5.37		4.3	3.06	5.2	4.32	3.07		3.23	2.93	2.95	5.17	2.93	5.32	3.13	4.09	4.95	5.52		4.73	3.0		3.23	4.84	3.32	3.33	2.32	3.97	2.42	3.53
1589	4.2	2.78		2.71		2.87	4.79	3.19	3.26	4.06			4.27	3.14	4.42	4.25	3.33	4.97		5.37		4.29	3.06	5.2	4.32	3.07	4.76	3.23	2.93	2.92	5.19		5.32	3.1	4.1	4.91	5.5		4.68	3.01		3.23	4.83	3.3	3.33	2.32	3.98	2.42	3.54
1590	4.18	2.8		2.71		2.86	4.78	3.18	3.26	4.06			4.28	3.13	4.43	4.25	3.29	4.98		5.38		4.12	3.05	5.23	4.31	3.08		3.23	2.93	2.95	5.18		5.33	3.06	4.1	5.02	5.47			3.01		3.24	4.83	3.28	3.33	2.32	4.19	2.43	3.54
1591	4.17	2.8		2.71		2.86	4.79	3.18	3.26	4.05	2.39		4.29	3.12	4.43	4.25		4.99		5.38		4.15	3.05	5.23	4.31	3.08		3.23	2.94	2.96	5.17		5.34	3.09	4.1	5.12	5.47		4.38	3.01		3.24	4.82	3.25	3.34	2.32		2.47	3.54
1592	4.17	2.81		2.71		2.86	4.79	3.17	3.26	4.05	2.92		4.19	3.12	4.43	4.24		4.98	3.48	5.38		4.06	3.04	5.24	4.32	3.08	4.83	3.23	2.95	2.96	5.16		5.37	3.12	4.1		5.46		4.41	3.02		3.24	4.82	3.23	3.34	2.32	4.13	2.48	3.55
1593	4.16	2.81		2.72		2.85	4.79	3.22	3.26	4.05	3.26		4.08	3.11	4.43	4.24	3.2	4.98	3.2	5.38		4.04	3.04	5.24	4.32	3.08	4.81	3.23	2.95	2.96	5.16		5.38		4.11		5.45		4.43	3.02		3.25	4.82	3.21	3.34	2.32	3.98	2.49	3.56
1594	4.15	2.82		2.72		2.85	4.78	3.24	3.25	4.04	3.49		4.01	3.11	4.43	4.24	3.16	4.98	3.19	5.38		4.03	3.04	5.25	4.33	3.08	4.81	3.22	2.95	2.96	5.16		5.4		4.11		5.45		4.45	3.02		3.25	4.83	3.21	3.34	2.32	3.92	2.5	3.56
1595	4.14	2.83		2.72		2.84	4.78	3.24	3.25	4.04	3.61		4.27	3.11		4.24	3.13	4.98	3.18	5.38		4.02	3.04	5.26	4.34		4.81	3.22	2.96	2.97	5.16		5.41		4.12		5.45		4.45	3.02		3.26	4.83	3.25	3.34	2.31	3.79	2.49	3.57
1596	4.14	2.84		2.72		2.84	4.78	3.24	3.23	4.04	3.67		4.37	3.1	4.44	4.23	3.13	4.97	3.16	5.38	2.81	4.02	3.05	5.27	4.36		4.83	3.21	2.96	2.97	5.17	3.4	5.45		4.12		5.44		4.47	3.02	3.68	3.27	4.84		3.34	2.31	3.71	2.49	3.58
1597	4.13	2.84		2.73		2.83	4.79	3.25	3.25	4.04	3.71		4.42	3.09	4.45	4.23	3.12	4.96	3.16	5.38	2.76	4.01	3.05	5.28	4.36		4.62	3.2	2.97	2.97	5.16		5.46		4.13		5.44		4.49	3.03		3.28	4.84		3.34	2.32	3.74	2.49	3.59
1598	4.15	2.85		2.73		2.79	4.79	3.25	3.22	4.04	3.73		4.44	3.09	4.46	4.22		4.72	3.16	5.38	2.73	4.01	3.06	5.28	4.37		4.83	3.19	2.98	2.99	5.15	3.36	5.48		4.13		5.42		4.5	3.03		3.28	4.85		3.34	2.32		2.54	3.6
1599	4.16	2.85		2.73		2.79	4.8	3.25	3.2	4.05	3.75		4.46	3.08	4.47	4.19	3.1		3.15	5.38	2.72	4.01	3.07	5.28	4.38		4.92	3.18	3.0	5.47	5.16		5.49		4.14		5.43		4.53	3.03		3.29	4.86		3.33	2.32		2.51	3.61
1600	4.14	2.86		2.73		2.8	4.8	3.25	3.19	4.05	3.76		4.46	3.08	4.51		3.08		3.16	5.38	2.71	4.02	3.08	5.29	4.39			3.16	3.01		5.16		5.49		4.14		5.44		4.58	3.04		3.3	4.87		3.34	2.32	3.87	2.5	3.61
1601	4.13	2.86		2.74		2.8	4.81	3.25	3.18	4.05	3.77		4.46	3.07	4.54		3.07		3.16	5.38	2.71	4.01	3.08	5.3	4.39			3.15	3.02		5.17		5.47		4.14		5.42		4.62	3.04		3.3	4.85		3.33	2.32	3.87	2.5	3.62
1602	4.13	2.87		2.74		2.8	4.81	3.24	3.17	4.05	3.78		4.46	3.07	4.55		3.06		3.16	5.38	2.71	4.0	3.09	5.31	4.39		4.87	3.14	3.03		5.17	3.33	5.47		4.15		5.41		4.66	3.04	3.45	3.34	4.87		3.33	2.33	3.86	2.5	3.63
1603	4.13	2.87		2.74		2.8	4.81	3.24	3.17	4.05	3.79		4.46	3.06	4.56		3.07		3.15	5.38	2.71	3.98	3.1	5.31	4.4		4.84	3.14	3.06	3.57	5.17	3.19	5.5		4.15		5.42		4.76	3.04	3.44	3.33	4.89		3.34	2.33	3.86	2.5	3.64
1604	4.13	2.88		2.74		2.79	4.82	3.23	3.16	4.06	3.81		4.46	3.06	4.58	3.99			3.15	5.38	2.71	3.96	3.11	5.31	4.41			3.14	3.07	3.25	5.16	3.15	5.52		4.15		5.41		4.76	3.04	3.43	3.33	4.91		3.33	2.32	3.85	2.51	3.64
1605	4.13	2.92		2.74		2.78	4.83	3.23	3.16	4.06	3.82		4.46	3.06	4.59	4.14	3.07		3.15	5.38	2.72	3.94	3.12	5.31	4.41			3.14	3.09	3.14	5.18	3.12	5.52		4.16		5.41		4.77	3.05	3.41	3.33	4.92		3.34	2.32	3.85	2.5	3.65
1606	4.13	2.92		2.74		2.78	4.83	3.22	3.16	4.06	3.83		4.46	3.05	4.59		3.07		3.15	5.38	2.72	3.93	3.14	5.32	4.43		4.78	3.14	3.08	3.11	5.17	3.11	5.52		4.17		5.4		4.77	3.05	3.38	3.34	4.93		3.34	2.32	3.85	2.51	3.67
1607	4.14	2.93		2.74		2.77	4.84	3.21	3.15	4.06	3.84		4.46	3.06	4.59	4.33	3.06		3.15	5.37	2.72	3.91	3.15	5.32	4.45		4.71	3.14	3.08	3.09	5.18	3.09	5.54		4.17		5.4		4.75	3.05		3.35	4.94		3.34	2.32	3.85	2.51	3.68
1608	4.13	2.97		2.74		2.77	4.85	3.2	3.15	4.06	3.87		4.45	3.06	4.6	4.36	3.04	4.05	3.15	5.37	2.75	3.89	3.16	5.32	4.46		4.65	3.14	3.09	3.09	5.16	3.08	5.57		4.18		5.41		4.74	3.05		3.35	4.95		3.35	2.32	3.86	2.52	3.69
1609	4.13	2.97		2.75		2.76	4.85	3.19	3.15	4.05	3.86		4.38	3.06	4.61	4.37	3.03	4.32	3.14	5.37	2.82	3.87	3.18	5.32	4.47		4.61	3.14	3.1	3.08	5.14	3.07	5.57		4.19	4.39	5.41		4.78	3.06		3.35	4.95		3.35	2.31	3.87	2.51	3.7
1610	4.13	2.96		2.75		2.75	4.86	3.18	3.15	4.1	3.85		4.38	3.08	4.62	4.36	3.01	4.55	3.14	5.37	2.83	3.84	3.19	5.32	4.49			3.13	3.1	3.07	5.13	3.06	5.59		4.19	4.09	5.4		4.81	3.06	3.53	3.35	4.96		3.35	2.31	3.88	2.5	3.71
1611	4.13	2.94	3.58	2.75		2.74	4.86	3.17	3.18	4.09	3.83		4.37	3.08	4.63	4.35	3.01	4.7	3.14	5.37		3.82	3.16	5.32	4.5			3.14	3.11	3.05	5.13	3.05	5.62		4.2	4.01	5.4		4.83	3.05	3.59	3.35	4.97		3.35	2.31	3.84	2.49	3.71
1612	4.14	2.86		2.75		2.73	4.87	3.14	3.15	4.09	3.81		4.36	3.09	4.65	4.34	3.01	4.76	3.15	5.37	2.82	3.82	3.21	5.33	4.51			3.14	3.14	3.04	5.13	3.0	5.64		4.21	4.05	5.4		4.78	3.03	3.61	3.35	4.98		3.35	2.3	4.06	2.49	3.71
1613	4.14	2.88		2.72		2.72	4.88	3.13	3.15	4.09	3.8		4.37	3.09	4.66	4.35	3.0	4.79	3.16	5.37	2.81	3.86	3.18	5.33	4.53			3.14	3.16	3.04	5.14	2.95	5.64		4.21		5.4		4.78	3.03	3.63	3.35	4.99		3.35	2.29	4.04	2.49	3.71
1614	4.14	2.86	3.54	2.71		2.72	4.88	3.13	3.15	4.09	3.78		4.38	3.1	4.66	4.36	2.96	4.8	3.16	5.28	2.81	3.88	3.17	5.33	4.53			3.14	3.16	3.04	5.14	2.92	5.71		4.22	4.46	5.4		4.76	3.02		3.35	5.0		3.35	2.29	4.03	2.48	3.72
1615	4.14	2.84	3.53	2.71		2.71	4.88	3.12	3.16	4.09	3.77			3.1		4.36	3.18	4.8	3.18		2.8	3.84	3.18	5.33	4.53			3.14	3.16	3.04	5.14	2.9			4.22	4.71	5.4		4.74	3.03		3.36	5.02		3.35	2.29	4.02	2.48	3.72
1616	4.14	2.86	3.53	2.71		2.71	4.89	3.12	3.17	4.09	3.76		4.35	3.1	4.64	4.36	3.17	4.8	3.19		2.8		3.19	5.33	4.55			3.14	3.16	3.09	5.13				4.23	4.82	5.4		4.71	3.03	3.52	3.36	5.03		3.35	2.29		2.48	3.72
1617	4.14	2.88	3.53	2.71		2.7	4.89	3.12	3.17	4.08	3.74		4.33	3.1		4.36	3.15	4.81	3.2		2.79		3.21	5.35	4.57			3.15	3.17	3.11	5.13	2.9	5.72		4.23	4.79	5.39		4.68	3.03	3.57	3.37	5.05		3.35	2.28	4.03	2.38	3.72
1618	4.13	2.89	3.54	2.71		2.69	4.89	3.11	3.18	4.08	3.72		4.31	3.1	4.7	4.33	3.13	4.83	3.21		2.79		3.22	5.35	4.57			3.15	3.17	3.1	5.13	2.9	5.76		4.23	4.78	5.39		4.65	3.03	3.58	3.37	5.06		3.35	2.29	4.02	2.44
1619	4.13	2.88	3.54	2.73		2.71	4.89	3.11	3.18	4.08	3.7		4.3	3.1	4.69	4.38	3.12	4.87	3.22		2.78		3.23	5.36	4.56			3.16	3.18	3.08	5.13	2.91			4.23	4.74	5.38		4.59	3.03	3.58	3.37	5.06		3.35	2.29	4.08	2.46
1620		2.88	3.55	2.73		2.72	4.89	3.1	3.18	4.06	3.68		4.29	3.1	4.69	4.4	3.13	4.88	3.23	4.24	2.78	3.79	3.24	5.36	4.56			3.16	3.18	3.08	5.13	2.91			4.24	4.68	5.4		4.59	3.03	3.56	3.37	5.07		3.34	2.29	4.14	2.46	3.73
1621	4.13	2.87	3.56	2.73		2.73	4.89	3.1	3.18	4.04	3.67		4.28	3.11	4.69	4.4	3.14	4.93		4.46	2.77	3.79	3.25	5.36	4.55			3.17	3.19	3.08	5.13	2.92			4.24	4.64	5.4		4.55	3.03	3.55	3.38	5.08		3.33	2.29	4.18	2.47	3.73
1622	4.1	2.87	3.57	2.73		2.74	4.89	3.09	3.19	4.03	3.66		4.28	3.11	4.7	4.4	3.11	4.93	3.24	4.82	2.76	3.8	3.26	5.37				3.17	3.19	3.09	5.13	2.91			4.24	4.59	5.17		4.55	3.05	3.54	3.38	5.08		3.44	2.29	4.21	2.47	3.74
1623	4.1	2.86	3.57	2.73		2.75	4.88	3.09	3.19	4.02	3.65		4.28	3.11	4.69	4.41	3.09		3.26		2.77	3.81	3.27	5.36	4.57			3.18	3.19	3.09	5.12	2.93	5.53		4.25	4.57	5.26		4.54	3.06	3.52	3.38	5.08		3.5	2.29	4.22	2.47	3.74
1624	4.09	2.86	3.58	2.73		2.76	4.88	3.09	3.2	4.01	3.65			3.11	4.7	4.4	3.08			5.09	2.89	3.82	3.28	5.37	4.47			3.18	3.18	3.1	5.12	2.96			4.26		5.38		4.51	3.07	3.5	3.38	5.09		3.52	2.29	4.14	2.46	3.75
1625	4.09	2.87	3.59	2.72		2.77	4.88	3.09	3.2	4.02	3.64			3.12	4.7	4.39	3.08			5.15	2.94	3.83	3.28	5.37				3.19	3.13	3.11	5.11	2.93			4.26	4.55	5.41		4.5	3.07	3.35	3.39	5.09			2.29	4.1	2.46	3.75
1626	4.1	2.87	3.6	2.72		2.77	4.88	3.09	3.21	4.05	3.61			3.12	4.7	4.39	3.08	4.95		5.21	2.97	3.84	3.29	5.37				3.2	3.13	3.11	5.1	2.93			4.27		5.41		4.5	3.07	3.3	3.41	5.09			2.29	4.16	2.46	3.76
1627	4.09	2.87	3.61	2.72		2.79	4.88	3.13	3.22	4.06	3.59			3.13	4.7	4.38	3.08	4.96		5.26	2.97	3.86	3.28	5.37				3.2	3.11	3.11	5.12	2.94	5.52		4.28	4.54	5.42		4.48	3.07	3.28	3.4	5.09		3.49	2.29	4.12	2.4	3.77
1628	4.09	2.86	3.62	2.72		2.79	4.88	3.14	3.24	4.06	3.61		4.28	3.13	4.7	4.38	3.08	4.96		5.29	2.98	4.07	3.31	5.37				3.2	3.1	3.11	5.11	2.93	5.49		4.29	4.54	5.42		4.49	3.07	3.33	3.39	5.09		3.5	2.29	4.14	2.42	3.78
1629	4.09	2.86	3.62	2.71		2.8	4.86	3.14	3.24	4.06	3.59		4.28	3.14	4.7	4.37	3.07	4.96		5.33	2.98	4.16	3.32	5.38		2.79		3.2	3.11	3.08	5.11	3.0	5.55		4.3	4.52	5.41		4.58	3.07	3.32	3.4	5.09		3.49	2.29	4.14	2.44	3.79
1630	4.09	2.87	3.63	2.72		2.79	4.83	3.14	3.25	4.06	3.57		4.28	3.14	4.71	4.36	3.07	4.96		5.33	2.98		3.33	5.37		2.83		3.19	3.1	3.11	5.09	3.0	5.59		4.31	4.49	5.4		4.61	3.07	3.32	3.39	5.09		3.5	2.3	4.15	2.43	3.79
1631	4.09	2.87	3.63	2.72		2.78	4.83	3.14	3.24	4.06	3.55		4.28	3.15	4.71	4.35	2.88	4.95	3.18	5.33	2.98		3.32	5.37		2.85		3.19	3.09	3.12	5.08	3.04	5.62		4.31	4.45	5.4		4.65	3.08		3.39	5.08		3.49	2.3	4.14	2.43	3.8
1632	4.09	2.89	3.63	2.79		2.76	4.82	3.14	3.24	4.06	3.54			3.15	4.71	4.34	2.91	4.92	3.16	5.33	2.98	4.1	3.31	5.37		2.87		3.18	3.1	3.13	5.08	2.99	5.62		4.32	4.38	5.39		4.66	3.08		3.39	5.08		3.47	2.3	4.14	2.43	3.8
1633	4.09	2.9	3.64	2.8		2.76	4.81	3.14	3.24	4.06	3.52		4.28	3.16	4.72	4.33	2.97	4.91		5.33	2.98	4.09	3.29	5.38		2.88		3.18	3.09	3.13	5.09	3.03	5.63		4.33	4.32	5.4		4.68	3.08		3.39	5.07		3.47	2.3	4.13	2.42	3.8
1634	4.09	2.91	3.64	2.8		2.75	4.81	3.14	3.23	4.06	3.51		4.22	3.17	4.78	4.32	2.99	4.88	3.14	5.34	2.98	4.1	3.28	5.38		2.88		3.19	3.08	3.12	5.09	3.08	5.6		4.34	4.28	5.4		4.68	3.08	3.24	3.39	5.06		3.47	2.31	4.07	2.42	3.8
1635	4.08	2.91		2.82		2.76	4.8	3.15	3.23	4.06	3.5			3.17	4.78	4.33	2.99	4.85	3.14	5.34	2.98	4.11	3.27	5.38		2.87		3.19	3.08	3.12	5.09	3.03	5.57		4.35	4.24	5.4		4.69	3.07	3.27	3.39	5.05		3.46	2.31	4.03	2.41	3.8
1636	4.08	2.91		2.82		2.75	4.8	3.15	3.23	4.06	3.48			3.17		4.3	2.99	4.81	3.14	5.34	2.97	4.12	3.24	5.39		2.87		3.2	3.07	3.11	5.09	3.06	5.56		4.36	4.2	5.4		4.69	3.07	3.22	3.4	5.04		3.46	2.32	4.0	2.41	3.79
1637	4.08	2.91		2.81		2.75	4.8	3.15	3.23	4.06	3.48			3.18		4.3	2.99	4.8	3.14	5.35	2.98	4.13	3.22	5.4	4.13	2.86		3.2	3.02	3.1	5.09	3.02	5.52		4.37	4.14	5.4		4.7	3.07	3.43	3.4	5.03		3.46	2.33	4.01	2.41	3.79
1638	4.08	2.91		2.78		2.74	4.8	3.15	3.22	4.06	3.48			3.18	4.76	4.31	2.99	4.79	3.14	5.36	2.97	4.14	3.2	5.39		2.86		3.21	3.02	3.1	5.09	3.11	5.48		4.38	4.11	5.4		4.71	3.07	3.44	3.41	5.01		3.44	2.33	4.02	2.38	3.79
1639	4.08	2.91		2.77		2.74	4.8	3.16	3.21	4.06	3.48			3.19	4.75	4.31	2.99	4.83	3.14	5.36	2.96	4.15	3.19	5.39		2.86		3.2	3.02	3.09	5.08	3.15	5.43		4.39		5.4		4.71	3.07	3.6	3.4	5.0		3.29	2.33	4.02	2.4	3.79
1640	4.08	2.86		2.76		2.73	4.79	3.16	3.21	4.06	3.48			3.19	4.75	4.31	2.96	4.82	3.14	5.37	2.84	4.16	3.12	5.4		2.86		3.21	3.02	3.08	5.08	3.13	5.39		4.4	4.03	5.41		4.72	3.07	3.61	3.41	4.99		3.09	2.34	4.04	2.42	3.79
1641	4.08	2.93		2.76		2.73	4.79	3.17	3.2	4.06	3.48			3.19	4.75	4.32	2.93	4.82	3.15	5.39	2.78	4.17	3.09	5.41	4.39	2.85	4.02	3.2	3.02	3.08	5.09	3.15	5.36		4.4		5.34		4.69	3.06	3.65	3.42	4.98		3.02	2.34	4.04	2.43	3.78
1642		2.98		2.75		2.73	4.79	3.18	3.2	4.07	3.49			3.2	4.74	4.32	2.94	4.81	3.15	5.4	2.75	4.18	3.1	5.42	4.46		3.15	3.2	3.0	3.07	5.09	3.17	5.33		4.41	3.98	5.34		4.73	3.06	3.63	3.42	4.97		3.31	2.35		2.44	3.78
1643		3.02		2.75		2.72	4.78	3.2	3.2	4.07	3.5			3.2	4.74	4.32	2.94	4.81	3.15	5.4		4.2	3.09	5.42	4.39			3.2	2.99	3.06	5.08	3.2	5.3		4.42	4.03	5.36		4.73	3.06	3.62	3.49	4.96		3.43	2.36		2.44	3.78
1644		3.01		2.75		2.72	4.8	3.21	3.19	4.07	3.51			3.2	4.74	4.32	2.95	4.81		5.41	2.74	4.21	3.06	5.42	4.56			3.2	2.99	3.05	5.08	3.19	5.29		4.42		5.36		4.73	3.06	3.62		4.95		3.45	2.36		2.44	3.78
1645		3.01		2.74		2.71	4.8	3.22	3.19	4.07	3.52			3.2	4.74	4.32	2.95	4.8	3.17	5.41	2.74	4.22	3.05	5.43	4.55			3.2	3.02	3.04	5.07	3.13	5.28		4.42	3.94	5.35		4.75	3.06	3.55		4.94		3.47	2.37		2.44	3.79
1646		3.0		2.73		2.71	4.8	3.22	3.19	4.07	3.53			3.21	4.73	4.33	2.95	4.79	3.13	5.41	2.74	4.23	3.06	5.43	4.48			3.2	2.92	3.03	5.06	3.11	5.25		4.43	3.57	5.35		4.76	3.05	3.58	3.55	4.93		3.47	2.37		2.44	3.78
1647		3.0		2.72	3.68	2.71	4.8	3.23	3.19	4.08	3.54			3.21	4.72	4.33	2.94	4.78	3.11	5.41	2.74	4.24	3.07	5.44	4.38			3.19	2.94	3.02	5.06	3.14	5.24		4.43		5.34		4.77	3.05		3.49	4.92		3.48	2.38		2.44	3.79
1648		3.0		2.7	3.79	2.72	4.81	3.26	3.19	4.08	3.54			3.21	4.72	4.33	2.93	4.77	3.1	5.41	2.74	4.24	3.09	5.42	4.32			3.19	2.95	3.01	5.03	3.18	5.24		4.43		5.32		4.78	3.05		3.48	4.91		3.47	2.38		2.45	3.79
1649		3.0		2.69		2.72	4.81	3.28	3.19	4.08	3.55			3.22	4.71	4.33	2.93	4.76	3.09	5.41	2.73	4.14	3.11	5.44	4.3	2.78		3.19	2.96	3.0	5.01	3.21	5.27		4.43		5.3		4.79	3.05		3.48	4.93		3.47	2.39		2.45	3.79
1650		2.99		2.67		2.72	4.81	3.29	3.2	4.09	3.56			3.22	4.71	4.33	2.91	4.75	3.08	5.41	2.73	4.11	3.13	5.44	4.24	2.92		3.18	2.95	3.0	4.99	3.24			4.43		5.27		4.8	3.05		3.48	4.92		3.47	2.39	4.07	2.46	3.79
1651		2.98		2.67		2.72	4.81	3.3	3.2	4.09	3.57			3.22	4.7	4.33	2.92	4.74	3.07	5.41	2.72	4.07	3.15	5.44	4.19	2.94		3.18	2.94	3.0	4.99	3.25			4.43		5.24		4.8	3.05		3.47	4.92		3.46	2.39	4.1	2.46	3.79
1652		2.96		2.67		2.73	4.81	3.31	3.2	4.1	3.58			3.22	4.7	4.31	2.81	4.71	3.06	5.4	2.71	4.06	3.16	5.45	4.15	2.94		3.18	2.94	2.99	4.98	3.28	5.4		4.43		5.22		4.81	3.04		3.47	4.91		3.45	2.39		2.46	3.8
1653		2.96		2.67		2.73	4.81	3.32	3.2	4.08	3.59			3.22	4.7	4.27	2.83	4.67	3.06	5.4	2.71	4.07	3.16	5.45	4.1	2.94		3.17	2.94	2.99	4.98	3.32	5.35		4.43		5.22		4.82	3.04		3.47	4.9		3.45	2.39		2.47	3.8
1654		2.92		2.67		2.73	4.81	3.35	3.2	4.06	3.6			3.22	4.7	4.25	2.85	4.65	3.05	5.39	2.7	4.07	3.17	5.44	3.9	2.94		3.16	2.82	3.01	5.01	3.31	5.35		4.43		5.22			3.04		3.47	4.9		3.45	2.39		2.48	3.81
1655		2.86		2.67		2.73	4.81	3.37	3.18	4.06	3.61			3.22	4.7	4.24			3.05	5.38	2.69	4.07	3.15	5.44		2.95		3.16	2.83	3.03	5.01	3.28	5.37		4.43		5.22			3.04		3.47	4.9		3.45	2.4	4.11	2.48	3.81
1656		2.83		2.67		2.73	4.81	3.38	3.17	4.11	3.62			3.22	4.7	4.24		4.46	3.04	5.38	2.68	4.07	3.15	5.44		2.96		3.15	2.97	3.01	5.02	3.2	5.38		4.43		5.21			3.05		3.47	4.9		3.44	2.4	4.12	2.46	3.82
1657		2.83		2.67		2.72	4.81	3.39	3.18	4.1	3.64			3.22	4.55	4.26	2.87	4.5	3.04	5.37	2.68	4.08	3.11	5.45		2.96		3.15	3.04	3.02	5.02	3.19	5.4		4.43	4.06	5.19			3.05		3.46	4.9		3.44	2.4	4.14	2.46	3.82
1658		2.85		2.67		2.72	4.81	3.4	3.18	4.1	3.65			3.22	4.47	4.27	2.86	4.5	3.03	5.36	2.67	4.13	3.08	5.45		2.97		3.14	3.09	3.0	5.02	3.21	5.4		4.16	3.99	5.17			3.07		3.45	4.9		3.43	2.4	4.13	2.51	3.83
1659		2.85		2.67		2.72	4.81	3.4	3.17	4.1	3.66			3.23	4.55	4.27		4.49	3.02	5.36	2.67	4.09	3.07	5.46		3.03		3.14		3.02	5.02	3.21	5.39		3.47	4.02	5.16			3.08		3.44	4.92		3.43	2.4	4.14	2.53	3.83
1660		2.85		2.67		2.72	4.8	3.41	3.16	4.1	3.67			3.23	4.61	4.27	2.88	4.46	3.02	5.35	2.67	3.86	3.04	5.46	3.67	3.08		3.13		3.03	5.03	3.21	5.42			4.06	5.1		4.59	3.08		3.41	4.94		3.44	2.4	4.15	2.55	3.83
1661		2.85		2.67		2.71	4.78	3.41	3.16	4.11	3.68			3.23	4.64	4.28	2.89	4.49	3.01	5.34	2.67	3.76	3.05	5.46	3.62	3.1		3.13		3.0	5.04	3.23	5.34			4.05	5.12		4.49	3.08		3.39	4.95		3.44	2.41	4.14	2.56	3.82
1662		2.84		2.67		2.71	4.78	3.41	3.15	4.1	3.7			3.24	4.64	4.28	2.91	4.49	3.01	5.33	2.67	3.71	3.06	5.47	3.56	3.11		3.13	3.05	2.98	5.06	3.2	5.35				5.11		4.5	3.09		3.38	4.96		3.45	2.42	4.03	2.57	3.81
1663		2.83		2.67		2.71	4.78	3.4	3.14	4.11	3.71			3.24	4.64	4.29	2.91		3.0	5.31	2.67	3.69	3.06	5.48	3.5	3.11		3.13		2.97	5.08	3.18	5.35				5.09		4.55	3.09		3.38	4.97		3.47	2.42	3.94	2.58	3.8
1664		2.83		2.67		2.71	4.78	3.4	3.14	4.13	3.72			3.24	4.65	4.29	2.94	4.4	3.02	5.3	2.68	3.68	3.06	5.48		3.11		3.13		2.94	5.08	3.18	5.43				5.09		4.58	3.09		3.37	4.97		3.49	2.43		2.59	3.79
1665		2.82		2.67	3.95	2.7	4.78	3.4	3.13	4.13	3.74			3.24	4.65	4.3	2.96		3.05	5.3	2.68	3.67	3.06	5.48		3.11	4.61	3.12	2.98	2.92	5.08	3.18	5.47		3.92	4.17	5.08		4.54	3.09		3.36	4.98		3.5	2.43	3.87	2.59	3.79
1666		2.82		2.67	4.02	2.69	4.78	3.4	3.13	4.13	3.75			3.24	4.65	4.31		3.25	3.05	5.29	2.68	3.67	3.06	5.48		3.11	4.64	3.12	3.01	2.91	5.08	3.12	5.46		3.55	4.15	5.07		4.35	3.09		3.35	4.98		3.49	2.44	3.85	2.6	3.79
1667		2.82		2.66	3.79	2.69	4.79	3.39	3.13	4.13	3.76			3.25	4.65	4.31	3.0	3.5	3.04	5.28	2.69	3.67	3.06	5.48	3.44	3.11	4.67	3.12	2.99	2.91	5.09	3.18	5.46		4.12	4.2	5.03		4.25	3.09		3.35	4.99		3.34	2.45	3.86		3.79
1668		2.81		2.66	3.71	2.71	4.8	3.39	3.12	4.14	3.78			3.25	4.68	4.31	3.02		3.04	5.27	2.69	3.67	3.06	5.48		3.12		3.12	2.97	2.9	5.09	3.11	5.46		4.35	4.28	5.02		4.22	3.09	4.0	3.35	4.99		3.17	2.46		2.6	3.79
1669		2.79		2.65			4.8	3.39	3.12	4.14	3.8			3.25	4.69	4.27	3.05		3.04	5.27	2.7	3.67	3.06	5.48	3.42	3.12	4.72	3.12	2.98	2.9	5.09	3.18	5.49		4.43	4.18	5.02		4.23	3.09			4.99		3.17	2.47		2.6	3.8
1670		2.86		2.66		2.41	4.8	3.38	3.11	4.14	3.77			3.26	4.7	4.27	3.06		3.03	5.26	2.71	3.67	2.97	5.48	3.43	3.13		3.12	2.99	2.9	5.1	3.18	5.49		4.46	4.13	5.01			3.08	3.82		5.0		3.18	2.47	3.86	2.6	3.8
1671		2.97	3.49	2.66			4.81	3.37	3.1	4.14	3.75			3.26	4.7	4.27	3.11		3.03	5.26	2.71	3.67	2.93	5.47		3.14	4.63	3.12	3.01	2.91	5.1	3.17	5.45		4.47	4.1	5.0			3.05	3.74		5.0		3.25	2.48		2.59
1672		2.97	3.45	2.66	4.1		4.81	3.38	3.09	4.14	3.72			3.26	4.69	4.28	3.11	3.45	3.03	5.21	2.72	3.89	3.04	5.47	3.36	3.15	4.6	3.12	2.99	2.91	5.1	3.17	5.37		4.48	4.04	4.98			3.04	3.7		5.01		3.41	2.49	3.9	2.59
1673		2.96	3.58	2.66	4.46		4.82	3.38	3.08	4.14	3.66			3.26	4.69	4.28	3.13	3.59	3.03	4.59	2.71	4.14	3.06	5.47	3.29	3.17		3.12	2.97	2.89	5.1	3.2	5.34		4.48	4.05	4.99			3.03	3.68	3.52	5.02		3.47	2.5		2.59	3.8
1674		2.95	3.64	2.66			4.85	3.38	3.06	4.14	3.61			3.26	4.68	4.28	3.15		3.03		2.62	4.22	3.06	5.46		3.18		3.12	2.96	2.92	5.1	3.23	5.33		4.48	4.07	4.69			3.03	3.67	3.29	5.03			2.51	3.9	2.59	3.8
1675		2.93	3.66	2.66			4.87	3.38	3.04	4.15	3.61			3.27	4.67	4.28	3.14		3.03	4.61	2.64	4.26	3.06	5.45		3.21	4.44	3.12	2.94	2.97	5.1	3.21	5.3		4.47	3.85				3.04	3.64	3.29	5.04			2.51	3.92	2.59	3.81
1676		2.93	3.67	2.67			4.87	3.4	3.01	4.15	3.61			3.28	4.66	4.28	3.15		3.03	4.21	2.65	4.27	3.07	5.44	3.22	3.22	4.32	3.12	2.91	2.97	5.1	3.24	5.31		4.47	3.7	4.17			3.03	3.62	3.26	5.04		3.5	2.52	3.92		3.81
1677		2.92	3.67	2.67		2.49	4.87	3.43	3.0	4.15	3.64			3.28	4.65	4.28	3.15	3.9	3.03	4.32	2.67	4.28	3.07	4.87	3.22	3.23	4.14	3.11	2.8		5.1	3.21	5.35		4.49		4.41			3.03	3.63	3.24	5.05		3.51	2.52	3.92	2.55	3.81
1678		2.92	3.68	2.67		2.81	4.87	3.44		4.15	3.7			3.27	4.63	4.27	3.14	4.1	3.03	4.64	2.7	4.28	3.07	4.33	3.22		4.03	3.11	2.79		5.09	3.22	5.23		4.5	3.69	4.58			3.03	3.65	3.22	5.06		3.52	2.52	3.93	2.57	3.81
1679		2.92	3.68	2.67		2.84	4.86	3.45		4.16	3.74			3.27	4.61	4.26	3.15	4.18	3.03	4.81	2.71	4.29	3.06		3.22	3.2	3.96	3.11	2.8		5.08	3.21				3.79	4.75		4.42	3.03	3.65	3.21	5.07		3.51	2.53	3.92	2.57	3.81
1680		2.91	3.67	2.68	3.19		4.86	3.45		4.16	3.78			3.27	4.6	4.26	3.16	4.19	3.03	4.94	2.71	4.29	3.06			3.18	4.01	3.1	2.76	2.94	5.07	3.22	5.19			3.85	4.88			3.03	3.66	3.21	5.09		3.51	2.53	3.92	2.58	3.81
1681		2.91	3.67	2.68		2.82	4.86	3.45	3.02	4.14	3.79			3.27	4.58	4.25	3.15	4.04	3.03	5.03	2.72	4.29	3.07	4.52		3.02	3.93	3.1	2.78	2.91	5.06	3.26	5.19			3.81	4.92			3.04	3.66	3.2	5.11		3.51	2.53	3.92	2.5	3.81
1682		2.9	3.67	2.69	3.13	2.75	4.86	3.45	3.01	4.14	3.81			3.27	4.56	4.25	3.16	4.1	3.03	5.14	2.72	4.29	3.07	5.02	3.19			3.09	2.79	2.85	5.06	3.26	5.19			3.69	4.94			3.04	3.67	3.2	5.11			2.53	3.92	2.47	3.82
1683		2.9	3.67	2.69	3.22	2.73	4.85	3.46	3.01	4.14	3.82			3.27	4.55	4.25	3.16	3.87	3.04	5.22	2.72	4.29	3.07	5.24	3.18			3.01	2.78	2.81	5.05	3.25	5.3				4.93			3.04	3.67	3.2	5.12			2.53	3.92		3.82
1684		2.9	3.66	2.7		2.73	4.85	3.46	3.01	4.14	3.82			3.27	4.53	4.25	3.16	4.19	3.04		2.73	4.3	3.07	5.34	3.17			3.05	2.8	2.76	5.05	3.25	5.32				4.9			3.04	3.68	3.2	5.12			2.53	3.92		3.81
1685		2.9	3.66	2.7		2.59	4.87	3.47	3.01	4.14	3.83			3.26	4.52	4.24	3.16		3.04	5.26	2.72	4.31	3.08	5.37	3.17			3.07	2.82	2.79	5.04	3.26	5.26			3.86	4.91		4.44	3.05	3.73	3.2	5.12			2.53	3.91	2.44	3.81
1686		2.9	3.66	2.69	3.36	2.59	4.86	3.48	3.01	4.14	3.83			3.26	4.51	4.24	3.16		3.04	5.27	2.72	4.31	3.08	5.4	3.03			3.09	2.84		5.04	3.25	5.27			3.74	4.91			3.05	3.74	3.2	5.12			2.53	3.9	2.44	3.82
1687		2.9	3.66	2.7	3.49	2.63	4.85	3.49	3.01	4.14	3.82		4.12	3.26	4.51	4.23	3.15		3.05	5.25	2.72	4.31	3.08	5.4	3.23		3.58	3.09	2.86	2.75	5.03	3.24	5.32			3.67	4.93			3.05	3.74	3.21	5.12			2.53	3.89	2.44	3.82
1688		2.9	3.66	2.69		2.66	4.84	3.5	3.01	4.14	3.83		4.29	3.26	4.5	4.2	3.15		3.05	5.25	2.73	4.3	3.08	5.41	3.29		3.53	3.08	2.84	2.79	5.03	3.23	5.4			3.62	4.93			3.06	3.74	3.1	5.11			2.53	3.87	2.44	3.81
1689		2.9	3.65	2.69	3.56		4.84	3.51	3.0	4.14	3.83		4.11	3.26	4.42	3.67	3.15		3.06	5.26	2.73	4.29	3.11	5.4	3.31		3.49	3.08	2.83		5.02	3.23	5.48			3.56	4.93			3.07	3.74		5.11			2.53	3.86	2.44	3.81
1690		2.9	3.64	2.69	3.78		4.83	3.53	3.0	4.15	3.83		4.07	3.26	4.45		3.15		3.06	5.26	2.73	4.29	3.12	5.4	3.3		3.43	3.07	2.84	2.77	5.01	3.21	5.45			3.45	4.93			3.08	3.74		5.11			2.52	3.84	2.44	3.81
1691		2.86	3.59	2.68	3.85	2.61	4.83	3.55	3.0	4.15	3.83			3.26	4.47		3.2		3.07	5.27		4.28	3.13	5.4	3.31		3.41	3.07	2.85	2.77	5.0	3.2	5.51			2.62	4.93			3.08	3.75		5.11			2.52	3.82	2.44	3.8
1692		2.86		2.68		2.68	4.83	3.57	2.99	4.15	3.82		4.23	3.26	4.47		3.16		3.07	5.27		4.28	3.14	5.4	3.31		3.4	3.03	2.87	2.82	4.99	3.18	5.47			3.19	4.93			3.08	3.75	3.17	5.11		3.34	2.52	3.81	2.43	3.8
1693	4.09	2.86	3.61	2.68	3.87	2.75	4.84	3.58	2.99	4.15	3.82		4.29	3.26	4.47	3.54	3.15		3.07	5.27	2.79	4.28	3.14	5.4	3.32		3.38	2.94	2.88	2.82	4.99	3.15				3.33	4.93			3.08	3.75		5.1		3.3	2.52	3.8	2.43	3.79
1694	4.1	2.87	3.61	2.69	3.86	2.79	4.84	3.58	2.98	4.16	3.81		4.32	3.27	4.46	3.68	3.13		3.08	5.28		4.28	3.14	5.41	3.32		3.37	3.01	2.88	2.81	4.98	3.13	5.47			3.4	4.93		4.54	3.09	3.75	3.04	5.1		3.11	2.51	3.81	2.42	3.78
1695	4.11	2.87	3.78	2.7	3.81	2.84	4.84	3.59	2.97	4.16	3.8			3.27	4.46	4.0	3.12	4.05	2.94	5.29		4.28	3.14	5.41	3.31		3.36	3.04	2.87	2.84	4.98	3.11				3.41	4.93		4.56	3.09	3.76	3.0	5.11		3.15	2.5	3.81	2.42	3.77
1696	4.11	2.87	3.73	2.69	3.63	2.85	4.84	3.59	2.97	4.17	3.78		4.37	3.27	4.46	4.17	3.17	4.05		5.29		4.28	3.14	5.41	3.31		3.35	3.05	2.87	2.85	4.98	3.08	5.5			3.4	4.93		4.57	3.09	3.76	2.97	5.07		3.34	2.49	3.81	2.42	3.76
1697	4.12	2.87	3.71	2.69		2.83	4.85	3.6	2.97	4.17	3.77		4.38	3.27	4.46	4.23	3.2	4.08	3.14	5.3		4.27	3.15	5.41	3.3		3.33	3.05	2.87	2.85	4.99	3.06	5.48			3.38	4.92		4.58	3.09	3.77	2.9	5.06		3.42	2.48	3.8	2.42	3.75
1698	4.12	2.87		2.69		2.83	4.85	3.6	2.97	4.18	3.75		4.38	3.27	4.47	4.25	3.17	4.1	3.12	5.3		4.27	3.15	5.41	3.3	3.05	3.31	3.05	2.87	2.83	4.99	3.04	5.49			3.32	4.91		4.59	3.09	3.78	2.87	5.05		3.53	2.47	3.79	2.42	3.73
1699	4.13	2.87		2.69		2.85	4.85	3.59	2.97	4.18	3.73		4.38	3.27	4.47	4.25	3.16	4.06	3.11	5.3		4.27	3.15	5.42	3.25	3.03	3.3	3.05	2.86	2.84	5.0	3.02	5.51			3.3	4.9		4.59	3.09	3.79	2.86	5.06		3.57	2.47	3.79	2.42	3.74
1700	4.13	2.87	3.7	2.69		2.85	4.85	3.57	2.97	4.2	3.71		4.37	3.28	4.47	4.26	3.15	4.05	3.09	5.3		4.27	3.15	5.42		3.0	3.19	3.06	2.86	2.85	5.01	3.02	5.53			3.29	4.89		4.59	3.09	3.8	2.87	5.06			2.46	3.79	2.42	3.73
1701	4.14	2.88		2.69	3.41	2.85	4.85	3.4	2.96	4.2	3.69		4.37	3.28	4.47	4.25	3.15		3.08	5.3		4.27	3.15	5.42	3.24	2.99	3.27	3.07	2.87	2.86	5.01	3.0	5.54			3.29	4.89		4.6	3.04	3.81		5.06		3.6	2.45	3.79	2.41	3.73
1702	4.14	2.88		2.7	3.42	2.85	4.85		2.96	4.2	3.66		4.36	3.28	4.48	4.26	3.15		3.07	5.3		4.28	3.15	5.42		2.99	3.29	3.07	2.87	2.87	5.01	2.96	5.58			3.35	4.69		4.6	3.02	3.81		5.06			2.44	3.78		3.72
1703	4.15	2.88		2.7	3.45	2.86	4.85		2.96	4.2	3.63		4.24	3.28	4.48	4.26	3.15	3.67	3.07	5.31		4.28	3.15	5.41	3.26	2.98	3.29	3.07	2.88	2.89	5.02	2.99	5.6			3.4	4.74			3.02	3.81		5.07		3.6	2.44	3.78		3.72
1704	4.16	2.88		2.66	3.4	2.88	4.84		2.95	4.2	3.61		4.18	3.28	4.49	4.26	3.26		3.07	5.3		4.31	3.16	5.4	3.26	2.96	3.29	3.08		2.89	5.02	2.98	5.62		3.99	3.41	4.75			3.03	3.81	2.93	5.07		3.6	2.43	3.78		3.72
1705	4.17	2.9		2.71	3.38	2.88	4.84	3.21	2.94	4.2	3.45		3.77	3.27	4.56	4.26	3.26		3.07	5.3		4.34	3.16	5.39	3.26	2.88	3.28	3.08		2.92	5.02	2.98	5.67		3.97	3.44	4.77			3.04	3.82	2.96	5.08		3.6	2.43	3.78		3.72
1706	4.18	2.91		2.74	3.37	2.9	4.84	3.23	2.93	4.2	3.51			3.27	4.64	4.26	3.26		3.07	5.3		4.33	3.17	5.38	3.26	2.85	3.28	3.07		2.93	5.04	2.98			3.96	3.46	4.77			3.04	3.82	3.02	5.08		3.61	2.43	3.78		3.72
1707	4.19	2.92		2.72	3.37	2.91	4.83	3.25	2.93	4.2	3.52			3.27	4.66	4.27	3.26	3.67	3.08	5.3		4.34	3.17	5.36	3.24	2.86	3.28	3.07	2.9	2.96	5.04	2.95			3.94	3.42	4.77			3.04	3.83		5.08		3.61	2.43	3.77
1708	4.19	2.93		2.72	3.37	2.9	4.83	3.29	2.93	4.2	3.51			3.27	4.67	4.27	3.27	3.65	3.09	5.3		4.34	3.18	5.35	3.22	2.85	3.28	3.07	2.9	2.97	5.05	2.94			3.93	3.37	4.76			3.05	3.83		5.09		3.62	2.43	3.76	2.44
1709	4.2	2.94	3.66	2.72	3.35	2.91	4.82	3.33	2.92	4.2	3.5			3.27	4.67	4.27	3.27	3.62	3.1	5.3		4.34	3.18	5.32	3.2	2.84	3.28	3.06	2.91	2.98	5.05	2.95	5.84		3.92	3.34	4.74			3.05	3.85		5.09		3.62	2.42	3.77		3.71
1710	4.21	2.95	3.46	2.72		2.91	4.82	3.35	2.92	4.19	3.49			3.27	4.68	4.29	3.27	3.6	3.1	5.3		4.34	3.19	5.3	3.19	2.83	3.28	3.06	2.92	2.97	5.06	2.93	5.89		3.92		4.73			3.06	3.86	3.08	5.09		3.63	2.42	3.77		3.72
1711	4.22	2.97	3.53	2.71		2.92	4.82	3.37	2.91	4.19	3.49			3.27	4.68	4.3	3.27	3.69		5.29		4.33	3.18	5.29	3.16	2.82	3.28	3.05	2.93	2.9	5.07	2.94	5.88		3.92	3.34	4.72			3.07	3.86	3.1	5.08			2.41	3.77		3.72
1712	4.23	2.98	3.78	2.71		2.92	4.85	3.38	2.91	4.19	3.48		3.72	3.27	4.69	4.31	3.28	3.75	3.1	5.29		4.34	3.17	5.27	3.14	2.82	3.26	3.03	2.94	2.84	5.08	2.92	5.89		3.92	3.33	4.72			3.07	3.85	3.1	5.08		3.63	2.41	3.76		3.73
1713	4.23	2.99	4.06	2.71		2.91	4.85	3.39	2.91	4.18	3.48			3.26	4.68	4.32	3.28		3.09	5.29		4.34	3.12	5.23	3.16	2.81	3.27	3.02	2.95	2.87	5.09	2.92	5.9		3.91	3.33	4.71			3.08	3.85	3.07	5.08		3.64	2.41	3.75		3.74
1714	4.24	3.01	3.93	2.71	3.25	2.9	4.86	3.39	2.92	3.96	3.47		4.05	3.25	4.66	4.32	3.28		3.1	5.29	2.78	4.34	3.16	5.23		2.8	3.27	3.0	2.95	2.89	5.12	2.97	5.92		3.91	3.32	4.7			3.09	3.84	3.06	5.07		3.64	2.4	3.74		3.74
1715	4.24	3.03		2.71	3.19	2.89	4.87	3.4	2.93	3.92	3.47		4.12	3.24	4.65	4.33	3.28		3.11	5.29		4.33	3.19	5.22		2.8	3.28	2.99	2.96	2.9	5.12	2.96	5.96		3.91	3.31	4.69			3.09	3.83	3.05	5.07		3.64	2.4	3.73		3.75
1716	4.25	3.05		2.71		2.89	4.88	3.4	2.93	4.08	3.47		4.14	3.23	4.56	4.33	3.29			5.28		4.33	3.19	5.21		2.8	3.28	2.98	2.97	2.92	5.12	2.93	5.99		3.91	3.31	4.68			3.1	3.83	3.05	5.06		3.64	2.39	3.73		3.75
1717	4.25	3.06	3.85	2.7		2.91	4.89	3.39	2.94	4.12	3.47		4.15	3.22		4.33	3.32			5.28		4.32	3.2	5.2		2.79	3.28	2.96	2.98	2.93	5.12	2.94	5.99		3.91	3.3	4.66		4.55	3.1	3.83	3.05	5.06		3.64	2.38	3.72		3.76
1718	4.26	3.07	4.01	2.7		2.95	4.89	3.4	2.94	4.14	3.47		4.15	3.21		4.34	3.33	3.73		5.28		4.32	3.2	5.19		2.79	3.28	2.95	2.98	2.94	5.07	2.94	5.92		3.91	3.31	4.65		4.56	3.1	3.83	3.04	5.06		3.64	2.38	3.72	2.45	3.76
1719	4.26	3.08	4.04	2.7			4.9	3.4	2.95	4.14	3.48		4.15	3.2		4.34	3.33	3.6		5.28		4.31	3.2	5.19		2.79	3.29	2.94	2.99	2.95	5.1	2.93	5.86		3.91	3.31	4.64		4.54	3.1	3.83		5.06		3.64	2.37	3.71		3.77
1720	4.27	3.08		2.71			4.9	3.41	2.95	4.15	3.48		4.16	3.19		4.35	3.33			5.29		4.31	3.2	5.18	3.12	2.79	3.29	2.94	2.99	2.96	5.1	2.95	5.8		3.91	3.32	4.63		4.54	3.09	3.82		5.06		3.63	2.37	3.71		3.78
1721	4.27	2.99	3.76	2.72			4.91	3.41	2.96	4.15	3.48		4.16	3.18	4.38	4.35	3.33	3.45		5.28	2.75	4.28	3.2	5.18	3.12	2.8	3.3	2.94	2.98	2.97	5.06	2.95	5.77		3.91	3.32	4.62		4.52	3.08	3.84		5.1		3.63	2.37	3.71		3.79
1722	4.28	2.97	3.71	2.73			4.92	3.42	2.96	4.15	3.49		4.17	3.17	4.41	4.35	3.33	3.47		5.28	2.72	4.2	3.2	5.18	3.14	2.8	3.31	2.94	2.98	2.98	5.05	2.96	5.73		3.91	3.35	4.61			3.08	3.84	2.98	5.1		3.63	2.36	3.71		3.8
1723	4.28	3.0	3.81	2.73			4.93	3.44	2.97	4.15	3.49		4.18	3.16	4.53	4.34	3.33	3.51		5.29		4.2	3.2	5.18	3.13	2.8	3.32	2.95	2.98	2.98	5.02	2.97	5.72		3.91	3.37	4.59			3.08	3.84	2.99	5.09		3.64	2.36	3.71		3.81
1724	4.29	2.96		2.73			4.93	3.45	2.97	4.15	3.49		4.18	3.15	4.66	4.34	3.33	3.49		5.29		4.19	3.2	5.18		2.8	3.34	2.95	2.98	2.98	4.99	2.96			3.91	3.37	4.57			3.07	3.84	2.99	5.1		3.64	2.36	3.71	2.41	3.82
1725	4.29	2.93		2.73	2.63		4.94	3.46	2.97	4.15	3.5		4.19	3.14	4.7	4.34	3.33			5.29		4.19	3.21	5.18		2.81	3.34	2.85	2.98	2.99	4.98	2.96	5.95		3.91	3.37	4.56			3.07	3.84	2.98	5.1		3.64	2.35	3.7	2.39	3.82
1726	4.3	2.93		2.71			4.94	3.48	2.96	4.15	3.5		4.19	3.13	4.73	4.33	3.33			5.29		4.18	3.21	5.19		2.81	3.35	2.76	2.97	2.98	4.97	2.96			3.91	3.37	4.55			3.06	3.84	2.98	5.1		3.64	2.35	3.68	2.38	3.83
1727	4.31	2.95		2.71			4.96	3.5	2.97	4.15	3.49		4.2	3.11	4.73	4.31	3.33			5.29		4.19	3.21	5.19		2.82	3.36	2.89	2.97	2.98	4.95	2.94			3.91	3.37	4.55			3.06	3.84	2.97	5.1		3.64	2.35	3.67	2.38	3.83
1728	4.32	2.97		2.71			4.97	3.52	2.97	4.16	3.49		4.21	3.1	4.75	4.3	3.33			5.29		4.18	3.21	5.2		2.82	3.25	2.94	2.97	2.98	4.94	2.92			3.91	3.37	4.54			3.06	3.84	2.97	5.1		3.65	2.35	3.67	2.38	3.83
1729	4.32	2.98		2.71			4.97	3.52	2.97	4.16	3.48		4.21	3.09	4.75	4.29	3.34			5.3		4.19	3.19	5.21		2.82		2.96	2.8	2.99	4.93	2.93	5.82		3.9	3.4	4.54			3.05	3.84	2.96	5.1		3.65	2.34	3.69	2.38	3.83
1730	4.33	2.97		2.71			4.97	3.52	2.97	4.16	3.48		4.22	3.07	4.76	4.29	3.35			5.3		4.19	3.2	5.23		2.83		2.98	2.99	2.99	4.9	2.93	5.85		3.9		4.54			3.05	3.84	2.96	5.11		3.65	2.34	3.68	2.39	3.82
1731	4.33	2.95		2.71			4.97	3.52	2.97	4.16	3.47		4.22	3.06	4.76	4.28	3.35			5.3		4.23	3.23	5.25		2.83	3.38	2.99	3.0	2.99	4.91	2.92	5.84		3.89		4.53			3.05	3.84	2.96			3.65	2.34	3.67	2.39	3.82
1732	4.34	2.93		2.71			4.97	3.5	2.97	4.17	3.47		4.22	3.05	4.77	4.27	3.36			5.31		4.27	3.27	5.25		2.84	3.44	2.99	3.01	2.99	4.89	2.92	5.85		3.89	3.48	4.53			3.06	3.84	2.96			3.66	2.34	3.64	2.39	3.81
1733	4.34	2.92		2.7			4.97	3.48	2.97	4.17	3.47		4.21	3.04	4.78	4.27	3.36			5.31		4.27	3.37	5.26		2.84	3.46	3.0	2.99	2.98	4.88	2.93	5.86		3.88		4.49			3.06	3.84	2.96			3.65	2.34	3.65	2.4	3.8
1734	4.34	2.91		2.7			4.98	3.47	2.97	4.18	3.48		4.21	3.04	4.78	4.26	3.37			5.31		4.27	3.39	5.26		2.85		2.98	3.0	2.98	4.87	2.93	5.85		3.89	3.47	4.52			3.06	3.84	2.96				2.34	3.64	2.4	3.79
1735	4.35	2.91		2.7		3.67	4.99	3.47	2.97	4.19	3.47		4.2	3.03	4.79	4.26	3.37			5.32		4.26		5.26		2.86	3.47	3.0	2.98	2.98	4.85	2.97	5.87		3.89		4.54			3.05	3.84	2.94	4.7		3.63	2.34	3.64		3.78
1736	4.35	2.9		2.7		3.39	4.99	3.45	2.98	4.19	3.5		4.18	3.03	4.8	4.25	3.37			5.32		4.25		5.26		2.87	3.48	3.01	2.97	2.97	4.84	2.97	5.86		3.88		4.55			3.05	3.84	2.93	4.88		3.63	2.34	3.66		3.77
1737	4.35	2.9		2.7		3.18	4.97	3.44	2.98	4.19	3.49		4.17	3.03	4.8	4.25	3.37			5.32		4.25	3.3	5.26		2.87	3.48	3.01	2.97	2.96	4.83	2.98	5.87		3.88		4.56			3.04	3.84	2.92	4.9		3.63	2.34	3.56	2.41	3.75
1738	4.35	2.89		2.7			4.95	3.43	2.99	4.2	3.49		4.16	3.03	4.81	4.24	3.37			5.32		4.25	3.28	5.27		2.88	3.49	3.02	2.95	2.95	4.82	2.99	5.87		3.88	3.52	4.56			3.04	3.79	2.91	4.94		3.59	2.35	3.17	2.42	3.65
1739	4.35	2.88		2.7			4.95	3.42	2.99	4.2	3.49		4.14	3.02	4.82	4.24	3.37			5.33		4.25	3.26	5.27		2.88	3.22	3.02	2.95	2.95	4.82	3.01	5.87		3.87		4.57			3.04	3.8	2.92	5.01		3.57	2.35	5.81	2.43	3.5
1740	4.36	2.87		2.7			4.95	3.4	3.0	4.21	3.49		4.13	3.02	4.82	4.25	3.37			5.33		4.25	3.26	5.28		2.88		3.02	2.95	2.95	4.81	3.03	5.86		3.87		4.57			3.05	3.79	2.9	5.06		3.6	2.35		2.44
1741	4.36	2.86	3.44	2.69			4.95	3.39	3.0	4.21	3.49		4.11	3.03	4.82	4.25	3.37			5.33		4.25	3.25	5.28		2.89	3.45	3.01	2.96	2.93	4.81	3.04			3.87	3.52	4.58			3.05	3.78	2.89	5.12		3.61	2.35	3.55	2.44	3.62
1742	4.36	2.84	3.54	2.69			4.95	3.38	3.01	4.22	3.49		4.09	3.02	4.82	4.26	3.36			5.33		4.16	3.25	5.29		2.89	3.48	3.01	2.98	2.95	4.8	3.05			3.87		4.58			3.04	3.78	2.89	5.17		3.62	2.36	3.52	2.44
1743	4.36	2.84	3.63	2.69			4.96	3.38	3.02	4.23	3.51		4.08	3.02	4.81	4.26	3.36			5.34		4.23	3.25	5.29		2.89	3.49	3.0	2.97	2.93	4.8	3.07			3.87		4.58			3.05	3.76	2.88	5.22		3.62	2.36	3.57	2.44	3.73
1744	4.36	2.83	3.69	2.69			4.96	3.34	3.03	4.25	3.52		4.07	3.02	4.8	4.27	3.36	4.03		5.34		4.17	3.25	5.3		2.9		2.99	2.96	2.96	4.8	3.08	5.86		3.87		4.59			3.05	3.75	2.87	5.24		3.62	2.37		2.45	3.75
1745	4.37	2.83	3.66	2.69		3.03	4.96	3.31	3.05	4.26	3.52		4.06	3.02	4.78	4.28	3.37	4.14		5.34		4.15	3.14	5.3		2.91	3.2	2.98	2.97	3.0	4.8	3.08	5.85		3.87	3.53	4.59			3.06	3.74	2.87	5.26		3.56	2.38	3.6	2.44	3.76
1746	4.37	2.82	3.64	2.69	2.91	3.0	4.95	3.29	3.11	4.27	3.52		4.05	3.03	4.74	4.3	3.37	4.29		5.34	2.75	4.15	3.07	5.31		2.91		2.97	2.96	2.95	4.81	3.09	5.84		3.87	3.53	4.59			3.06	3.74	2.86	5.27		3.53	2.39	3.62	2.44
1747	4.37	2.82	3.61	2.69	2.91	2.99	4.95	3.28	3.18	4.26	3.52		4.04	3.03	4.62	4.31	3.37	4.37		5.34	2.73	4.18	3.09	5.32		2.92		2.96	2.96	2.95	4.82	3.1	5.84		3.87	3.55	4.6		4.37	3.07	3.73	2.85	5.27		3.54	2.4	3.59	2.45	3.76
1748	4.36	2.83	3.6	2.69	2.9	2.98	4.99	3.27	3.22		3.54		4.03	3.03	4.58	4.32	3.38	4.53		5.34	2.71	4.19	3.17	5.32		2.92	3.13	2.97	2.96	2.99	4.82	3.09	5.85		3.87		4.6		4.46	3.07	3.72	2.86	5.28		3.58	2.41	3.58	2.45	3.76
1749	4.36	2.83	3.59	2.69	2.9		5.0	3.27	3.23	4.25	3.55		4.02	3.04		4.32	3.38	4.68		5.33	2.7	4.2	3.21	5.32		2.92		2.93	2.96	3.01	4.83	3.08	5.86		3.88		4.6		4.5	3.07	3.7	2.86	5.29		3.59	2.42	3.59	2.45	3.78
1750	4.35	2.8	3.59	2.69	2.9		5.01	3.27	3.24		3.55		3.85	3.04		4.33	3.38	4.76		5.3	2.69	4.2	3.22	5.33		2.92	3.34	2.55	2.97	3.02	4.83	3.07	5.86		3.88	3.52	4.52		4.51	3.07	3.68	2.86	5.3		3.58	2.43		2.45	3.79
1751		2.77	3.59	2.69	2.89	2.89	5.0	3.26	3.24	4.23	3.55		3.82	3.05		4.33	3.39			5.28	2.68	4.21	3.25	5.34		2.92	3.35		2.99	3.03	4.83	3.07	5.85		3.89	3.52	4.59		4.53	3.07	3.68	2.86	5.35		3.57	2.45	3.62	2.45	3.8
1752		2.75	3.59	2.69	2.89	2.84	5.01	3.24	3.25		3.56			3.05		4.34	3.39	4.83		5.27	2.68	4.21	3.24	5.34		2.92			3.01	3.03	4.83	3.06	5.75		3.89	3.55	4.6		4.53	3.07	3.68	2.86	5.34	3.07	3.57	2.46		2.46	3.81
1753		2.76	3.63	2.7		2.82	5.0	3.24	3.25		3.56			3.06		4.34	3.39			5.27	2.68	4.21	3.26	5.36			3.07	2.81	3.02	3.03	4.84	3.05	5.87		3.9	3.55	4.6		4.54	3.07	3.69	2.86	5.33	2.94	3.57	2.48		2.46	3.81
1754		2.76	3.53	2.7			5.0	3.19	3.25	4.2	3.56			3.06		4.34	3.4	4.72		5.26	2.67	4.22	3.28	5.37		2.92	2.96	2.87	3.02	3.03	4.84	3.04			3.9	3.56	4.59		4.55	3.07	3.69	2.86	5.33		3.57	2.49		2.46	3.82
1755	4.35	2.77		2.7		2.81	4.99	5.01	3.26	4.19	3.56			3.07		4.35	3.4	4.61		5.26	2.68	4.23	3.31	5.38				2.87	3.02	3.02	4.84	3.01	5.91		3.91	3.56	4.59		4.55	3.08	3.7	2.86	5.34		3.58	2.51		2.47	3.82
1756	4.34	2.77	3.6	2.7	2.88	2.76	4.99		3.26	4.19	3.57			3.07		4.35	3.4			5.26	2.68	4.28	3.33	5.39		2.95	3.06	2.92	3.03	3.01	4.84	3.01	5.93		3.92	3.56	4.58		4.55	3.08	3.71	2.86	5.34		3.58	2.52		2.44	3.8
1757	4.34	2.78	3.58	2.7	2.88	2.78	4.99		3.27	4.19	3.57		3.72	3.08		4.36	3.4			5.26	2.68	4.25	3.34	5.4	3.13	2.96		2.93	3.03	2.98	4.84	2.96			3.93	3.63	4.58		4.58	3.08	3.71	2.87	5.34		3.59	2.53		2.45	3.84
1758	4.39	2.78	3.56	2.7		2.81	4.98		3.27	4.19	3.57			3.08		4.36	3.4			5.26	2.66		3.34	5.4	3.13	2.95	3.35		3.03	2.93	4.84	2.87	5.93		3.94	3.63	4.58		4.59	3.08	3.71	2.87	5.33		3.6	2.54		2.45	3.85
1759	4.4	2.78	3.54	2.7		2.81	4.98		3.28	4.19	3.57			3.09		4.37	3.4			5.25	2.64		3.34	5.4	3.13		3.45	2.94	3.03	2.88	4.84	2.84			3.94	3.63	4.58		4.6	3.08	3.69	2.88	5.32		3.61	2.55		2.46	3.86
1760	4.4	2.79	3.53	2.7		2.78	4.97	3.28	3.29	4.19	3.57			3.09		4.37	3.4	4.27		5.25	2.62		3.34	5.4	3.14				3.03	2.91	4.85	2.85	5.95		3.95	3.57	4.58		4.59	3.08	3.69	2.88	5.29		3.62	2.55	3.91	2.46	3.86
1761	4.4	2.81	3.52	2.69		2.77	4.96	2.92	3.29	4.19	3.57		3.83	3.09		4.37	3.4	4.04		5.24		4.2	3.34	5.41	3.13				3.03	2.97	4.9	2.85	5.97		3.96	3.57	4.58		4.59	3.08	3.69	2.89	5.27	2.89	3.63	2.56		2.47	3.86
1762	4.4	2.84	3.53	2.7		2.77	4.95	2.95	3.29	4.17	3.57		3.92	3.09	4.58	4.37	3.41			5.23		4.19	3.17	5.41	3.13				3.02	2.97	4.8	2.85	5.97		3.96	3.57	4.58		4.6	3.09	3.68	2.89	5.26	2.94	3.64	2.56	3.81	2.47	3.87
1763	4.4	2.8	3.52	2.71		2.77	4.95	2.99	3.29	4.16	3.57			3.09	4.54	4.38	3.42	3.97		5.23		4.16		5.41	3.14				3.02		4.78	2.86	5.96		3.97	3.57	4.59			3.09	3.68	2.89		2.96	3.64	2.56	4.01	2.47	3.87
1764	4.39	2.78	3.45	2.71		2.77	4.94	3.06	3.28	4.18	3.57			3.09	4.6	4.38	3.41	4.14		5.22		4.13		5.42	3.14		3.15		3.02		4.77	2.86	5.96		3.99	3.57	4.59		4.61	3.1	3.67	2.9	5.26	2.9	3.65	2.56		2.47	3.87
1765	4.39	2.78	3.42	2.71		2.77	5.01	3.13	3.28	4.17	3.58			3.08	4.6	4.39	3.4	4.21		5.21		4.06		5.43	3.14		3.15		3.01	2.95	4.78	2.86	5.95		4.01	3.58	4.59			3.1	3.68	2.9	5.23		3.67	2.56	3.85	2.47	3.87
1766	4.39	2.79	3.42	2.72		2.77	4.98	3.19	3.28	4.18	3.58		3.99	3.08	4.62	4.4	3.41			5.21		3.82		5.42	3.15		3.16		3.01	2.9	4.78	2.84	5.92		4.02	3.58	4.59		4.75	3.1	3.68	2.9	5.2		3.5	2.56		2.47	3.87
1767	4.38	2.79	3.42	2.72		2.77	4.98		3.27	4.18	3.58			3.07		4.39	3.41			5.2			3.14	5.13	3.15		3.18		3.01	2.94	4.79	2.84	5.9		4.03	3.58	4.6		4.73	3.11	3.68	2.91	5.21		3.34	2.56	3.8	2.47	3.86
1768	4.37	2.79	3.42	2.71		2.76	4.96	3.25	3.18	4.18	3.57			3.07		4.39	3.41			5.2		3.83	3.19		3.2		3.18		3.01	2.95	4.79	2.85	5.89		4.03	3.59	4.61			3.11	3.69	2.92	5.21		3.42	2.56	3.76	2.48	3.86
1769	4.37	2.79	3.41	2.71		2.74	4.96	3.28	3.16	4.19	3.57			3.06		4.39	3.4			5.19		3.98	3.19	4.96	3.22		3.12		3.0	2.98	4.79	2.85	5.89		4.03	3.6	4.62			3.11	3.69	2.92	5.21		3.38	2.56	3.73	2.48	3.85
1770	4.37	2.78	3.41	2.72	3.28	2.73	4.96	3.32	3.15	4.19	3.57			3.05	4.63	4.39	3.4			5.19		4.12	3.19	5.06			3.11		3.0	2.98	4.79	2.88	5.91		4.03	3.61	4.62			3.11	3.69	2.93	5.19		3.49	2.56	3.72	2.48	3.85
1771	4.36	2.79	3.37	2.81	3.83	2.7	4.96	3.35	3.14	4.19	3.57			3.05		4.4	3.4			5.19		4.19	3.2	5.21			3.1	2.98	3.0	2.99	4.79	2.91	5.93		4.03	3.62	4.63			3.1	3.68	2.94	5.19		3.53	2.57	3.72	2.49	3.84
1772	4.36	2.78	3.41	2.82	3.74	2.71	4.95	3.37	3.14	4.19	3.57			3.04		4.4	3.39			5.19		4.21	3.21	5.37	3.3		3.06	3.02	3.0	2.99	4.79	2.92	5.93		4.04	3.63	4.63			3.1	3.68	2.94	5.19			2.57	3.73		3.81
1773	4.35	2.76	3.41	2.81	3.35	2.71	4.95	3.39	3.14	4.19	3.57			3.04	4.65	4.39	3.39			5.2		4.22	3.22	5.44	3.31		3.07	3.04	3.0	3.03	4.85	2.93	5.93		4.04	3.63	4.64			3.1	3.68	2.96	5.19		3.56	2.58	3.74	2.52	3.8
1774	4.34	2.75	3.41	2.8		2.7	4.94	3.39	3.14		3.57			3.03	4.66	4.4	3.38			5.2		4.22	3.22	5.47	3.31		3.08	3.05	3.0	3.01	4.9	2.92	5.93		4.04	3.63	4.65			3.09	3.68	2.98	5.16		3.57	2.58	3.75	2.54	3.79
1775	4.34	2.74	3.43	2.79	3.19	2.68	4.95	3.4	3.13		3.57			3.02	4.67	4.4	3.38			5.22			3.23	5.47	3.3		3.08	3.06	3.0	2.97	4.93	2.9	5.93		4.05	3.63	4.66			3.09	3.69	3.0	5.16		3.58	2.59	3.76	2.55	3.78
1776	4.33	2.74	3.45	2.78	3.13	2.67	4.95	3.41	3.13	4.24	3.57			3.01	4.68	4.4	3.38			5.25			3.24	5.47	3.31		3.08	3.06	3.01	2.96	4.94	2.89	5.93		4.05	3.62	4.66			3.07	3.69	3.01	5.16		3.59	2.59	3.73	2.51	3.78
1777	4.33	2.75	3.46	2.78		2.67	4.95	3.41	3.13	4.25	3.57			3.0	4.69	4.4	3.37	4.67		5.26		4.22	3.25	5.47	3.32			3.06	3.01	2.96	4.95	2.9	5.92		4.05	3.62	4.67			3.06	3.69	3.01	5.17		3.6	2.6	3.72	2.53	3.78
1778	4.34	2.74	3.48	2.77	3.1	2.67	4.95	3.42	3.13	4.27	3.57			3.0	4.68	4.4	3.37	4.73		5.26		4.22	3.27	5.48	3.33			3.05	3.01	2.96	4.95		5.91		4.06	3.63	4.68			3.06	3.69	3.02	5.16		3.57	2.6	3.71	2.55	3.77
1779	4.31	2.74	3.48	2.77		2.66	4.96	3.42	3.13	4.27	3.58			3.0	4.63	4.4	3.36	4.75		5.26		4.22	3.29	5.49	3.34			3.05	3.02	2.97	4.95	2.91	5.89		4.06	3.62	4.68			3.07	3.7	3.03	5.15			2.61	3.6	2.44	3.77
1780		2.75	3.48	2.76	3.14	2.67	4.96	3.43	3.13	4.29	3.57			3.0	4.63	4.41	3.35			5.26		4.23	3.31	5.48	3.34			3.05	3.02	2.99	4.96		5.87		4.07	3.61	4.68			3.07	3.7	3.03	5.13		3.54	2.62	3.62	2.46	3.77
1781		2.75	3.49	2.76		2.67	4.96	3.44	3.13	4.29	3.56			2.93	4.66	4.41	3.35			5.26		4.22	3.33	5.48	3.35			3.05	3.03	2.99	4.97		5.84		4.07	3.61	4.68			3.07	3.71	3.04	5.14		3.52	2.62	3.76	2.46	3.77
1782		2.75	3.49	2.77		2.67	4.96	3.44	3.13	4.3	3.55				4.66	4.41	3.34	4.84		5.27	2.73	4.22	3.33	5.48	3.35			3.04	3.04	2.99	4.98		5.82		4.08	3.6	4.68			3.07	3.74	3.04	5.15		3.49	2.62	3.78	2.46	3.77
1783		2.75	3.49	2.77		2.67	4.96	3.44	3.14	4.32	3.54				4.67	4.41	3.34	4.86		5.2	2.75	4.21	3.34	5.48	3.35			3.04	3.04	2.98	4.99		5.8		4.08	3.6	4.68			3.07	3.75	3.04	5.13		3.48	2.63	3.54	2.46	3.77
1784		2.79	3.49	2.8	3.0	2.67	4.95	3.44	3.14	4.33	3.54		4.21		4.66	4.41	3.33	4.88		5.0	2.75	4.26	3.35	5.49	3.36			3.02	3.05	2.97	5.0		5.77		4.09	3.59	4.68			3.07	3.75	3.05	5.13		3.47	2.63		2.46	3.77
1785		2.73	3.5	2.79	2.97	2.75	4.94	3.44	3.15	4.33	3.53				4.66	4.41	3.32	4.89			2.75	4.26	3.35	5.5	3.39			3.01	3.05	2.95	5.01		5.75		4.09	3.64	4.68			3.07	3.73	3.05	5.13		3.48	2.63		2.46	3.76
1786		2.78	3.51	2.72	2.96	2.75	4.93	3.43	3.16	4.34	3.53		4.07		4.65	4.41	3.31	4.9			2.74	4.26	3.36	5.51	3.4			3.0	3.05	2.93	5.01		5.74		4.1	3.64	4.68			3.07	3.72	3.05	5.14		3.48	2.63		2.46	3.76
1787		2.77	3.51	2.78	3.0	2.74	4.93	3.42	3.17	4.34	3.53			2.91	4.65	4.41	3.31	4.9		4.32	2.74	4.26	3.34	5.5	3.41			2.99	3.05	2.9	5.02	2.88	5.74		4.1	3.64	4.68			3.07	3.71	3.05	5.14		3.5	2.63	3.81	2.46	3.75
1788		2.76	3.52	2.8	3.01	2.73	4.93	3.42	3.17	4.35	3.53			2.94	4.64	4.41	3.3	4.9		4.32	2.74	4.26	3.33	5.49	3.4			2.98	3.05	2.88	5.03		5.74		4.1	3.63	4.68			3.07	3.71	3.07	5.18		3.52	2.64		2.46	3.75
1789		2.76	3.52	2.8	3.25	2.74	4.9	3.36	3.18	4.35	3.53			2.96	4.64	4.41	3.3	4.9			2.74	4.26	3.31	5.49	3.39			2.97	3.05	2.88	5.04		5.74		4.1	3.64	4.67			3.08	3.7	3.07	5.17			2.64		2.46	3.75
1790		2.76	3.53	2.81	3.15	2.74	4.88	3.34	3.18	4.35	3.53			2.96	4.63	4.42	3.29	4.89		4.82	2.73	4.26	3.29	5.49	3.39			2.97	3.05	2.87	5.04		5.75		4.1	3.65	4.67			2.39	3.7	3.07	5.17		3.55	2.64	3.84	2.46	3.75
1791		2.76	3.53	2.81	3.02	2.74	4.87	3.32	3.19	4.36	3.54			2.96	4.61	4.42	3.29	4.87		4.94	2.73	4.25	3.25	5.49	3.39		3.08	2.96	3.05	2.87	5.09		5.76		4.1	3.64	4.67				3.7	3.06	5.17		3.56	2.64	3.81	2.46	3.75
1792		2.77	3.53	2.81	2.99	2.73	4.87	3.3	3.2	4.36	3.54			2.96	4.57	4.42	3.3	4.82		5.03	2.7	4.25	3.23	5.48	3.39			2.95	3.05	2.86	5.07		5.77		4.09	3.64	4.67				3.69	3.05	5.16		3.55	2.65	3.81	2.43	3.75
1793		2.76	3.54	2.78	2.98	2.74	4.86	3.28	3.2	4.36	3.54			2.96	4.53	4.43	3.3	4.82		5.11		4.24	3.21	5.47	3.39		3.09	2.94	3.05	2.86	5.08		5.77		4.09	3.63	4.67				3.69	3.05	5.16		3.54	2.65	3.8	2.46	3.75
1794		2.76	3.55	2.76	2.95	2.74	4.85	3.27	3.2	4.36	3.55			2.96		4.43	3.3	4.8		5.2		4.2	3.2	5.46	3.39			2.93	3.05	2.91	5.07	2.74	5.81		4.09	3.63	4.68				3.69	3.05	5.16		3.57	2.65	3.81	2.47	3.75
1795		2.76	3.56	2.76		2.74	4.85	3.26	3.2	4.36	3.55			2.96		4.31		4.79		5.26		4.14	3.18	5.46	3.39			2.93	3.05	2.85	5.06	2.82	5.88		4.08	3.61	4.68				3.68	3.04	5.16		3.57	2.65	3.8	2.48	3.75
1796		2.76	3.57	2.75	2.95	2.73	4.84	3.25	3.2	4.36	3.56			2.97	4.5		3.31	4.77		5.28		4.04	3.16	5.45				2.92	3.05	2.84	5.06		5.84		4.08	3.61	4.68				3.68	3.04	5.17			2.65	3.8	2.48	3.75
1797		2.75	3.58	2.74	2.95	2.74	4.84	3.25	3.2	4.35	3.56		4.13	2.98			3.32	4.75		5.28		3.99	3.14	5.44			3.06	2.77	3.05	2.85	5.06	2.81	5.83		4.08	3.62	4.68				3.68	3.03	5.17		3.57	2.65	3.79	2.48	3.75
1798		2.75	3.59	2.72	2.95	2.75	4.84	3.24	3.2	4.35	3.58		4.16	2.99			3.33	4.74		5.29		3.98	3.13	5.43			3.09	2.78	3.05	2.84	5.06	2.81	5.86		4.08	3.62	4.68				3.67	3.03	5.18		3.61	2.64	3.79	2.47	3.75
1799		2.73	3.61	2.71	2.93	2.76	4.84	3.24	3.2	4.34	3.58		4.19	3.0	4.43		3.35	4.72		5.29		3.95	3.13	5.42			3.09		3.05	2.85	5.06	2.8	5.87		4.07	3.62	4.69			2.7	3.67	3.02	5.18		3.63	2.64	3.78	2.47	3.75
1800		2.72	3.64	2.7	2.89	2.77	4.83	3.1	3.21	4.34	3.58		4.2	3.01			3.37	4.71		5.29		3.92	3.12	5.4			3.09	2.85	3.05	2.85	5.06	2.81	5.88		4.07	3.58	4.69			2.87	3.66	3.02	5.19		3.56	2.64	3.78	2.47	3.75
1801		2.72	3.65	2.71	2.91	2.77	4.83	3.16	3.21	4.33	3.58		4.2	3.04	4.39		3.38	4.7		5.29	2.68	3.91	3.12	5.39			3.07	2.88	3.06	2.85	5.05	2.83	5.86		4.07	3.63	4.69			2.9	3.66	3.01	5.2		3.53	2.64		2.47	3.75
1802		2.7	3.66	2.71	2.93	2.77	4.83	3.17	3.21	4.33	3.58		4.2	3.05	4.23		3.38	4.69		5.29		3.91	3.11	5.38	3.36		3.06	2.89	3.06	2.86	5.05	2.84	5.87		4.07	3.64	4.69			3.07	3.66	3.02	5.21		3.52	2.63		2.47	3.75
1803		2.69	3.66	2.7	2.93	2.77	4.83	3.18	3.21	4.33	3.57		4.21	3.06		4.31		4.67		5.29		3.91	3.04	5.37	3.36		3.06	2.88	3.06	2.87	5.05	2.84	5.87		4.08	3.67	4.69			3.13	3.65	3.03	5.23		3.52	2.63	3.77	2.47	3.74
1804		2.69	3.66	2.7		2.77	4.83	3.17	3.21	4.33	3.57		4.21	3.06		4.34	3.39	4.65		5.29		3.9	3.01	5.35	3.37		3.08	2.88	3.06	2.88	5.04	2.84	5.86		4.08	3.67	4.69			3.15	3.66	3.02	5.24		3.54	2.63	3.79	2.47	3.74
1805		2.68	3.66	2.7	2.92	2.76	4.82	3.18	3.21	4.33	3.54		4.23	3.07		4.36	3.39	4.65		5.3		3.9	3.08	5.35	3.37		3.08	2.87	3.06	2.89	5.05	2.84	5.85		4.08	3.67	4.69				3.66	3.01	5.24		3.55	2.63	3.82	2.47	3.74
1806		2.67	3.66	2.7	2.91	2.73	4.83	3.18	3.21	4.33	3.55		4.23	3.08	3.92	4.36	3.39	4.64		5.31		3.9	3.11	5.34	3.37		3.18	2.87	3.05	2.9	5.05	2.83	5.88		4.09	3.72	4.69			3.07	3.65	3.01	5.25			2.63	3.83	2.47	3.75
1807		2.67	3.66	2.7	2.9	2.71	4.83	3.17	3.22	4.34	3.54		4.24	3.08	3.89	4.36	3.45	4.63		5.31		3.88	3.11	5.34	3.36		3.16	2.86	3.05	2.9	5.04	2.83	5.9		4.09	3.7	4.69			3.04	3.61	3.0	5.26			2.62	3.82	2.47	3.75
1808		2.67	3.66	2.71	2.89	2.71	4.82	3.17	3.22	4.34	3.54		4.25	3.08	3.96	4.36	3.46	4.62		5.31		3.87	3.12	5.34	3.35	2.75	3.19	2.86		2.91	5.04	2.84	5.87		4.1	3.68	4.69				3.6	2.99	5.27			2.62	3.82	2.46	3.76
1809		2.68	3.67	2.7	2.97	2.71	4.82	3.17	3.22	4.35	3.54		4.25	3.07	4.04	4.36	3.43	4.6		5.31		3.86	3.12	5.34	3.36	2.75	3.19	2.85	2.87	2.92	5.04	2.86	5.9		4.11	3.68	4.7			3.05	3.59	2.98	5.27		3.49	2.62	3.85	2.46	3.77
1810		2.68	3.67	2.69		2.71	4.82	3.17	3.22	4.35	3.54		4.25	3.07	4.14	4.36	3.44	4.6		5.31		3.85	3.12	5.33	3.36	2.76	3.22	2.84	2.98	2.92	5.04	2.87	5.92		4.12	3.66	4.7				3.6	2.97	5.28		3.62	2.62	3.86	2.46	3.77
1811		2.68	3.67	2.7		2.72	4.83	3.16	3.23	4.36	3.54		4.26	3.06	4.2	4.36	3.43	4.61		5.3		3.87	3.12	5.33	3.37	2.75	3.23	2.84	3.07	2.93	5.04	2.88	5.87		4.13	3.68	4.7			2.98	3.59	2.97	5.28		3.56	2.61	3.83	2.46	3.78
1812		2.69	3.67	2.72		2.74	4.83	3.16	3.23	4.37	3.55		4.25	3.05	4.24	4.36	3.43	4.61	2.75	5.29		3.9	3.13	5.34	3.37	2.72	3.24	2.83		2.93	5.05	2.87	5.87		4.14	3.66	4.7			3.03	3.59	2.97	5.28			2.61	3.83	2.46	3.78
1813		2.72	3.68	2.71		2.76	4.83	3.15	3.23	4.31	3.56			3.04	4.27	4.35	3.43	4.61	2.76	5.28		3.95	3.14	5.34	3.38	2.71	3.23	2.83	3.04	2.92	5.05	2.86	5.87		4.15	3.65	4.7			3.11	3.58	2.97	5.29		3.59	2.61	3.83	2.45	3.78
1814	4.38	2.71	3.68	2.71		2.75	4.83	3.15	3.23	4.41	3.56			3.03	4.3	4.35	3.45	4.61	2.77	5.27	2.65	3.93	3.16	5.35	3.39	2.7	3.25	2.84	2.97	2.93	5.05	2.85	5.87		4.16	3.65	4.7		4.12	3.08	3.58	2.96	5.29		3.69	2.61	3.83	2.45	3.79
1815	4.42	2.73	3.68	2.7		2.74	4.82	3.15	3.23	4.43	3.57			3.03	4.31	4.36	3.47	4.6	2.77	5.25	2.64	3.89	3.17	5.35	3.39	2.7	3.25	2.83	3.07	2.94	5.06	2.84	5.89		4.17	3.64	4.7		4.16	3.1	3.58		5.29			2.61	3.84	2.45	3.79
1816	4.43	2.73	3.69	2.69		2.74	4.8	3.15	3.23	4.45	3.59			3.02	4.33	4.36	3.47	4.57	2.77	5.23		3.9	3.17	5.36	3.41	2.69	3.26	2.83	3.1	2.93	5.07	2.84	5.89		4.19	3.64	4.7		4.21	3.06	3.56	2.94	5.29			2.61	3.83	2.45	3.8
1817	4.44	2.73	3.69	2.69		2.74	4.79	3.15	3.23	4.45	3.62			3.01	4.33	4.36	3.46	4.56	2.78	5.19		3.89	3.16	5.36	3.43	2.67	3.28	2.83	3.1	2.93	5.08	2.84	5.87		4.19	3.63	4.7		4.21	3.09	3.55	2.94	5.29			2.61	3.83	2.46	3.81
1818	4.44	2.74	3.7	2.69		2.73	4.79	3.15	3.22	4.44	3.66			3.0	4.35	4.36	3.45	3.77	2.78	5.17		3.88	3.15	5.36	3.44	2.65	3.25	2.83	3.08	2.93	5.09	2.83	5.88		4.2	3.58	4.7		4.22	3.12	3.58	2.94	5.3			2.61	3.83	2.45	3.82
1819	4.44	2.74	3.67	2.69			4.79	3.16	3.22	4.44	3.67			2.99	4.36	4.35	3.45	3.15	2.79	5.16		3.88	3.15	5.37	3.45	2.63	3.24	2.83	3.07	2.93	5.1	2.83	5.87		4.21	3.6	4.7		4.25	3.18		2.94	5.3		3.67	2.6	3.84	2.46	3.83
1820	4.44	2.73	3.72	2.69		2.7	4.79	3.16	3.21	4.44	3.49			3.01	4.37	4.35	3.44		2.77	5.15	2.66	3.89	3.15	5.38	3.46	2.62	3.22	2.82	3.05	2.93	5.11		5.88		4.22	3.62	4.72		4.25	3.2	3.67	2.95	5.3		3.68	2.6	3.84	2.47	3.85
1821	4.45	2.74	3.74	2.69		2.7	4.79	3.16	3.21	4.45	3.26			3.0	4.39	4.35	3.44	4.08	2.75	5.14	2.67	3.89	3.14	5.38	3.47	2.59	3.25	2.82	3.04	2.91	5.11	2.86	5.86		4.22	3.63	4.74					2.99	5.3		3.68	2.59	3.84	2.47	3.86
1822	4.44	2.75	3.76	2.7		2.7	4.8	3.16	3.26	4.47	3.03			2.99	4.4	4.35	3.43	4.33	2.76	5.12	2.66	3.89	3.13	5.4	3.47	2.62	3.25	2.82	3.01	2.91	5.11	2.88	5.86		4.23	3.64	4.74				3.64	2.95	5.31		3.69	2.59	3.84		3.86
1823	4.44	2.75	3.76	2.69		2.7	4.8	3.17	3.25	4.47				3.0	4.4	4.34	3.43	4.43	2.77	5.1	2.65	3.89	3.12	5.41	3.48	2.65	3.25	2.81	3.03	2.91	5.11	2.89	5.86		4.23	3.63	4.75		4.24		3.66	2.72	5.31		3.7	2.59	3.84		3.94
1824	4.44	2.75	3.77	2.7		2.7	4.8	3.17	3.24	4.49				3.01	4.41	4.34	3.42	4.46	2.76	5.08	2.65	3.9	3.11	5.42	3.48	2.68	3.26	2.81	3.05	2.91	5.12	2.86	5.86		4.23	3.62	4.75		4.24		3.67		5.32		3.71	2.58	3.83	2.46	3.96
1825	4.44	2.76	3.77	2.7		2.62	4.79	3.16	3.23	4.49				3.01	4.42	4.34	3.42	4.48	2.75	5.09	2.65	3.91	3.1	5.43	3.49	2.68		2.8	3.07	2.86	5.12	2.85			4.24	3.62	4.75		4.24		3.66	2.77	5.32		3.72	2.57		2.45	3.97
1826	4.44	2.77	3.77	2.7		2.65	4.79		3.22	4.48				3.02	4.42	4.33	3.42	4.47	2.77	5.1	2.65	3.96	3.09	5.43	3.49	2.68	3.25	2.83	3.09	2.9	5.11	2.93			4.24	3.62	4.74		4.25			2.83	5.33		3.73	2.57	3.95	2.45	3.97
1827	4.44	2.77	3.77	2.7		2.67	4.79		3.21	4.61				3.02	4.43	4.33	3.41	4.47	2.78	5.11	2.64	4.0	3.08	5.44	3.5	2.67		2.84	3.1	2.9	5.1	2.91	5.82		4.24	3.62	4.74		4.25			2.97	5.34		3.75	2.57	3.99	2.45	3.97
1828	4.44	2.78	3.78	2.69		2.66	4.79		3.21	4.63				3.03	4.44	4.32	3.42	4.32	2.79	5.12	2.64	4.03	3.08	5.45	3.54	2.66		2.85	3.1	2.91	5.08	2.99	5.82		4.24	3.62	4.74		4.25		3.63		5.35		3.78	2.56		2.45	3.97
1829	4.43	2.79	3.78	2.68		2.64	4.79		3.21	4.63				3.03	4.45	4.31	3.4		2.79	5.13	2.64	4.06	3.07	5.45	3.53	2.66		2.84	3.11	2.91	5.06		5.82		4.24	3.62	4.74		4.25		3.87	3.02	5.35		3.79	2.56		2.45	3.97
1830	4.43	2.81	3.78	2.68		2.63	4.8		3.21	4.62				3.03	4.46	4.28			2.8	5.13	2.64	4.08	3.07	5.45	3.53	2.65		2.84	3.11	2.91	5.06		5.81		4.24	3.62	4.75					3.03	5.36		3.81	2.56		2.45	3.97
1831	4.43	2.82	3.78	2.68		2.62	4.81		3.21	4.61	3.04			3.04	4.47	4.27		2.9	2.81	5.12	2.64	4.09	3.07	5.46	3.54	2.65		2.85	3.12	2.91	5.04		5.82		4.24	3.62	4.75		4.24			3.03	5.36		3.82	2.57	4.04	2.45	3.97
1832	4.43	2.82	3.78	2.68		2.62	4.82		3.21	4.59	3.41			3.05	4.48	4.26		3.71	2.81	5.12	2.64	4.1	3.07	5.46	3.55	2.65		2.85	3.13	2.91	5.03	2.88	5.86		4.24	3.62	4.75		4.24			3.02	5.36		3.83	2.57		2.45	3.97
1833	4.43	2.83	3.79	2.68		2.61	4.82	3.32	3.21	4.57	3.51			3.05	4.49	4.26		4.08	2.82	5.12	2.64	4.11	3.08	5.47	3.56	2.65		2.85	3.12	2.91	5.03	2.88	5.9		4.24	3.63	4.77		4.23			3.01	5.37		3.85	2.57	4.05	2.45	3.97
1834	4.43	2.83	3.79	2.67		2.61	4.82	3.12	3.21	4.56	3.56			3.06	4.49	4.25	3.56	4.3	2.83	5.12	2.64	4.11	3.09	5.5	3.58	2.65		2.86	2.94	2.9	5.01		5.91		4.24	3.66	4.77		4.22			3.01	5.38		3.85	2.58	4.04	2.45	3.96
1835	4.43	2.83	3.79	2.67		2.61	4.82	3.03	3.22	4.55	3.58			3.06	4.5	4.24	3.51	4.43	2.83	5.12	2.64	4.12	3.09	5.52	3.6	2.64		2.86	3.04	2.9	5.02		5.9		4.24	3.66	4.77		4.21			3.0	5.39		3.87	2.59	4.03	2.45	3.96
1836	4.43	2.83	3.8	2.67		2.61	4.82	3.0	3.23	4.55	3.6			3.07	4.51	4.23	3.47	4.53	2.85	5.12	2.64	4.13	3.1	5.55	3.61	2.64		2.87	3.01	2.9	5.02	2.92	5.89		4.24	3.67	4.77		4.22		4.01	2.99	5.4		3.89	2.6	4.03	2.44	3.95
1837	4.44	2.83	3.8	2.67		2.61	4.82	3.02	3.24	4.55	3.61			3.07	4.51	4.22	3.46		2.86	5.12	2.64	4.18	3.1	5.56	3.62	2.64	3.26	2.88	3.0	2.91	5.02	2.93	5.88		4.24	3.69	4.77		4.22			3.0	5.4		3.91	2.61	4.03	2.44	3.95
1838	4.46	2.83	3.81	2.67		2.62	4.82	3.04	3.24	4.56	3.62			3.07	4.51	4.21		4.58	2.87	5.12	2.65	4.21	3.1	5.57	3.64	2.63	3.28	2.89	2.99	2.91	5.02		5.88		4.25	3.7	4.77		4.23			3.0	5.4		3.92	2.62		2.42	3.94
1839	4.47	2.83	3.81	2.66		2.64	4.82		3.24	4.56	3.64		4.42	3.07	4.51	4.2	3.46	4.6	2.88	5.13	2.65		3.11	5.58	3.71	2.55	3.28	2.89	2.96	2.91	5.02	2.9	5.88		4.25	3.71	4.76		4.23			2.99	5.41		3.93	2.64		2.41	3.93
1840	4.48	2.83	3.81	2.66		2.64	4.82	3.07	3.24	4.56	3.66		4.49	3.08	4.51	4.2	3.48	4.61	2.89	5.13	2.65		3.12	5.55	3.73	2.58	3.28	2.9	2.96	2.92	4.99	2.9	5.88		4.25	3.71	4.75		4.24			2.99	5.41		3.95	2.65			3.92
1841	4.48	2.83	3.81	2.66		2.65	4.82	3.08	3.24	4.56	3.67		4.53	3.08	4.51	4.19	3.5	4.63	2.9	5.13	2.66		3.12	5.54	3.78	2.58	3.25	2.9	2.95	2.93	5.04	2.9	5.88		4.25	3.71	4.76		4.24		3.46	2.99	5.42		3.95	2.66		2.51	3.92
1842	4.49		3.81	2.67		2.65	4.82	3.09	3.23	4.56	3.69		4.55	3.07	4.5	4.18	3.49	4.63	2.9	5.14	2.67	4.19	3.11	5.54	3.79			2.9	2.96	2.93	5.03	2.91	5.89		4.25	3.71	4.75		4.25			2.99	5.42			2.67		2.54	3.92
1843	4.49		3.82	2.67		2.65	4.82	3.1	3.23	4.56	3.7		4.56	3.07	4.5	4.18	3.49	4.63	2.91	5.14	2.67	4.25	3.0	5.54	3.8			2.91	2.96	2.94	5.04	2.9	5.89		4.25	3.71	4.75		4.29			2.99	5.42		3.97	2.69		2.55	3.91
1844	4.49	2.82	3.83	2.67		2.63	4.82	3.1	3.23	4.57	3.71		4.55	3.07	4.5	4.17	3.49	4.64	2.92	5.14	2.68	4.29	3.01	5.55	3.81	2.57	3.31	2.92	2.97	2.96	5.03	2.9	5.89		4.25	3.75	4.74					2.99	5.42		3.98	2.7		2.55	3.9
1845	4.49	2.91	3.83	2.68		2.64	4.81	3.16	3.22	4.57	3.72		4.56	3.07	4.5	4.17	3.5	4.65	2.94	5.14	2.69	4.29	3.07	5.55	3.82	2.56	3.32	2.92	2.96	3.02	5.03	2.89	5.89		4.24	3.74	4.74					2.98	5.42		3.99	2.71		2.55	3.9
1846	4.5		3.83	2.68		2.65	4.81	3.19	3.22	4.59	3.74		4.57	3.07	4.5	4.17	3.51	4.65	2.96	5.11	2.69	4.3	3.09	5.55	3.83	2.56	3.31	2.93	2.87	3.06	5.03	2.88	5.89		4.24	3.73	4.73					2.98	5.42		4.0	2.72		2.55	3.89
1847	4.5	3.01	3.84	2.68	2.86		4.81	3.19	3.21	4.61	3.78		4.6	3.07	4.5	4.17	3.52	4.66	2.98	4.47	2.7		3.09	5.55	3.85	2.55	3.3	2.94	2.96	3.07	5.03	2.88	5.89		4.25	3.72	4.73				3.41	2.98	5.43		4.01	2.73	3.96	2.55	3.9
1848	4.51	2.97	3.85	2.67	2.86	2.51	4.8	3.19	3.2	4.61	3.79		4.63	3.07	4.5	4.19	3.52	4.66	2.99		2.7		3.08	5.54	3.86	2.55	3.3	2.94	2.97	3.08	5.03	2.88	5.89		4.24	3.72	4.72				3.51	2.97	5.43		4.0	2.73		2.55	3.89
1849	4.51	2.98	3.86	2.67	2.87	2.5	4.8	3.19	3.09	4.62	3.78			3.05	4.51	4.2	3.52	4.66	2.99		2.71	4.35	3.07	5.55	3.87	2.56	3.3	2.94	2.98	3.09	5.04	2.88	5.89		4.24	3.71	4.72					2.97	5.43		3.99	2.74	3.97	2.55	3.9
1850	4.52	2.96	3.88	2.67	2.87	2.55	4.79	3.19	3.04	4.63	3.75			3.05	4.51	4.19	3.52	4.65	2.99		2.72	4.06	3.07	5.56	3.88	2.57	3.3	2.94	2.97	3.09	5.04	2.87	5.89		4.25	3.7	4.72				3.47	2.97	5.45		4.03	2.74	4.15	2.54	3.89
1851	4.52	2.94	3.88	2.67	2.87	2.56	4.79	3.2	3.01	4.63	3.74			3.05	4.51	4.2	3.52	4.65	2.99		2.72	3.82	3.07	5.26	3.89	2.57	3.31	2.94	2.98	3.09	5.04	2.76	5.88		4.25	3.7	4.71				3.44	2.97	5.47		4.02	2.74		2.44	3.89
1852	4.53	2.91		2.67	2.87		4.75	3.19	3.01	4.63	3.72		4.71	3.06	4.52	4.21	3.51	4.66	3.0		2.73		3.06	4.82	3.9	2.57	3.31	2.94	2.98	3.1	5.05	2.75	5.88		4.25	3.7	4.72				3.46	2.96	5.47	2.67	3.99	2.75		2.42	3.89
1853	4.45	2.91		2.67	2.87		4.8	3.19	3.0	4.63	3.7		4.72	3.06	4.52	4.22	3.5	4.67	3.01	4.56	2.73	4.12	3.05		3.91	2.56	3.31	2.94	2.98	3.1	5.05	2.75	5.87		4.25	3.7	4.72					2.96	5.48	2.87	3.98	2.75	4.02	2.4	3.9
1854	4.48	2.89	3.78	2.68			4.82	3.19	3.0	4.63	3.68		4.71	3.06	4.52	4.23	3.49	4.64	3.01	4.7	2.74	4.24	3.05		3.92	2.56	3.31	2.94	2.98	3.1	5.06	2.76	5.87		4.25	3.71	4.72					2.96	5.5	3.02	3.99	2.74		2.39	3.9
1855	4.48	2.87	3.79	2.68		2.59	4.83	3.17	2.99	4.62	3.66		4.7	3.06	4.53	4.22	3.49	4.62	3.01	4.75	2.74	4.4	3.04	5.12	3.93	2.55	3.32	2.93	2.99	3.1	5.07	2.77	5.86		4.25	3.71	4.73				3.41	2.96	5.49	2.94	4.0	2.74		2.39	3.9
1856	4.47	2.86	3.81	2.68		2.63	4.84	3.16	2.98	4.62	3.64		4.7	3.06	4.53	3.93	3.48	4.6	3.01	4.8	2.75	4.44	3.04	5.25	3.94	2.55	3.33	2.93	2.99	3.1	5.02	2.77	5.86		4.25	3.72	4.73					2.96	5.5	3.05	4.01	2.74	4.01	2.39	3.9
1857	4.46	2.82	3.82	2.68		2.64	4.84	3.15	2.98	4.61	3.62		4.69	3.06	4.53		3.47	4.59	3.01		2.75	4.43	3.04	5.41	3.94	2.54	3.36	2.93	3.01	3.1	5.09	2.76	5.86		4.24	3.72	4.74					2.95	5.51	3.16	4.01	2.74	4.01	2.39	3.9
1858	4.45	2.8	3.82	2.68		2.63	4.86		2.97	4.6	3.6		4.68	3.06	4.53		3.46	4.58	3.01	4.87	2.75	4.43	2.97	5.52	3.95	2.53	3.37	2.93	3.02	3.09	5.11	2.76	5.86		4.23	3.73	4.74					2.94	5.52	3.15	4.02	2.73	4.01	2.39	3.9
1859	4.44	2.8	3.82	2.67		2.65	4.88	3.14	2.97	4.59	3.57		4.67	3.07	4.53		3.45	4.6	3.02	4.91	2.75	4.42	2.99	5.56	3.94	2.53	3.37	2.93	3.02	3.09	5.1	2.74	5.86		4.24	3.73	4.74				3.35	2.93	5.46	3.15	4.05	2.73	3.97	2.39	3.87
1860	4.44	2.8	3.82	2.67	2.88	2.61	4.91	3.13	2.88	4.57	3.5		4.66	3.07	4.53		3.44	4.57	3.02	5.06	2.75	4.41	3.09	5.57	3.95	2.52	3.37	2.92	3.03	3.09	5.11	2.8	5.85		4.24	3.7	4.75				3.32	2.92	5.51	3.17	4.06	2.73	3.95		3.88
1861	4.44	2.8	3.81	2.68		2.61	4.93	3.12	2.99	4.56	3.45		4.66	3.07	4.53	3.99		4.55	3.02	5.1	2.75	4.41	3.11	5.57	3.95	2.52	3.37	2.92	3.03	3.09	5.11	2.82	5.85		4.24	3.79	4.75				3.28	2.92	5.57	3.18	4.06	2.73	3.93	2.42	3.9
1862	4.43	2.8	3.81	2.68	2.89	2.6	4.95	3.11	3.05	4.54	3.43		4.65	3.08	4.54	4.26	3.42	4.55	3.03	5.1	2.69	4.4	3.12	5.56	3.95		3.37	2.91	3.03	3.09	5.11	2.83	5.85		4.24	3.82	4.75				3.32	2.92	5.6	3.23	4.06	2.72	3.92	2.43	3.9
1863	4.43	2.79	3.8	2.68	2.9	2.6	4.95	3.1	3.0	4.52	3.41		4.63	3.08	4.54	4.37	3.41	4.55	3.03	5.11	2.66	4.39	3.12	5.57	3.98	2.52	3.37	2.91	3.05	3.02	5.12	2.83	5.85		4.23	3.83	4.75					2.92	5.64	3.24	4.08	2.72	3.91	2.44	3.9
1864	4.43	2.79	3.8	2.68		2.6	4.96	3.09	2.96	4.51	3.4		4.59	3.08	4.54	4.36	3.4	4.53	3.03	5.12	2.66	4.38	3.11	5.57	3.97	2.52	3.37	2.9	3.07	2.99	5.11	2.84	5.85		4.22		4.75				3.39	2.92	5.64		4.1	2.72	3.91	2.45	3.9
1865	4.42	2.8	3.79	2.68		2.61	4.97	3.07	2.94	4.49	3.39		4.57	3.08	4.54	4.41	3.4	4.5	3.03	5.12	2.72	4.38	3.11	5.57	3.98	2.53	3.37	2.89	3.04	3.0	5.11	2.84	5.85		4.22		4.75					2.92	5.64		4.11	2.72	3.9	2.45	3.9
1866	4.41	2.8	3.78	2.68		2.62	4.98	3.06	2.92	4.48	3.38		4.55	3.08		4.44	3.4	4.48	3.03	5.12	2.74	4.38	3.13	5.57	3.97	2.53	3.37	2.89	2.98	3.02	5.11	2.82	5.84		4.23		4.76					2.92	5.64	3.24	4.12	2.72	3.89	2.45	3.89
1867	4.37	2.79	3.78	2.68		2.62	4.98	3.04	2.91	4.47	3.36		4.54	3.08		4.45	3.41	4.48	3.03	5.1	2.75	4.38	3.14	5.57	3.97	2.53	3.37	2.88	2.96	3.03	5.11	2.8	5.85		3.76	3.82	4.75					2.92	5.64	3.28	4.11	2.71	3.88	2.46	3.89
1868	4.35	2.79	3.76	2.68		2.61	4.99	3.02	2.91	4.45	3.35		4.53	3.08		4.45	3.42	4.49	3.03	5.13	2.75	4.37	3.15	5.57	3.96	2.52	3.37	2.88	2.77	3.03	5.1	2.8	5.85				4.75				3.41	2.92	5.63	3.32	4.11	2.71	3.87	2.42	3.89
1869	4.34	2.78	3.75	2.66	2.98	2.61	4.99	3.0	2.91	4.45	3.34		4.54	3.08		4.46	3.43	4.49	3.03	5.14	2.75	4.37	3.16	5.55	3.96	2.52	3.36	2.87	2.68	3.02	5.11	2.81	5.86		3.69		4.75					2.92	5.6	3.36	4.12	2.71	3.86		3.89
[truncated: 118,290 more rows]
[truncated: 27 more columns]
