# Supplementary material for: The nonlinearity of pupil diameter fluctuations in an insight task as criteria for detecting children who solve the problem from those who do not
Source: Front Psychol. 2023 Jun 23;14:1129355. doi: 10.3389/fpsyg.2023.1129355 (PMC10327553; doi:10.3389/fpsyg.2023.1129355)
Supplement: Supplementary file 5 [file Data_Sheet_3.XLSX]

## Sheet: subjects_summary
	Subjects	Insight	Grouping	Dimensionality	length	length_interp	n_loss	n_loss_after	total_time_ms	total_time_s	Included	Sex	Age
0	01N_1AP	No	Grouped	2D	46033	60821	17625	2837	1272826	1272.83	Yes	F	9.59
1	02N_1EP	No	Grouped	2D	91662	100918	11573	2317	2064158	2064.16	Yes	F	9.53
2	03N_2AP	Yes	Grouped	3D	16648	19118	3116	646	395188	395.188	Yes	M	10.19
3	04N_2EP	No	Grouped	3D	100878	116558	19282	3602	2402588	2402.59	Yes	F	10.25
4	05N_3AP	No	Ungrouped	2D	41521	53832	19241	6930	1214943	1214.94	Yes	F	7.48
5	06N_3EP	No	Ungrouped	2D	45632	56717	13505	2420	1182446	1182.45	Yes	F	7.48
6	07N_4AP	Yes	Ungrouped	3D	29022	32478	4710	1254	674473	674.473	Yes	M	9.67
7	08N_4EP	Yes	Ungrouped	3D	7217	8507	1418	128	172640	172.64	Yes	F	12.22
8	09N_1EC	No	Grouped	2D	54206	60228	7763	1741	1239058	1239.06	Yes	F	8.24
9	10N_1AC	No	Grouped	2D	61132	65691	5620	1061	1334708	1334.71	Yes	F	10.98
10	11N_2AC	No	Grouped	3D	61619	71911	20429	10137	1640555	1640.56	Yes	M	7.12
11	12N_2EC	Yes	Grouped	3D	364	431	67	0	8618	8.618	No
12	13N_3EC	No	Ungrouped	2D	45658	58992	16394	3060	1240741	1240.74	Yes	M	9.67
13	14N_3EC	No	Ungrouped	2D	5132	7005	1976	103	142127	142.127	Yes	F	6.96
14	15N_4AC	No	Ungrouped	3D	41601	55639	18951	4913	1210804	1210.8	Yes	F	10.24
15	17N_1AP	No	Ungrouped	2D	68421	76687	9035	769	1548713	1548.71	Yes	F	9.16
16	18N_1EP	No	Grouped	2D	54803	59955	6635	1483	1229078	1229.08	Yes	M	8.34
17	19N_2AP	Yes	Grouped	3D	4874	6008	1509	375	127608	127.608	Yes	M	8.99
18	20N_2EP	No	Grouped	3D	18106	25171	11892	4827	600450	600.45	Yes	M	6.77
19	21N_3AP	Yes	Ungrouped	2D	8268	9877	2424	815	213790	213.79	Yes	F	11.89
20	22N_3EP	No	Ungrouped	2D	38039	51551	20130	6618	1163134	1163.13	Yes	M	9.83
21	23N_4AP	No	Ungrouped	3D	48975	56731	9793	2037	1175258	1175.26	Yes	F	6.76
22	24N_4EP	Yes	Ungrouped	3D	18020	21229	4076	867	441871	441.871	Yes	M	9.45
23	25N_1AC	No	Grouped	2D	53123	57668	6590	2045	1193920	1193.92	Yes	M	8.69
24	27N_2AC	No	Grouped	3D	49941	56901	7464	504	1147813	1147.81	Yes	M	8.98
25	28N_2EC	Yes	Grouped	3D	4367	5104	1222	485	111752	111.752	No	M	10.46
26	29N_3AC	Yes	Ungrouped	2D	10614	13130	3854	1338	289553	289.553	Yes	M	9.55
27	30N_3EC	Yes	Ungrouped	3D	19589	20738	1149	0	414661	414.661	Yes	M	10.35
28	31N_4EP	Yes	Ungrouped	3D	4105	4663	558	0	93237	93.237	No	F	8.78
29	32N_4EC	Yes	Ungrouped	3D	13084	16209	4681	1556	355197	355.197	Yes	F	9.68
30	33N_1AP	No	Grouped	2D	53004	57112	8471	4363	1229180	1229.18	Yes	M	8.09
31	34N_1EP	No	Grouped	2D	45091	56534	15295	3852	1207418	1207.42	Yes	F	10.3
32	35N_2AP	No	Grouped	3D	40699	52342	12809	1166	1069893	1069.89	Yes	M	7
33	36N_2AP	Yes	Grouped	3D	8716	11295	5056	2477	275372	275.372	Yes	F	11.76
34	37N_3AP	No	Ungrouped	2D	23584	25105	1521	0	501961	501.961	Yes
35	38N_3EP	Yes	Ungrouped	2D	4396	5940	1544	0	118751	118.751	No	M	9.38
36	39N_4AP	Yes	Ungrouped	3D	7024	7402	540	162	151244	151.244	Yes	M	10.49
37	40N_4EP	Yes	Ungrouped	3D	702	734	32	0	14676	14.676	No
38	41N_1AC	No	Grouped	2D	56958	65385	12011	3584	1379042	1379.04	Yes	F	8.36
39	42N_1EC	No	Grouped	2D	62406	72124	13777	4059	1525676	1525.68	Yes	M	7.7
40	43N_2AC	No	Grouped	3D	47177	59617	17313	4873	1289477	1289.48	Yes	M	8.06
41	44N_2EC	No	Grouped	3D	40566	53369	14018	1215	1091413	1091.41	Yes	F	11.9
42	45N_3AC	Yes	Ungrouped	2D	6545	7167	622	0	143306	143.306	Yes	M	11.24
43	46N_3EC	Yes	Ungrouped	2D	32247	38484	9125	2888	827220	827.22	Yes	F	10.73
44	47N_4AC	Yes	Ungrouped	3D	3354	3734	380	0	74682	74.682	No	M	12.07
45	48N_4EC	Yes	Ungrouped	3D	3086	3473	387	0	69443	69.443	No	M	10.13
46	49N_1AP	No	Grouped	2D	26287	38762	15926	3451	844051	844.051	Yes	F	7.07
47	50N_1EP	No	Grouped	2D	52194	61384	9307	117	1229694	1229.69	Yes	F	9.72
48	51N_2AP	No	Grouped	3D	49001	57037	9757	1721	1174859	1174.86	Yes	M	8.41
49	52N_2EP	No	Grouped	3D	59378	66019	7276	635	1332752	1332.75	Yes	M	7.09
50	53N_3AP	No	Ungrouped	2D	52105	57374	6716	1447	1176172	1176.17	Yes	M	8.62
51	54N_3EP	Yes	Ungrouped	2D	53970	58699	5392	663	1186972	1186.97	Yes	F	9.33
52	55N_4AP	Yes	Ungrouped	3D	24992	25996	1004	0	519811	519.811	Yes	F	10.24
53	56N_4EP	No	Ungrouped	3D	35295	58397	25438	2336	1217763	1217.76	Yes	F	8.3
54	58N_1EC	No	Grouped	2D	56055	63537	7841	359	1277605	1277.61	Yes	F	8.69
55	60N_2EC	No	Grouped	3D	48403	57934	13378	3847	1235317	1235.32	Yes	M	8.21
56	61N_3AC	Yes	Ungrouped	2D	18400	20168	2228	460	412458	412.458	Yes	M	8.72
57	63N_4AC	No	Ungrouped	3D	54701	60836	6524	389	1224195	1224.19	Yes	M	8.17
58	64N_4EC	No	Ungrouped	3D	53894	56873	3475	496	1147291	1147.29	Yes	F	9.68
59	65N_1AP	No	Grouped	2D	57530	60105	2575	0	1201801	1201.8	Yes	M	11.64
60	66N_1EP	No	Grouped	2D	54682	59754	5809	737	1209587	1209.59	Yes	M	10.34
61	67N_2AP	Yes	Grouped	3D	21592	24063	2737	266	486460	486.46	Yes	M	10.04
62	68N_2EP	No	Grouped	3D	19617	27332	12059	4344	633401	633.401	Yes	F	6.92
63	70N_3EP	No	Ungrouped	2D	48433	60351	13026	1108	1228885	1228.88	Yes	M	11.86
64	71N_4AP	Yes	Ungrouped	3D	747	899	152	0	17976	17.976	No
65	72N_4EP	Yes	Ungrouped	3D	15833	20088	4442	187	405399	405.399	Yes	M	7.95
66	73N_1AC	No	Grouped	2D	65487	72573	7086	0	1451094	1451.09	Yes	F	9.86
67	74N_1EC	Yes	Grouped	2D	32070	38802	9351	2619	828214	828.214	Yes	M	11.27
68	75N_2AC	No	Grouped	3D	54679	61910	10901	3670	1311318	1311.32	Yes	F	7.99
69	76N_3EC	Yes	Grouped	3D	9203	11421	2543	325	234859	234.859	Yes	F	7.95
70	77N_3AC	Yes	Ungrouped	2D	10187	13233	3046	0	264591	264.591	Yes	F	8.21
71	79N_4AC	No	Ungrouped	3D	54506	59345	5122	283	1192296	1192.3	Yes	M	9.47
72	80N_4EC	Yes	Ungrouped	3D	47555	57462	13073	3166	1212231	1212.23	Yes	M	10.65
73	82N_1AP	No	Grouped	2D	2027	2263	236	0	45228	45.228	No	M	12.63
74	83N_2EC	Yes	Grouped	3D	29362	36686	7506	182	737164	737.164	Yes	M	11.55
75	84N_4EP	Yes	Ungrouped	3D	5642	6194	552	0	123849	123.849	Yes	M	11.35

## Sheet: Description
Columns	Description
Subjects	Subject code
Insight	Indicates whether or not the subject solved the task
Grouping	Indicates whether the coins were in a grouped or ungrouped configuration
Dimensionality	Indicates whether the coins were in a 2D or 3D configuration
length	Number of data points of the raw series without considering missing data
length_interp	Number of data points after interpolation without considering missing data
n_loss	Number of missing values in the raw data
n_loss_after	Number of missing values after interpolation
total_time_ms	Total time in milliseconds that the subject spent on the task
total_time_s	Total time in seconds that the subject spent on the task
Included	Indicates whether or not the subject was included in the analysis (total_time_s >= 120)
Sex	Sex of the subjects
Age	Age of the subjects
