# Supplementary material for: The nonlinearity of pupil diameter fluctuations in an insight task as criteria for detecting children who solve the problem from those who do not
Source: Front Psychol. 2023 Jun 23;14:1129355. doi: 10.3389/fpsyg.2023.1129355 (PMC10327553; doi:10.3389/fpsyg.2023.1129355)
Supplement: Supplementary file 6 [file Data_Sheet_4.CSV]

	01N_1AP	02N_1EP	03N_2AP	04N_2EP	05N_3AP	06N_3EP	07N_4AP	08N_4EP	09N_1EC	10N_1AC	11N_2AC	13N_3EC	14N_3EC	15N_4AC	17N_1AP	18N_1EP	19N_2AP	20N_2EP	21N_3AP	22N_3EP	23N_4AP	24N_4EP	25N_1AC	27N_2AC	29N_3AC	30N_3EC	32N_4EC	33N_1AP	34N_1EP	35N_2AP	36N_2AP	37N_3AP	39N_4AP	41N_1AC	42N_1EC	43N_2AC	44N_2EC	45N_3AC	46N_3EC	49N_1AP	50N_1EP	51N_2AP	52N_2EP	53N_3AP	54N_3EP	55N_4AP	56N_4EP	58N_1EC	60N_2EC
0	0.125	0.437	0.433	0.641	0.412	0.128	0.857	0.256	0.388	0.566	0.701	0.653	0.147	0.618	0.898	0.304	0.758	0.540	0.773	0.483	0.671	0.552	0.634	0.459	0.265	0.347	0.510	0.463	0.387	0.511	0.441	0.477	0.581	0.555	0.296	0.433	0.625	0.699	0.737	0.652	0.261	0.845	0.758	0.761	0.262	0.619	0.324	0.413	0.293
1	0.128	0.437	0.433	0.641	0.384	0.128	0.860	0.271	0.392	0.566	0.701	0.653	0.144	0.620	0.913	0.311	0.762	0.591	0.773	0.472	0.671	0.589	0.634	0.462	0.452	0.347	0.510	0.457	0.387	0.510	0.446	0.477	0.585	0.558	0.286	0.433	0.628	0.699	0.740	0.655	0.283	0.865	0.763	0.738	0.251	0.607	0.324	0.409	0.291
2	0.131	0.439	0.433	0.649	0.382	0.128	0.860	0.295	0.392	0.562	0.701	0.653	0.144	0.620	0.920	0.320	0.775	0.612	0.778	0.480	0.619	0.552	0.634	0.465	0.548	0.347	0.510	0.455	0.400	0.511	0.451	0.481	0.588	0.560	0.281	0.433	0.632	0.527	0.740	0.655	0.283	0.864	0.763	0.721	0.257	0.601	0.324	0.409	0.288
3	0.134	0.442	0.433	0.649	0.380	0.128	0.866	0.309	0.392	0.554	0.703	0.653	0.144	0.620	0.920	0.324	0.772	0.625	0.778	0.476	0.607	0.485	0.631	0.472	0.548	0.347	0.510	0.449	0.413	0.511	0.405	0.490	0.588	0.560	0.281	0.435	0.632	0.534	0.743	0.655	0.286	0.863	0.758	0.751	0.257	0.601	0.324	0.409	0.288
4	0.141	0.444	0.433	0.653	0.380	0.128	0.871	0.324	0.392	0.550	0.706	0.653	0.147	0.620	0.917	0.327	0.770	0.627	0.782	0.476	0.604	0.485	0.631	0.482	0.352	0.347	0.510	0.446	0.418	0.512	0.405	0.502	0.588	0.571	0.281	0.435	0.635	0.545	0.743	0.655	0.286	0.861	0.753	0.772	0.257	0.601	0.324	0.404	0.288
5	0.137	0.446	0.433	0.653	0.378	0.128	0.875	0.324	0.392	0.550	0.709	0.653	0.149	0.620	0.917	0.330	0.772	0.630	0.782	0.476	0.671	0.485	0.631	0.485	0.184	0.347	0.510	0.446	0.421	0.513	0.405	0.515	0.588	0.571	0.284	0.437	0.635	0.552	0.746	0.658	0.283	0.861	0.753	0.787	0.257	0.595	0.324	0.400	0.291
6	0.144	0.449	0.433	0.637	0.378	0.130	0.875	0.333	0.388	0.546	0.709	0.653	0.149	0.620	0.917	0.333	0.781	0.630	0.787	0.476	0.610	0.491	0.631	0.488	0.237	0.347	0.510	0.446	0.421	0.513	0.462	0.531	0.588	0.497	0.284	0.437	0.639	0.559	0.746	0.660	0.283	0.858	0.753	0.802	0.257	0.589	0.324	0.400	0.288
7	0.144	0.453	0.433	0.625	0.376	0.130	0.875	0.338	0.388	0.538	0.712	0.653	0.147	0.621	0.917	0.337	0.776	0.627	0.791	0.476	0.616	0.491	0.634	0.495	0.380	0.347	0.510	0.443	0.418	0.514	0.462	0.548	0.588	0.453	0.286	0.438	0.639	0.566	0.746	0.658	0.279	0.860	0.753	0.804	0.257	0.565	0.324	0.396	0.265
8	0.144	0.458	0.433	0.621	0.374	0.130	0.875	0.343	0.388	0.550	0.714	0.653	0.149	0.621	0.917	0.343	0.778	0.625	0.796	0.480	0.622	0.497	0.634	0.498	0.520	0.472	0.510	0.440	0.411	0.514	0.462	0.561	0.592	0.437	0.289	0.438	0.642	0.573	0.746	0.655	0.276	0.859	0.753	0.804	0.257	0.565	0.324	0.396	0.272
9	0.156	0.462	0.433	0.621	0.370	0.130	0.875	0.348	0.388	0.542	0.717	0.653	0.149	0.623	0.917	0.346	0.779	0.622	0.796	0.483	0.625	0.503	0.634	0.502	0.570	0.466	0.510	0.428	0.400	0.514	0.462	0.573	0.592	0.459	0.291	0.437	0.642	0.588	0.746	0.655	0.272	0.859	0.747	0.806	0.257	0.571	0.325	0.396	0.274
10	0.169	0.469	0.433	0.621	0.370	0.130	0.873	0.353	0.388	0.546	0.687	0.653	0.149	0.623	0.917	0.350	0.782	0.620	0.800	0.487	0.625	0.509	0.634	0.508	0.480	0.460	0.510	0.422	0.397	0.514	0.467	0.582	0.592	0.497	0.296	0.437	0.645	0.591	0.749	0.652	0.272	0.858	0.742	0.808	0.257	0.571	0.327	0.396	0.281
11	0.175	0.478	0.433	0.621	0.368	0.132	0.875	0.353	0.392	0.550	0.701	0.653	0.149	0.624	0.917	0.356	0.784	0.614	0.804	0.487	0.622	0.515	0.638	0.512	0.458	0.449	0.510	0.411	0.400	0.516	0.467	0.582	0.592	0.569	0.299	0.437	0.645	0.602	0.749	0.652	0.269	0.857	0.742	0.810	0.262	0.560	0.328	0.396	0.272
12	0.169	0.481	0.433	0.621	0.368	0.132	0.875	0.353	0.392	0.554	0.706	0.653	0.147	0.633	0.917	0.359	0.784	0.612	0.804	0.491	0.625	0.521	0.638	0.515	0.464	0.443	0.510	0.408	0.400	0.516	0.472	0.527	0.592	0.585	0.299	0.437	0.645	0.620	0.749	0.649	0.265	0.857	0.742	0.821	0.262	0.554	0.330	0.396	0.272
13	0.181	0.481	0.433	0.629	0.366	0.132	0.875	0.357	0.392	0.558	0.712	0.653	0.144	0.638	0.886	0.366	0.784	0.614	0.809	0.494	0.625	0.540	0.641	0.515	0.477	0.438	0.510	0.408	0.397	0.516	0.472	0.519	0.592	0.591	0.299	0.437	0.645	0.627	0.749	0.649	0.265	0.858	0.747	0.823	0.262	0.548	0.333	0.396	0.274
14	0.213	0.476	0.433	0.633	0.366	0.132	0.875	0.362	0.396	0.558	0.706	0.653	0.144	0.642	0.871	0.369	0.782	0.614	0.809	0.494	0.631	0.546	0.641	0.518	0.545	0.415	0.510	0.408	0.395	0.517	0.472	0.510	0.592	0.591	0.301	0.437	0.649	0.631	0.752	0.652	0.261	0.857	0.747	0.825	0.262	0.542	0.337	0.396	0.274
15	0.178	0.465	0.437	0.625	0.366	0.132	0.875	0.367	0.419	0.558	0.701	0.653	0.147	0.642	0.864	0.375	0.779	0.604	0.813	0.498	0.637	0.552	0.641	0.518	0.511	0.335	0.631	0.405	0.392	0.518	0.477	0.502	0.592	0.585	0.304	0.435	0.655	0.624	0.752	0.658	0.258	0.858	0.753	0.825	0.262	0.536	0.340	0.396	0.272
16	0.156	0.458	0.496	0.613	0.362	0.132	0.875	0.377	0.427	0.526	0.695	0.633	0.144	0.644	0.864	0.408	0.779	0.607	0.813	0.498	0.644	0.558	0.641	0.521	0.486	0.335	0.616	0.399	0.387	0.519	0.477	0.494	0.592	0.588	0.309	0.435	0.662	0.620	0.752	0.693	0.254	0.855	0.753	0.823	0.262	0.530	0.343	0.387	0.272
17	0.150	0.453	0.507	0.617	0.360	0.132	0.875	0.386	0.431	0.486	0.690	0.638	0.144	0.645	0.864	0.421	0.781	0.604	0.813	0.498	0.637	0.558	0.641	0.521	0.470	0.381	0.606	0.399	0.387	0.520	0.477	0.490	0.592	0.588	0.314	0.435	0.666	0.613	0.755	0.690	0.251	0.855	0.758	0.821	0.262	0.518	0.348	0.360	0.277
18	0.172	0.449	0.433	0.621	0.358	0.132	0.873	0.396	0.431	0.482	0.684	0.641	0.144	0.645	0.864	0.430	0.781	0.612	0.818	0.494	0.665	0.564	0.647	0.521	0.464	0.392	0.601	0.399	0.387	0.521	0.477	0.485	0.588	0.591	0.314	0.435	0.666	0.616	0.759	0.693	0.247	0.855	0.763	0.817	0.267	0.518	0.351	0.351	0.279
19	0.191	0.449	0.433	0.625	0.354	0.132	0.873	0.406	0.431	0.514	0.679	0.643	0.144	0.647	0.864	0.437	0.779	0.602	0.813	0.491	0.689	0.564	0.650	0.521	0.461	0.398	0.540	0.396	0.387	0.521	0.477	0.481	0.588	0.591	0.316	0.435	0.666	0.624	0.759	0.688	0.244	0.851	0.768	0.812	0.267	0.435	0.354	0.378	0.279
20	0.203	0.444	0.433	0.625	0.352	0.132	0.873	0.411	0.431	0.554	0.673	0.648	0.144	0.647	0.864	0.443	0.778	0.589	0.818	0.483	0.695	0.564	0.657	0.521	0.455	0.392	0.530	0.396	0.392	0.522	0.477	0.477	0.585	0.591	0.319	0.435	0.666	0.645	0.762	0.690	0.237	0.847	0.773	0.808	0.267	0.429	0.359	0.387	0.279
21	0.216	0.444	0.433	0.625	0.350	0.130	0.871	0.420	0.431	0.566	0.668	0.655	0.147	0.648	0.864	0.450	0.776	0.578	0.818	0.476	0.698	0.571	0.663	0.535	0.483	0.386	0.515	0.396	0.392	0.522	0.477	0.477	0.581	0.593	0.323	0.435	0.666	0.656	0.762	0.688	0.233	0.845	0.773	0.802	0.267	0.458	0.363	0.391	0.279
22	0.219	0.446	0.433	0.625	0.349	0.130	0.871	0.444	0.431	0.490	0.662	0.658	0.147	0.650	0.864	0.456	0.775	0.604	0.818	0.458	0.689	0.571	0.667	0.548	0.455	0.381	0.500	0.396	0.392	0.522	0.477	0.477	0.581	0.593	0.328	0.435	0.666	0.663	0.765	0.715	0.230	0.857	0.778	0.795	0.272	0.470	0.366	0.387	0.279
23	0.222	0.446	0.433	0.625	0.349	0.130	0.871	0.454	0.435	0.522	0.657	0.658	0.147	0.651	0.864	0.460	0.775	0.617	0.822	0.443	0.671	0.571	0.667	0.554	0.439	0.381	0.490	0.396	0.395	0.523	0.477	0.473	0.577	0.593	0.331	0.435	0.666	0.667	0.765	0.696	0.233	0.845	0.788	0.789	0.277	0.470	0.369	0.391	0.279
24	0.222	0.444	0.433	0.625	0.347	0.130	0.873	0.459	0.435	0.550	0.651	0.655	0.147	0.653	0.867	0.463	0.775	0.617	0.827	0.439	0.677	0.552	0.667	0.554	0.436	0.375	0.490	0.393	0.374	0.523	0.482	0.469	0.573	0.596	0.333	0.435	0.669	0.670	0.765	0.682	0.233	0.845	0.793	0.783	0.277	0.470	0.372	0.387	0.279
25	0.219	0.444	0.433	0.625	0.347	0.130	0.875	0.459	0.435	0.566	0.648	0.653	0.147	0.656	0.867	0.466	0.776	0.614	0.827	0.439	0.656	0.558	0.667	0.551	0.430	0.369	0.485	0.393	0.355	0.523	0.482	0.464	0.569	0.596	0.336	0.435	0.669	0.674	0.768	0.671	0.230	0.845	0.793	0.776	0.277	0.458	0.376	0.391	0.279
26	0.222	0.442	0.433	0.625	0.347	0.130	0.875	0.459	0.435	0.574	0.643	0.653	0.147	0.674	0.871	0.469	0.776	0.607	0.827	0.435	0.631	0.552	0.663	0.538	0.436	0.369	0.480	0.390	0.376	0.523	0.482	0.460	0.565	0.596	0.338	0.437	0.669	0.674	0.768	0.671	0.226	0.865	0.798	0.770	0.277	0.452	0.377	0.391	0.279
27	0.222	0.442	0.433	0.625	0.347	0.130	0.878	0.454	0.431	0.582	0.637	0.650	0.147	0.665	0.871	0.472	0.778	0.578	0.827	0.432	0.637	0.558	0.663	0.528	0.433	0.369	0.480	0.390	0.389	0.523	0.482	0.456	0.565	0.596	0.343	0.440	0.669	0.677	0.768	0.666	0.226	0.861	0.803	0.761	0.283	0.446	0.379	0.391	0.281
28	0.216	0.442	0.433	0.625	0.345	0.130	0.878	0.454	0.412	0.590	0.632	0.650	0.144	0.660	0.871	0.472	0.764	0.558	0.827	0.432	0.671	0.564	0.663	0.508	0.430	0.369	0.475	0.390	0.395	0.523	0.482	0.452	0.558	0.596	0.346	0.444	0.669	0.681	0.768	0.666	0.237	0.858	0.808	0.755	0.283	0.440	0.380	0.387	0.284
29	0.203	0.439	0.433	0.625	0.345	0.130	0.875	0.454	0.404	0.594	0.626	0.650	0.144	0.660	0.871	0.472	0.758	0.560	0.827	0.435	0.677	0.558	0.663	0.508	0.430	0.364	0.470	0.390	0.397	0.523	0.477	0.452	0.569	0.593	0.348	0.446	0.669	0.685	0.771	0.663	0.230	0.857	0.818	0.748	0.283	0.440	0.380	0.387	0.248
30	0.194	0.439	0.504	0.613	0.343	0.130	0.875	0.449	0.404	0.594	0.621	0.648	0.141	0.668	0.875	0.472	0.752	0.563	0.827	0.443	0.671	0.558	0.667	0.508	0.427	0.364	0.465	0.390	0.397	0.524	0.472	0.448	0.573	0.593	0.351	0.446	0.669	0.685	0.771	0.660	0.230	0.854	0.818	0.744	0.288	0.440	0.380	0.387	0.251
31	0.225	0.439	0.511	0.613	0.337	0.130	0.875	0.444	0.400	0.598	0.618	0.648	0.139	0.671	0.875	0.469	0.746	0.566	0.827	0.469	0.671	0.552	0.667	0.508	0.299	0.364	0.465	0.390	0.400	0.523	0.462	0.444	0.577	0.588	0.351	0.446	0.669	0.688	0.771	0.658	0.226	0.853	0.823	0.738	0.288	0.446	0.380	0.387	0.255
32	0.244	0.439	0.507	0.609	0.345	0.132	0.873	0.444	0.400	0.602	0.613	0.650	0.133	0.672	0.875	0.466	0.741	0.568	0.831	0.469	0.671	0.546	0.667	0.508	0.268	0.358	0.465	0.390	0.400	0.523	0.456	0.444	0.577	0.585	0.353	0.448	0.669	0.692	0.771	0.655	0.223	0.849	0.823	0.733	0.298	0.446	0.363	0.382	0.262
33	0.250	0.439	0.489	0.609	0.345	0.132	0.873	0.444	0.396	0.602	0.607	0.650	0.082	0.672	0.875	0.453	0.735	0.571	0.827	0.469	0.671	0.540	0.667	0.508	0.259	0.358	0.465	0.390	0.400	0.522	0.446	0.439	0.588	0.552	0.353	0.450	0.669	0.695	0.771	0.655	0.223	0.846	0.823	0.729	0.277	0.446	0.351	0.382	0.272
34	0.263	0.439	0.456	0.609	0.347	0.132	0.871	0.444	0.392	0.602	0.602	0.648	0.019	0.672	0.879	0.437	0.731	0.573	0.827	0.469	0.671	0.534	0.667	0.508	0.265	0.358	0.465	0.390	0.403	0.522	0.446	0.444	0.585	0.530	0.356	0.452	0.666	0.699	0.771	0.655	0.219	0.843	0.823	0.727	0.225	0.440	0.338	0.378	0.281
35	0.266	0.437	0.456	0.609	0.350	0.132	0.871	0.386	0.388	0.602	0.599	0.648	0.000	0.674	0.879	0.427	0.725	0.576	0.827	0.469	0.619	0.503	0.667	0.508	0.293	0.358	0.460	0.393	0.405	0.522	0.446	0.444	0.585	0.522	0.358	0.454	0.666	0.703	0.771	0.652	0.219	0.846	0.828	0.725	0.209	0.435	0.328	0.360	0.288
36	0.266	0.437	0.456	0.617	0.349	0.132	0.871	0.372	0.388	0.602	0.593	0.646	0.014	0.674	0.879	0.424	0.720	0.578	0.831	0.469	0.659	0.497	0.667	0.508	0.336	0.358	0.460	0.396	0.408	0.522	0.446	0.444	0.585	0.519	0.358	0.456	0.666	0.706	0.771	0.652	0.219	0.847	0.828	0.725	0.215	0.369	0.319	0.342	0.293
37	0.269	0.437	0.448	0.621	0.349	0.134	0.869	0.382	0.388	0.622	0.591	0.643	0.041	0.672	0.879	0.427	0.743	0.581	0.831	0.469	0.671	0.491	0.667	0.508	0.396	0.352	0.455	0.396	0.408	0.522	0.441	0.460	0.588	0.519	0.360	0.456	0.666	0.710	0.771	0.649	0.219	0.843	0.758	0.725	0.236	0.369	0.309	0.333	0.296
38	0.278	0.435	0.441	0.625	0.349	0.134	0.866	0.406	0.385	0.622	0.585	0.643	0.076	0.671	0.875	0.430	0.759	0.584	0.831	0.469	0.677	0.491	0.667	0.521	0.495	0.347	0.449	0.399	0.408	0.522	0.436	0.502	0.588	0.516	0.360	0.458	0.662	0.713	0.771	0.647	0.219	0.840	0.848	0.729	0.267	0.417	0.302	0.333	0.296
39	0.281	0.435	0.437	0.629	0.345	0.134	0.866	0.435	0.385	0.625	0.582	0.641	0.092	0.671	0.875	0.434	0.773	0.586	0.831	0.469	0.680	0.485	0.670	0.525	0.511	0.347	0.449	0.402	0.408	0.522	0.436	0.490	0.588	0.514	0.360	0.460	0.666	0.717	0.771	0.644	0.219	0.840	0.843	0.742	0.288	0.435	0.296	0.329	0.296
40	0.284	0.435	0.433	0.625	0.345	0.134	0.866	0.464	0.381	0.625	0.580	0.643	0.101	0.672	0.875	0.434	0.782	0.591	0.831	0.469	0.683	0.485	0.670	0.521	0.514	0.347	0.470	0.402	0.408	0.522	0.436	0.473	0.588	0.511	0.358	0.458	0.666	0.717	0.771	0.644	0.219	0.840	0.843	0.744	0.304	0.446	0.291	0.324	0.343
41	0.284	0.430	0.430	0.621	0.343	0.134	0.866	0.483	0.381	0.625	0.574	0.643	0.098	0.674	0.871	0.430	0.784	0.599	0.836	0.469	0.677	0.485	0.670	0.525	0.520	0.347	0.490	0.408	0.408	0.523	0.436	0.473	0.592	0.511	0.358	0.462	0.669	0.717	0.771	0.641	0.219	0.839	0.854	0.725	0.319	0.446	0.289	0.320	0.338
42	0.288	0.462	0.426	0.621	0.343	0.134	0.869	0.488	0.381	0.614	0.571	0.646	0.103	0.675	0.822	0.421	0.785	0.604	0.836	0.469	0.680	0.491	0.673	0.535	0.533	0.347	0.500	0.408	0.408	0.523	0.431	0.473	0.592	0.508	0.358	0.462	0.672	0.717	0.771	0.641	0.219	0.837	0.854	0.744	0.319	0.446	0.288	0.320	0.336
43	0.288	0.483	0.422	0.621	0.341	0.136	0.869	0.469	0.381	0.606	0.569	0.648	0.103	0.675	0.720	0.395	0.785	0.604	0.836	0.469	0.680	0.485	0.673	0.538	0.555	0.347	0.505	0.411	0.408	0.523	0.431	0.473	0.592	0.508	0.358	0.462	0.672	0.713	0.771	0.639	0.219	0.837	0.854	0.753	0.314	0.440	0.289	0.320	0.340
44	0.278	0.490	0.419	0.621	0.339	0.136	0.869	0.411	0.381	0.602	0.566	0.650	0.106	0.677	0.568	0.379	0.784	0.604	0.840	0.469	0.686	0.491	0.673	0.541	0.561	0.347	0.510	0.413	0.411	0.523	0.431	0.473	0.596	0.505	0.358	0.462	0.672	0.710	0.771	0.630	0.219	0.839	0.854	0.753	0.314	0.440	0.293	0.316	0.345
45	0.278	0.492	0.419	0.621	0.339	0.136	0.869	0.391	0.381	0.594	0.563	0.650	0.106	0.677	0.576	0.372	0.784	0.602	0.844	0.469	0.689	0.491	0.676	0.545	0.548	0.347	0.510	0.413	0.408	0.523	0.426	0.473	0.596	0.505	0.358	0.462	0.672	0.703	0.768	0.614	0.216	0.840	0.859	0.748	0.309	0.446	0.311	0.316	0.296
46	0.288	0.494	0.419	0.617	0.337	0.138	0.869	0.386	0.381	0.594	0.560	0.650	0.109	0.678	0.686	0.369	0.784	0.599	0.844	0.469	0.686	0.485	0.676	0.554	0.514	0.352	0.510	0.413	0.408	0.524	0.426	0.477	0.596	0.500	0.360	0.462	0.672	0.699	0.768	0.611	0.237	0.841	0.864	0.740	0.309	0.452	0.317	0.316	0.296
47	0.288	0.497	0.415	0.613	0.337	0.138	0.871	0.406	0.385	0.594	0.558	0.650	0.109	0.678	0.792	0.366	0.785	0.594	0.849	0.469	0.683	0.485	0.676	0.558	0.449	0.352	0.510	0.413	0.403	0.526	0.426	0.477	0.596	0.492	0.360	0.462	0.672	0.692	0.768	0.609	0.216	0.842	0.864	0.738	0.309	0.452	0.322	0.316	0.296
48	0.284	0.501	0.415	0.613	0.335	0.136	0.871	0.415	0.385	0.598	0.558	0.648	0.109	0.681	0.867	0.359	0.785	0.586	0.853	0.469	0.677	0.491	0.676	0.561	0.470	0.352	0.515	0.413	0.403	0.528	0.426	0.381	0.596	0.492	0.363	0.462	0.672	0.688	0.768	0.609	0.223	0.842	0.869	0.738	0.309	0.458	0.325	0.320	0.296
49	0.284	0.508	0.415	0.609	0.335	0.136	0.873	0.425	0.385	0.602	0.555	0.650	0.109	0.683	0.894	0.356	0.787	0.581	0.853	0.469	0.674	0.491	0.676	0.571	0.480	0.352	0.515	0.413	0.400	0.528	0.421	0.431	0.600	0.489	0.363	0.462	0.672	0.681	0.768	0.609	0.223	0.841	0.869	0.736	0.314	0.458	0.325	0.324	0.296
50	0.281	0.513	0.415	0.605	0.337	0.136	0.873	0.435	0.385	0.602	0.555	0.653	0.109	0.684	0.898	0.353	0.787	0.573	0.858	0.469	0.671	0.491	0.680	0.601	0.489	0.358	0.510	0.416	0.400	0.528	0.421	0.469	0.600	0.481	0.365	0.462	0.672	0.677	0.765	0.611	0.223	0.841	0.869	0.733	0.319	0.482	0.324	0.329	0.296
51	0.278	0.515	0.411	0.605	0.339	0.136	0.875	0.435	0.385	0.602	0.552	0.653	0.109	0.684	0.898	0.350	0.787	0.566	0.858	0.469	0.668	0.491	0.680	0.604	0.498	0.358	0.510	0.416	0.400	0.529	0.421	0.506	0.604	0.478	0.363	0.462	0.676	0.670	0.765	0.611	0.223	0.841	0.864	0.731	0.319	0.488	0.317	0.333	0.296
52	0.275	0.519	0.411	0.605	0.337	0.136	0.878	0.440	0.385	0.602	0.552	0.655	0.098	0.686	0.894	0.346	0.787	0.558	0.858	0.469	0.662	0.491	0.683	0.607	0.498	0.301	0.505	0.416	0.397	0.530	0.415	0.519	0.608	0.475	0.363	0.462	0.672	0.667	0.765	0.611	0.223	0.841	0.854	0.729	0.325	0.494	0.311	0.338	0.296
53	0.272	0.519	0.411	0.548	0.295	0.134	0.869	0.444	0.385	0.602	0.552	0.655	0.092	0.684	0.890	0.346	0.788	0.550	0.858	0.469	0.665	0.491	0.686	0.611	0.520	0.335	0.500	0.416	0.395	0.531	0.415	0.523	0.612	0.473	0.360	0.460	0.693	0.663	0.765	0.614	0.223	0.840	0.843	0.729	0.330	0.500	0.307	0.351	0.317
54	0.269	0.522	0.411	0.577	0.299	0.132	0.871	0.459	0.396	0.598	0.549	0.655	0.092	0.684	0.886	0.343	0.788	0.545	0.862	0.469	0.656	0.491	0.693	0.611	0.533	0.347	0.495	0.419	0.389	0.532	0.415	0.527	0.615	0.470	0.358	0.460	0.699	0.659	0.765	0.630	0.223	0.840	0.833	0.727	0.335	0.500	0.306	0.351	0.307
55	0.266	0.524	0.411	0.585	0.311	0.130	0.873	0.469	0.400	0.598	0.549	0.655	0.090	0.683	0.886	0.346	0.788	0.540	0.862	0.469	0.659	0.491	0.693	0.611	0.548	0.352	0.495	0.422	0.384	0.532	0.410	0.527	0.615	0.470	0.358	0.460	0.699	0.659	0.768	0.660	0.219	0.841	0.828	0.727	0.340	0.506	0.306	0.360	0.307
56	0.266	0.526	0.411	0.585	0.319	0.130	0.875	0.469	0.404	0.594	0.549	0.655	0.092	0.683	0.879	0.343	0.788	0.535	0.862	0.469	0.668	0.491	0.699	0.614	0.483	0.352	0.490	0.425	0.387	0.532	0.410	0.527	0.619	0.467	0.356	0.458	0.699	0.656	0.768	0.685	0.216	0.841	0.818	0.727	0.335	0.518	0.306	0.364	0.307
57	0.263	0.529	0.411	0.585	0.309	0.130	0.878	0.469	0.408	0.598	0.552	0.655	0.092	0.683	0.867	0.337	0.788	0.532	0.862	0.469	0.674	0.491	0.702	0.614	0.461	0.352	0.490	0.428	0.384	0.532	0.410	0.531	0.619	0.467	0.356	0.458	0.703	0.656	0.768	0.698	0.216	0.842	0.813	0.695	0.335	0.524	0.307	0.369	0.307
58	0.259	0.529	0.407	0.585	0.305	0.130	0.878	0.473	0.412	0.602	0.552	0.655	0.092	0.698	0.860	0.327	0.788	0.532	0.867	0.469	0.680	0.491	0.706	0.617	0.458	0.352	0.490	0.431	0.384	0.529	0.410	0.540	0.623	0.467	0.341	0.458	0.703	0.656	0.768	0.704	0.212	0.842	0.803	0.699	0.330	0.530	0.311	0.369	0.305
59	0.256	0.531	0.407	0.585	0.301	0.130	0.880	0.478	0.408	0.598	0.552	0.655	0.092	0.696	0.852	0.314	0.788	0.532	0.867	0.469	0.683	0.485	0.709	0.620	0.474	0.347	0.485	0.434	0.387	0.526	0.405	0.540	0.623	0.470	0.336	0.456	0.706	0.656	0.771	0.696	0.212	0.842	0.793	0.723	0.325	0.536	0.315	0.378	0.300
60	0.253	0.531	0.407	0.589	0.301	0.130	0.882	0.488	0.400	0.598	0.555	0.655	0.092	0.701	0.845	0.304	0.785	0.560	0.876	0.469	0.686	0.472	0.715	0.624	0.489	0.347	0.485	0.440	0.387	0.526	0.405	0.544	0.623	0.470	0.341	0.452	0.706	0.659	0.746	0.707	0.212	0.841	0.783	0.738	0.325	0.542	0.328	0.382	0.300
61	0.250	0.558	0.407	0.585	0.299	0.130	0.884	0.498	0.396	0.598	0.657	0.655	0.092	0.698	0.837	0.291	0.784	0.545	0.880	0.465	0.680	0.485	0.718	0.627	0.502	0.347	0.480	0.449	0.387	0.528	0.405	0.548	0.627	0.470	0.343	0.454	0.709	0.659	0.728	0.704	0.208	0.840	0.773	0.746	0.319	0.548	0.332	0.391	0.303
62	0.250	0.558	0.407	0.585	0.297	0.130	0.884	0.502	0.388	0.598	0.714	0.655	0.092	0.701	0.830	0.282	0.782	0.553	0.880	0.465	0.671	0.485	0.722	0.630	0.514	0.341	0.475	0.452	0.384	0.529	0.405	0.552	0.627	0.470	0.343	0.456	0.709	0.663	0.771	0.701	0.208	0.839	0.758	0.753	0.314	0.554	0.335	0.396	0.303
63	0.247	0.556	0.407	0.585	0.297	0.130	0.886	0.507	0.388	0.598	0.739	0.655	0.092	0.699	0.818	0.278	0.779	0.560	0.880	0.465	0.686	0.485	0.722	0.637	0.508	0.347	0.475	0.455	0.384	0.531	0.405	0.552	0.623	0.470	0.346	0.456	0.713	0.667	0.777	0.698	0.205	0.839	0.747	0.761	0.309	0.554	0.333	0.404	0.305
64	0.247	0.554	0.407	0.585	0.295	0.130	0.889	0.512	0.381	0.598	0.750	0.653	0.092	0.701	0.803	0.314	0.779	0.566	0.880	0.465	0.671	0.479	0.725	0.644	0.523	0.341	0.475	0.455	0.384	0.532	0.405	0.556	0.627	0.470	0.346	0.456	0.716	0.670	0.771	0.696	0.205	0.839	0.727	0.770	0.304	0.560	0.330	0.409	0.303
65	0.244	0.549	0.407	0.585	0.295	0.130	0.891	0.512	0.373	0.598	0.758	0.655	0.095	0.701	0.788	0.317	0.778	0.566	0.880	0.465	0.680	0.479	0.728	0.650	0.545	0.341	0.480	0.455	0.382	0.533	0.405	0.561	0.627	0.470	0.348	0.456	0.720	0.674	0.780	0.690	0.205	0.839	0.707	0.780	0.298	0.565	0.328	0.409	0.303
66	0.247	0.545	0.407	0.585	0.293	0.130	0.891	0.512	0.419	0.594	0.764	0.655	0.095	0.699	0.773	0.278	0.776	0.566	0.880	0.461	0.662	0.479	0.735	0.653	0.542	0.335	0.490	0.457	0.382	0.535	0.405	0.561	0.631	0.470	0.348	0.456	0.723	0.677	0.811	0.685	0.201	0.839	0.677	0.787	0.288	0.565	0.320	0.404	0.298
67	0.247	0.538	0.407	0.585	0.293	0.132	0.895	0.512	0.415	0.590	0.769	0.655	0.098	0.699	0.758	0.252	0.773	0.560	0.880	0.461	0.668	0.472	0.738	0.653	0.545	0.335	0.495	0.460	0.382	0.533	0.405	0.561	0.631	0.470	0.348	0.456	0.726	0.681	0.768	0.679	0.198	0.836	0.652	0.789	0.272	0.577	0.317	0.400	0.296
68	0.247	0.545	0.411	0.581	0.291	0.132	0.895	0.507	0.404	0.578	0.772	0.655	0.101	0.698	0.742	0.233	0.770	0.558	0.880	0.461	0.662	0.466	0.741	0.657	0.567	0.330	0.495	0.460	0.384	0.534	0.405	0.561	0.635	0.470	0.351	0.456	0.730	0.699	0.734	0.677	0.198	0.837	0.631	0.789	0.267	0.577	0.320	0.396	0.291
69	0.250	0.542	0.411	0.601	0.291	0.132	0.895	0.531	0.404	0.562	0.769	0.653	0.103	0.699	0.727	0.220	0.767	0.555	0.880	0.461	0.662	0.466	0.741	0.657	0.570	0.330	0.500	0.463	0.384	0.534	0.405	0.561	0.635	0.467	0.353	0.458	0.730	0.710	0.740	0.671	0.194	0.839	0.616	0.791	0.262	0.583	0.324	0.391	0.291
70	0.256	0.538	0.411	0.593	0.291	0.132	0.893	0.512	0.400	0.590	0.766	0.653	0.106	0.698	0.712	0.217	0.764	0.555	0.880	0.461	0.659	0.460	0.741	0.660	0.589	0.330	0.505	0.463	0.387	0.535	0.415	0.561	0.638	0.464	0.356	0.458	0.730	0.717	0.715	0.666	0.194	0.840	0.606	0.795	0.257	0.548	0.327	0.391	0.293
71	0.259	0.531	0.411	0.605	0.291	0.132	0.893	0.541	0.412	0.590	0.755	0.653	0.109	0.696	0.701	0.220	0.761	0.555	0.876	0.472	0.659	0.448	0.741	0.660	0.607	0.324	0.505	0.466	0.382	0.536	0.426	0.556	0.638	0.464	0.353	0.460	0.730	0.717	0.697	0.663	0.194	0.840	0.606	0.795	0.262	0.583	0.328	0.391	0.291
72	0.266	0.526	0.411	0.609	0.291	0.132	0.891	0.551	0.415	0.590	0.742	0.653	0.111	0.699	0.686	0.233	0.758	0.558	0.867	0.472	0.656	0.442	0.744	0.667	0.611	0.324	0.510	0.466	0.379	0.534	0.405	0.552	0.638	0.453	0.353	0.462	0.730	0.720	0.678	0.660	0.194	0.840	0.596	0.797	0.246	0.589	0.330	0.387	0.288
73	0.269	0.522	0.411	0.617	0.291	0.132	0.891	0.556	0.412	0.590	0.739	0.653	0.114	0.683	0.670	0.256	0.753	0.560	0.853	0.472	0.659	0.436	0.744	0.670	0.611	0.318	0.505	0.466	0.376	0.533	0.405	0.548	0.638	0.456	0.353	0.462	0.730	0.720	0.663	0.658	0.194	0.841	0.586	0.797	0.236	0.589	0.330	0.382	0.288
74	0.275	0.517	0.411	0.621	0.293	0.132	0.891	0.551	0.404	0.590	0.736	0.653	0.117	0.651	0.659	0.395	0.750	0.560	0.876	0.472	0.665	0.429	0.738	0.670	0.607	0.318	0.515	0.469	0.374	0.534	0.338	0.540	0.642	0.453	0.348	0.462	0.730	0.724	0.647	0.658	0.194	0.840	0.576	0.800	0.230	0.595	0.332	0.378	0.288
75	0.281	0.515	0.411	0.629	0.293	0.132	0.891	0.551	0.400	0.590	0.734	0.655	0.122	0.635	0.644	0.401	0.746	0.563	0.893	0.472	0.671	0.423	0.709	0.670	0.626	0.313	0.525	0.469	0.374	0.534	0.385	0.536	0.638	0.451	0.338	0.463	0.730	0.728	0.632	0.671	0.191	0.840	0.576	0.800	0.230	0.601	0.332	0.373	0.288
76	0.284	0.515	0.411	0.629	0.295	0.132	0.891	0.560	0.404	0.542	0.728	0.655	0.128	0.660	0.705	0.417	0.743	0.563	0.893	0.472	0.665	0.417	0.686	0.670	0.623	0.301	0.530	0.463	0.374	0.533	0.395	0.527	0.638	0.448	0.328	0.465	0.726	0.731	0.616	0.671	0.191	0.841	0.571	0.802	0.225	0.607	0.332	0.369	0.288
77	0.291	0.513	0.415	0.633	0.297	0.132	0.889	0.565	0.400	0.546	0.723	0.658	0.130	0.686	0.723	0.417	0.738	0.568	0.889	0.476	0.665	0.485	0.644	0.670	0.636	0.295	0.540	0.463	0.374	0.533	0.405	0.523	0.638	0.445	0.321	0.465	0.723	0.731	0.604	0.658	0.187	0.841	0.566	0.802	0.225	0.607	0.333	0.347	0.288
78	0.297	0.506	0.415	0.629	0.299	0.130	0.889	0.565	0.400	0.546	0.717	0.658	0.136	0.686	0.723	0.414	0.735	0.571	0.889	0.476	0.665	0.485	0.576	0.673	0.639	0.295	0.551	0.460	0.371	0.533	0.421	0.515	0.638	0.437	0.319	0.467	0.723	0.738	0.591	0.647	0.187	0.841	0.566	0.802	0.225	0.613	0.333	0.351	0.291
79	0.300	0.499	0.415	0.629	0.303	0.132	0.889	0.570	0.400	0.546	0.709	0.660	0.139	0.687	0.716	0.414	0.732	0.576	0.889	0.476	0.665	0.485	0.557	0.673	0.639	0.290	0.556	0.460	0.368	0.534	0.431	0.506	0.638	0.434	0.314	0.467	0.720	0.742	0.582	0.639	0.187	0.841	0.566	0.804	0.225	0.613	0.333	0.360	0.291
80	0.303	0.494	0.415	0.609	0.305	0.132	0.889	0.570	0.400	0.546	0.703	0.663	0.141	0.687	0.712	0.411	0.731	0.573	0.893	0.476	0.644	0.405	0.579	0.680	0.642	0.284	0.556	0.457	0.366	0.534	0.426	0.502	0.638	0.429	0.306	0.469	0.720	0.746	0.573	0.630	0.187	0.841	0.561	0.804	0.225	0.619	0.333	0.360	0.291
81	0.306	0.497	0.415	0.609	0.307	0.132	0.886	0.575	0.400	0.550	0.695	0.665	0.147	0.687	0.708	0.408	0.729	0.573	0.893	0.476	0.659	0.411	0.628	0.686	0.642	0.273	0.556	0.457	0.368	0.534	0.421	0.494	0.638	0.426	0.306	0.469	0.716	0.749	0.563	0.625	0.187	0.842	0.561	0.804	0.220	0.619	0.333	0.360	0.291
82	0.306	0.497	0.419	0.609	0.311	0.130	0.886	0.575	0.400	0.554	0.687	0.665	0.155	0.663	0.705	0.405	0.728	0.591	0.898	0.476	0.671	0.417	0.657	0.686	0.645	0.267	0.556	0.455	0.361	0.534	0.410	0.490	0.638	0.464	0.294	0.469	0.716	0.753	0.557	0.625	0.187	0.842	0.561	0.806	0.225	0.619	0.333	0.356	0.291
83	0.309	0.490	0.419	0.601	0.313	0.132	0.889	0.575	0.415	0.558	0.679	0.670	0.160	0.645	0.705	0.401	0.726	0.586	0.898	0.476	0.677	0.423	0.683	0.686	0.667	0.261	0.551	0.452	0.361	0.533	0.405	0.485	0.638	0.464	0.291	0.469	0.709	0.760	0.551	0.622	0.191	0.843	0.566	0.806	0.220	0.619	0.335	0.356	0.291
84	0.306	0.485	0.419	0.605	0.315	0.132	0.886	0.575	0.415	0.558	0.670	0.660	0.163	0.660	0.705	0.398	0.725	0.586	0.893	0.476	0.677	0.429	0.731	0.693	0.692	0.256	0.545	0.446	0.361	0.532	0.405	0.477	0.638	0.464	0.294	0.471	0.703	0.763	0.545	0.622	0.191	0.843	0.566	0.806	0.225	0.613	0.335	0.356	0.293
85	0.306	0.478	0.419	0.597	0.317	0.132	0.886	0.570	0.415	0.558	0.662	0.672	0.166	0.672	0.708	0.392	0.725	0.589	0.884	0.476	0.677	0.429	0.744	0.693	0.698	0.307	0.540	0.446	0.358	0.531	0.415	0.473	0.642	0.464	0.289	0.469	0.699	0.767	0.542	0.620	0.194	0.843	0.566	0.808	0.225	0.577	0.337	0.356	0.293
86	0.306	0.471	0.419	0.593	0.319	0.132	0.886	0.493	0.419	0.562	0.654	0.677	0.168	0.687	0.708	0.388	0.726	0.591	0.876	0.476	0.680	0.436	0.754	0.693	0.701	0.318	0.540	0.443	0.358	0.530	0.400	0.469	0.642	0.464	0.291	0.460	0.696	0.767	0.539	0.617	0.198	0.843	0.561	0.808	0.230	0.607	0.337	0.356	0.293
87	0.306	0.462	0.422	0.593	0.319	0.132	0.886	0.459	0.415	0.562	0.646	0.680	0.171	0.698	0.708	0.385	0.776	0.594	0.867	0.476	0.680	0.442	0.754	0.693	0.688	0.313	0.535	0.443	0.358	0.529	0.400	0.464	0.642	0.464	0.291	0.454	0.693	0.771	0.536	0.611	0.198	0.845	0.551	0.808	0.230	0.613	0.338	0.356	0.296
88	0.303	0.458	0.422	0.593	0.321	0.132	0.886	0.430	0.415	0.566	0.640	0.682	0.174	0.698	0.720	0.379	0.778	0.596	0.858	0.476	0.683	0.442	0.754	0.693	0.667	0.307	0.530	0.443	0.358	0.528	0.400	0.460	0.642	0.464	0.299	0.450	0.689	0.774	0.536	0.609	0.201	0.845	0.551	0.808	0.225	0.625	0.341	0.338	0.296
89	0.303	0.458	0.422	0.589	0.321	0.132	0.886	0.406	0.412	0.570	0.632	0.687	0.174	0.698	0.716	0.375	0.779	0.599	0.858	0.476	0.683	0.448	0.754	0.693	0.676	0.301	0.530	0.440	0.355	0.528	0.400	0.456	0.642	0.464	0.296	0.444	0.686	0.778	0.539	0.603	0.198	0.846	0.545	0.810	0.225	0.625	0.343	0.316	0.296
90	0.303	0.455	0.422	0.585	0.321	0.132	0.886	0.382	0.412	0.574	0.626	0.687	0.177	0.699	0.720	0.369	0.779	0.607	0.858	0.476	0.686	0.454	0.757	0.693	0.670	0.307	0.535	0.437	0.358	0.528	0.400	0.452	0.642	0.464	0.296	0.446	0.686	0.781	0.542	0.601	0.198	0.847	0.545	0.810	0.225	0.625	0.353	0.329	0.298
91	0.303	0.453	0.422	0.581	0.323	0.132	0.886	0.367	0.412	0.578	0.621	0.689	0.177	0.699	0.712	0.366	0.779	0.609	0.849	0.476	0.692	0.454	0.761	0.696	0.695	0.358	0.535	0.437	0.361	0.528	0.400	0.448	0.642	0.464	0.296	0.444	0.682	0.785	0.545	0.598	0.198	0.847	0.540	0.810	0.225	0.613	0.359	0.333	0.298
92	0.303	0.451	0.426	0.573	0.323	0.132	0.886	0.362	0.408	0.582	0.615	0.689	0.177	0.702	0.716	0.350	0.779	0.612	0.844	0.476	0.695	0.460	0.764	0.696	0.698	0.398	0.540	0.434	0.361	0.528	0.400	0.444	0.642	0.464	0.294	0.446	0.682	0.789	0.551	0.598	0.201	0.848	0.535	0.814	0.225	0.619	0.364	0.338	0.300
93	0.303	0.449	0.426	0.569	0.323	0.132	0.886	0.367	0.408	0.578	0.610	0.692	0.177	0.702	0.716	0.350	0.732	0.612	0.840	0.476	0.695	0.466	0.767	0.700	0.692	0.369	0.540	0.434	0.358	0.529	0.400	0.444	0.642	0.434	0.301	0.444	0.682	0.785	0.557	0.598	0.201	0.848	0.530	0.817	0.220	0.619	0.354	0.338	0.303
94	0.303	0.439	0.426	0.569	0.323	0.134	0.884	0.377	0.388	0.578	0.607	0.697	0.177	0.713	0.720	0.353	0.734	0.614	0.836	0.469	0.695	0.472	0.770	0.700	0.688	0.324	0.540	0.431	0.366	0.531	0.395	0.439	0.642	0.448	0.316	0.444	0.679	0.785	0.567	0.590	0.216	0.848	0.530	0.817	0.225	0.619	0.341	0.338	0.303
95	0.300	0.435	0.426	0.548	0.323	0.134	0.886	0.396	0.365	0.578	0.604	0.697	0.177	0.711	0.716	0.359	0.735	0.614	0.836	0.472	0.695	0.479	0.770	0.703	0.685	0.295	0.535	0.431	0.366	0.529	0.405	0.439	0.642	0.448	0.309	0.444	0.679	0.781	0.576	0.587	0.233	0.848	0.525	0.819	0.152	0.619	0.327	0.338	0.305
96	0.297	0.428	0.430	0.548	0.323	0.134	0.884	0.411	0.408	0.574	0.599	0.699	0.177	0.707	0.716	0.372	0.738	0.614	0.831	0.465	0.695	0.479	0.767	0.703	0.685	0.284	0.520	0.431	0.368	0.528	0.405	0.435	0.646	0.451	0.309	0.444	0.679	0.778	0.588	0.584	0.247	0.848	0.525	0.821	0.204	0.631	0.319	0.338	0.307
97	0.297	0.419	0.430	0.552	0.329	0.134	0.884	0.415	0.373	0.574	0.585	0.706	0.177	0.719	0.712	0.447	0.744	0.614	0.827	0.458	0.698	0.479	0.777	0.706	0.685	0.278	0.515	0.431	0.368	0.528	0.400	0.435	0.646	0.453	0.309	0.444	0.693	0.785	0.604	0.582	0.251	0.849	0.530	0.821	0.220	0.637	0.317	0.342	0.310
98	0.297	0.412	0.430	0.556	0.333	0.132	0.882	0.420	0.385	0.574	0.585	0.699	0.177	0.722	0.712	0.456	0.755	0.614	0.827	0.446	0.698	0.485	0.790	0.710	0.676	0.273	0.505	0.431	0.368	0.530	0.395	0.435	0.646	0.453	0.299	0.444	0.696	0.792	0.619	0.579	0.254	0.847	0.505	0.817	0.220	0.643	0.317	0.342	0.312
99	0.300	0.412	0.430	0.556	0.329	0.132	0.880	0.425	0.388	0.510	0.585	0.706	0.177	0.722	0.712	0.456	0.759	0.614	0.822	0.443	0.701	0.485	0.796	0.713	0.664	0.273	0.455	0.428	0.371	0.531	0.400	0.431	0.650	0.456	0.314	0.446	0.696	0.785	0.635	0.576	0.254	0.851	0.510	0.806	0.220	0.643	0.317	0.342	0.314
100	0.291	0.416	0.430	0.556	0.335	0.132	0.880	0.425	0.396	0.550	0.599	0.704	0.179	0.723	0.712	0.456	0.758	0.612	0.822	0.443	0.707	0.485	0.796	0.716	0.660	0.273	0.359	0.428	0.368	0.532	0.400	0.431	0.650	0.456	0.314	0.446	0.699	0.774	0.653	0.579	0.254	0.852	0.510	0.812	0.220	0.649	0.317	0.342	0.314
101	0.291	0.414	0.433	0.552	0.339	0.132	0.880	0.430	0.404	0.566	0.599	0.704	0.179	0.702	0.712	0.456	0.759	0.612	0.822	0.439	0.698	0.485	0.796	0.719	0.657	0.273	0.404	0.425	0.366	0.533	0.400	0.427	0.650	0.456	0.314	0.456	0.699	0.785	0.740	0.579	0.258	0.857	0.495	0.821	0.215	0.649	0.317	0.347	0.317
102	0.281	0.410	0.433	0.552	0.341	0.132	0.880	0.440	0.408	0.526	0.599	0.704	0.179	0.690	0.712	0.456	0.759	0.609	0.818	0.439	0.701	0.485	0.796	0.723	0.657	0.267	0.449	0.425	0.363	0.535	0.395	0.431	0.654	0.453	0.314	0.473	0.703	0.774	0.755	0.582	0.258	0.861	0.490	0.825	0.215	0.655	0.317	0.347	0.319
103	0.300	0.410	0.433	0.548	0.347	0.132	0.880	0.406	0.408	0.562	0.599	0.704	0.179	0.690	0.712	0.453	0.759	0.609	0.813	0.446	0.704	0.485	0.790	0.723	0.657	0.273	0.465	0.425	0.363	0.536	0.395	0.431	0.654	0.456	0.316	0.471	0.703	0.771	0.824	0.582	0.258	0.865	0.485	0.829	0.215	0.655	0.319	0.351	0.322
104	0.306	0.407	0.433	0.548	0.345	0.132	0.880	0.386	0.415	0.578	0.602	0.701	0.179	0.690	0.712	0.440	0.761	0.607	0.809	0.424	0.701	0.485	0.783	0.726	0.660	0.273	0.470	0.428	0.366	0.539	0.395	0.435	0.654	0.453	0.319	0.471	0.703	0.771	0.799	0.584	0.261	0.866	0.480	0.832	0.215	0.661	0.319	0.351	0.322
105	0.306	0.407	0.433	0.552	0.345	0.130	0.880	0.372	0.427	0.586	0.596	0.699	0.179	0.690	0.712	0.417	0.762	0.604	0.809	0.435	0.710	0.485	0.783	0.729	0.664	0.278	0.470	0.434	0.366	0.540	0.395	0.439	0.654	0.456	0.319	0.469	0.703	0.781	0.793	0.584	0.261	0.869	0.485	0.836	0.215	0.661	0.319	0.356	0.324
106	0.306	0.405	0.437	0.560	0.349	0.130	0.880	0.367	0.431	0.590	0.593	0.699	0.179	0.690	0.712	0.401	0.762	0.602	0.813	0.439	0.713	0.454	0.783	0.733	0.667	0.273	0.465	0.437	0.363	0.541	0.395	0.439	0.662	0.456	0.321	0.467	0.703	0.785	0.805	0.587	0.237	0.869	0.490	0.838	0.215	0.667	0.320	0.356	0.326
107	0.309	0.407	0.437	0.565	0.349	0.128	0.880	0.382	0.435	0.598	0.591	0.704	0.179	0.690	0.712	0.388	0.764	0.599	0.809	0.439	0.716	0.442	0.783	0.736	0.667	0.278	0.465	0.440	0.363	0.542	0.390	0.444	0.662	0.456	0.328	0.467	0.706	0.789	0.805	0.590	0.208	0.869	0.495	0.840	0.215	0.667	0.320	0.360	0.326
108	0.309	0.407	0.437	0.565	0.352	0.128	0.882	0.435	0.435	0.598	0.591	0.699	0.177	0.690	0.644	0.382	0.764	0.599	0.809	0.443	0.713	0.479	0.780	0.739	0.660	0.278	0.465	0.440	0.363	0.543	0.390	0.444	0.665	0.456	0.336	0.465	0.706	0.778	0.805	0.590	0.205	0.869	0.500	0.832	0.215	0.667	0.322	0.347	0.329
109	0.309	0.405	0.437	0.565	0.354	0.126	0.880	0.469	0.431	0.598	0.591	0.701	0.177	0.690	0.682	0.382	0.764	0.596	0.809	0.439	0.710	0.497	0.780	0.739	0.654	0.278	0.460	0.440	0.361	0.543	0.395	0.448	0.665	0.456	0.333	0.465	0.709	0.778	0.805	0.592	0.226	0.869	0.490	0.825	0.220	0.673	0.322	0.360	0.329
110	0.309	0.403	0.437	0.560	0.356	0.126	0.886	0.493	0.431	0.598	0.588	0.699	0.177	0.666	0.701	0.382	0.766	0.591	0.809	0.439	0.710	0.503	0.777	0.739	0.654	0.273	0.455	0.437	0.361	0.545	0.395	0.448	0.665	0.456	0.333	0.465	0.709	0.774	0.805	0.592	0.244	0.869	0.495	0.851	0.220	0.679	0.324	0.369	0.329
111	0.309	0.403	0.437	0.560	0.358	0.126	0.884	0.502	0.427	0.602	0.588	0.701	0.177	0.686	0.701	0.385	0.767	0.589	0.809	0.439	0.707	0.509	0.777	0.739	0.589	0.273	0.449	0.440	0.361	0.545	0.395	0.452	0.665	0.456	0.331	0.465	0.713	0.774	0.802	0.595	0.237	0.869	0.500	0.855	0.236	0.679	0.324	0.369	0.326
112	0.309	0.403	0.437	0.560	0.360	0.125	0.880	0.517	0.423	0.602	0.588	0.697	0.177	0.693	0.705	0.385	0.776	0.586	0.809	0.439	0.704	0.515	0.770	0.736	0.551	0.273	0.439	0.437	0.361	0.547	0.395	0.456	0.665	0.456	0.331	0.465	0.713	0.781	0.802	0.598	0.237	0.870	0.505	0.853	0.225	0.685	0.324	0.369	0.324
113	0.313	0.403	0.437	0.544	0.360	0.125	0.880	0.527	0.423	0.602	0.588	0.699	0.177	0.696	0.705	0.411	0.779	0.584	0.809	0.439	0.698	0.515	0.767	0.736	0.670	0.278	0.429	0.440	0.361	0.543	0.395	0.460	0.665	0.456	0.326	0.463	0.713	0.789	0.802	0.601	0.237	0.872	0.510	0.853	0.225	0.685	0.325	0.373	0.322
114	0.313	0.403	0.444	0.585	0.362	0.125	0.880	0.536	0.415	0.598	0.588	0.701	0.177	0.696	0.708	0.408	0.779	0.581	0.809	0.450	0.695	0.515	0.764	0.733	0.586	0.278	0.475	0.440	0.361	0.543	0.395	0.464	0.665	0.459	0.328	0.473	0.716	0.799	0.799	0.603	0.240	0.873	0.515	0.853	0.220	0.690	0.325	0.373	0.322
115	0.316	0.403	0.452	0.605	0.364	0.123	0.878	0.541	0.412	0.598	0.591	0.704	0.177	0.696	0.708	0.401	0.782	0.578	0.809	0.446	0.689	0.515	0.751	0.729	0.611	0.267	0.429	0.440	0.361	0.543	0.395	0.469	0.650	0.459	0.331	0.462	0.716	0.803	0.799	0.609	0.240	0.875	0.515	0.853	0.220	0.696	0.325	0.373	0.322
116	0.319	0.403	0.459	0.593	0.366	0.123	0.878	0.551	0.408	0.594	0.596	0.704	0.177	0.695	0.712	0.398	0.782	0.576	0.809	0.446	0.683	0.515	0.744	0.723	0.629	0.250	0.404	0.440	0.361	0.543	0.395	0.477	0.669	0.459	0.331	0.460	0.716	0.803	0.796	0.611	0.205	0.877	0.515	0.855	0.220	0.679	0.325	0.378	0.319
117	0.319	0.405	0.459	0.589	0.366	0.123	0.875	0.556	0.404	0.590	0.596	0.706	0.177	0.695	0.712	0.408	0.784	0.573	0.804	0.446	0.704	0.515	0.738	0.719	0.651	0.227	0.379	0.440	0.358	0.543	0.390	0.481	0.681	0.462	0.331	0.458	0.716	0.803	0.796	0.614	0.205	0.878	0.515	0.855	0.220	0.690	0.324	0.378	0.319
118	0.319	0.407	0.452	0.597	0.368	0.123	0.873	0.560	0.400	0.586	0.599	0.704	0.177	0.681	0.712	0.392	0.784	0.571	0.791	0.450	0.698	0.515	0.735	0.716	0.632	0.210	0.354	0.440	0.358	0.544	0.390	0.485	0.685	0.462	0.328	0.456	0.716	0.803	0.793	0.617	0.205	0.881	0.525	0.859	0.220	0.702	0.324	0.378	0.319
119	0.316	0.410	0.441	0.597	0.370	0.119	0.873	0.560	0.404	0.582	0.602	0.706	0.177	0.689	0.712	0.388	0.784	0.568	0.782	0.454	0.698	0.521	0.728	0.716	0.654	0.193	0.333	0.440	0.358	0.544	0.369	0.485	0.696	0.464	0.326	0.456	0.716	0.803	0.789	0.620	0.205	0.883	0.525	0.857	0.220	0.702	0.324	0.378	0.317
120	0.316	0.410	0.426	0.597	0.370	0.119	0.869	0.560	0.404	0.578	0.602	0.706	0.177	0.692	0.716	0.392	0.782	0.566	0.782	0.461	0.698	0.491	0.722	0.713	0.642	0.182	0.308	0.440	0.358	0.544	0.400	0.490	0.696	0.464	0.319	0.456	0.716	0.799	0.789	0.622	0.205	0.884	0.525	0.857	0.220	0.720	0.322	0.378	0.317
121	0.313	0.410	0.415	0.597	0.372	0.119	0.866	0.565	0.400	0.574	0.604	0.704	0.177	0.692	0.720	0.388	0.784	0.563	0.778	0.465	0.701	0.485	0.715	0.710	0.642	0.188	0.288	0.440	0.358	0.544	0.405	0.494	0.696	0.464	0.316	0.456	0.716	0.796	0.786	0.625	0.205	0.887	0.530	0.859	0.220	0.720	0.320	0.378	0.319
122	0.309	0.410	0.411	0.597	0.372	0.119	0.864	0.575	0.404	0.570	0.604	0.704	0.177	0.693	0.723	0.392	0.784	0.560	0.782	0.465	0.701	0.479	0.709	0.710	0.654	0.239	0.268	0.443	0.358	0.545	0.400	0.494	0.696	0.467	0.314	0.456	0.713	0.792	0.783	0.628	0.205	0.888	0.535	0.859	0.220	0.708	0.319	0.378	0.322
123	0.303	0.407	0.411	0.593	0.374	0.121	0.862	0.575	0.412	0.550	0.604	0.701	0.174	0.684	0.723	0.388	0.784	0.558	0.787	0.465	0.698	0.472	0.706	0.706	0.667	0.256	0.253	0.443	0.358	0.545	0.400	0.494	0.696	0.467	0.314	0.456	0.713	0.792	0.780	0.630	0.251	0.888	0.535	0.859	0.220	0.708	0.317	0.373	0.319
124	0.300	0.407	0.411	0.589	0.374	0.121	0.844	0.575	0.419	0.582	0.607	0.697	0.174	0.687	0.727	0.388	0.784	0.558	0.791	0.469	0.698	0.466	0.699	0.706	0.673	0.261	0.237	0.440	0.358	0.545	0.395	0.494	0.696	0.467	0.314	0.456	0.713	0.785	0.777	0.633	0.237	0.889	0.535	0.855	0.199	0.714	0.315	0.373	0.319
125	0.297	0.405	0.415	0.585	0.376	0.121	0.842	0.546	0.427	0.602	0.607	0.692	0.174	0.689	0.727	0.385	0.784	0.555	0.796	0.469	0.701	0.460	0.696	0.706	0.676	0.261	0.222	0.440	0.358	0.545	0.395	0.498	0.696	0.467	0.316	0.456	0.713	0.774	0.777	0.633	0.233	0.889	0.540	0.876	0.188	0.714	0.320	0.369	0.319
126	0.291	0.403	0.415	0.585	0.376	0.121	0.840	0.531	0.431	0.606	0.607	0.687	0.171	0.689	0.731	0.382	0.784	0.555	0.796	0.469	0.701	0.460	0.693	0.710	0.685	0.261	0.212	0.440	0.358	0.547	0.390	0.498	0.696	0.467	0.314	0.458	0.713	0.763	0.774	0.636	0.230	0.888	0.540	0.870	0.199	0.708	0.330	0.364	0.319
127	0.281	0.400	0.415	0.585	0.376	0.123	0.842	0.522	0.427	0.606	0.610	0.684	0.171	0.689	0.731	0.379	0.784	0.553	0.800	0.472	0.698	0.454	0.689	0.710	0.685	0.267	0.202	0.440	0.358	0.547	0.390	0.498	0.696	0.464	0.314	0.481	0.713	0.742	0.771	0.636	0.230	0.888	0.540	0.859	0.209	0.702	0.328	0.356	0.317
128	0.275	0.398	0.411	0.585	0.378	0.123	0.840	0.512	0.438	0.606	0.610	0.682	0.171	0.689	0.731	0.375	0.784	0.553	0.809	0.476	0.695	0.454	0.689	0.710	0.685	0.267	0.197	0.440	0.342	0.549	0.390	0.502	0.696	0.464	0.314	0.485	0.713	0.728	0.768	0.636	0.226	0.887	0.525	0.857	0.220	0.690	0.324	0.347	0.317
129	0.269	0.396	0.411	0.585	0.378	0.123	0.840	0.507	0.431	0.510	0.613	0.677	0.171	0.687	0.731	0.375	0.785	0.553	0.804	0.476	0.698	0.454	0.689	0.713	0.685	0.267	0.192	0.440	0.347	0.550	0.390	0.502	0.650	0.462	0.314	0.463	0.716	0.713	0.765	0.639	0.226	0.887	0.540	0.855	0.225	0.673	0.317	0.338	0.317
130	0.269	0.394	0.411	0.585	0.378	0.123	0.837	0.502	0.431	0.502	0.613	0.675	0.171	0.687	0.731	0.372	0.787	0.553	0.804	0.480	0.698	0.454	0.689	0.713	0.688	0.267	0.192	0.437	0.350	0.550	0.395	0.506	0.650	0.462	0.316	0.487	0.716	0.706	0.762	0.639	0.223	0.886	0.556	0.855	0.225	0.673	0.309	0.342	0.317
131	0.269	0.391	0.411	0.585	0.380	0.123	0.840	0.498	0.435	0.502	0.618	0.672	0.171	0.693	0.731	0.372	0.787	0.553	0.809	0.480	0.695	0.454	0.689	0.716	0.692	0.273	0.192	0.440	0.350	0.550	0.395	0.506	0.650	0.464	0.316	0.481	0.716	0.703	0.759	0.641	0.223	0.883	0.561	0.855	0.236	0.673	0.307	0.338	0.317
132	0.269	0.391	0.411	0.585	0.380	0.123	0.840	0.488	0.438	0.502	0.621	0.670	0.174	0.693	0.731	0.366	0.787	0.553	0.809	0.483	0.692	0.460	0.689	0.716	0.692	0.273	0.202	0.434	0.350	0.550	0.395	0.510	0.650	0.464	0.319	0.477	0.716	0.695	0.752	0.641	0.219	0.877	0.561	0.855	0.241	0.673	0.309	0.333	0.317
133	0.269	0.394	0.411	0.589	0.382	0.123	0.846	0.483	0.438	0.498	0.624	0.665	0.174	0.693	0.720	0.359	0.788	0.553	0.804	0.487	0.695	0.472	0.702	0.719	0.688	0.284	0.207	0.434	0.347	0.551	0.395	0.515	0.650	0.467	0.321	0.469	0.720	0.688	0.749	0.644	0.219	0.876	0.566	0.855	0.246	0.667	0.312	0.333	0.317
134	0.269	0.394	0.381	0.597	0.382	0.123	0.851	0.478	0.435	0.498	0.626	0.663	0.177	0.695	0.720	0.350	0.788	0.553	0.800	0.483	0.695	0.485	0.702	0.719	0.688	0.290	0.222	0.434	0.345	0.552	0.395	0.519	0.650	0.470	0.323	0.462	0.720	0.685	0.746	0.644	0.216	0.860	0.566	0.855	0.246	0.661	0.314	0.329	0.317
135	0.272	0.396	0.419	0.597	0.382	0.115	0.853	0.469	0.431	0.498	0.626	0.658	0.177	0.690	0.705	0.340	0.790	0.555	0.800	0.483	0.692	0.503	0.706	0.719	0.688	0.290	0.242	0.431	0.345	0.552	0.395	0.519	0.692	0.473	0.323	0.456	0.720	0.681	0.743	0.647	0.216	0.854	0.571	0.855	0.246	0.655	0.311	0.329	0.317
136	0.275	0.394	0.437	0.585	0.384	0.111	0.853	0.372	0.435	0.498	0.626	0.653	0.177	0.692	0.705	0.333	0.791	0.558	0.800	0.487	0.692	0.521	0.709	0.723	0.692	0.295	0.263	0.431	0.347	0.552	0.395	0.523	0.669	0.473	0.323	0.448	0.723	0.674	0.740	0.649	0.212	0.852	0.571	0.857	0.251	0.649	0.304	0.329	0.317
137	0.275	0.389	0.437	0.581	0.384	0.109	0.855	0.329	0.431	0.498	0.626	0.648	0.177	0.690	0.705	0.324	0.791	0.558	0.800	0.487	0.689	0.540	0.712	0.723	0.692	0.301	0.288	0.428	0.347	0.552	0.405	0.523	0.665	0.475	0.323	0.442	0.723	0.670	0.737	0.649	0.208	0.851	0.571	0.857	0.257	0.643	0.299	0.329	0.314
138	0.275	0.384	0.437	0.581	0.384	0.109	0.855	0.290	0.435	0.498	0.626	0.646	0.177	0.692	0.705	0.317	0.793	0.558	0.804	0.487	0.692	0.552	0.715	0.719	0.692	0.301	0.323	0.428	0.347	0.551	0.400	0.523	0.658	0.481	0.328	0.437	0.723	0.667	0.734	0.652	0.208	0.849	0.571	0.859	0.257	0.649	0.294	0.333	0.314
139	0.275	0.380	0.437	0.581	0.384	0.107	0.855	0.251	0.435	0.498	0.629	0.646	0.177	0.690	0.705	0.311	0.793	0.558	0.804	0.480	0.689	0.564	0.718	0.719	0.688	0.301	0.359	0.428	0.347	0.551	0.400	0.527	0.654	0.484	0.331	0.431	0.726	0.663	0.728	0.655	0.205	0.846	0.551	0.861	0.257	0.649	0.289	0.333	0.312
140	0.297	0.373	0.441	0.585	0.386	0.105	0.855	0.217	0.435	0.498	0.629	0.650	0.177	0.692	0.705	0.304	0.794	0.560	0.804	0.476	0.686	0.577	0.722	0.719	0.685	0.307	0.399	0.425	0.347	0.552	0.400	0.527	0.654	0.489	0.336	0.427	0.730	0.659	0.724	0.658	0.205	0.847	0.561	0.864	0.257	0.649	0.288	0.333	0.312
141	0.306	0.366	0.441	0.585	0.386	0.105	0.857	0.184	0.431	0.494	0.635	0.653	0.174	0.690	0.705	0.298	0.796	0.560	0.804	0.469	0.686	0.583	0.728	0.716	0.682	0.307	0.505	0.422	0.347	0.552	0.400	0.527	0.650	0.500	0.338	0.423	0.733	0.656	0.721	0.658	0.201	0.847	0.561	0.866	0.251	0.655	0.285	0.333	0.317
142	0.309	0.368	0.444	0.585	0.386	0.103	0.857	0.155	0.427	0.494	0.637	0.655	0.168	0.690	0.705	0.294	0.799	0.558	0.804	0.469	0.686	0.595	0.731	0.716	0.688	0.307	0.551	0.428	0.347	0.552	0.405	0.527	0.650	0.503	0.338	0.419	0.733	0.652	0.718	0.660	0.201	0.847	0.561	0.868	0.251	0.655	0.283	0.333	0.317
143	0.313	0.371	0.441	0.589	0.388	0.101	0.857	0.126	0.415	0.494	0.637	0.658	0.168	0.689	0.705	0.291	0.799	0.558	0.804	0.465	0.686	0.601	0.738	0.716	0.688	0.313	0.566	0.416	0.347	0.552	0.410	0.531	0.650	0.505	0.338	0.415	0.736	0.649	0.712	0.663	0.205	0.846	0.556	0.868	0.204	0.655	0.281	0.333	0.317
144	0.309	0.368	0.441	0.597	0.388	0.099	0.857	0.101	0.396	0.494	0.640	0.660	0.168	0.687	0.705	0.288	0.799	0.558	0.800	0.461	0.683	0.607	0.741	0.713	0.695	0.313	0.571	0.411	0.350	0.552	0.415	0.536	0.650	0.508	0.338	0.413	0.736	0.645	0.709	0.666	0.205	0.845	0.571	0.868	0.215	0.649	0.280	0.333	0.317
145	0.309	0.366	0.441	0.593	0.388	0.097	0.855	0.082	0.388	0.494	0.637	0.663	0.168	0.686	0.705	0.282	0.800	0.555	0.800	0.458	0.683	0.613	0.744	0.713	0.692	0.256	0.571	0.411	0.350	0.552	0.415	0.540	0.650	0.508	0.336	0.412	0.740	0.642	0.706	0.666	0.205	0.845	0.581	0.870	0.215	0.649	0.278	0.338	0.317
146	0.306	0.362	0.441	0.605	0.390	0.095	0.855	0.063	0.385	0.494	0.637	0.665	0.166	0.686	0.705	0.301	0.800	0.555	0.791	0.458	0.680	0.466	0.751	0.713	0.688	0.284	0.576	0.411	0.347	0.552	0.421	0.540	0.650	0.508	0.336	0.412	0.740	0.638	0.703	0.671	0.205	0.845	0.581	0.870	0.220	0.649	0.275	0.338	0.317
147	0.306	0.362	0.437	0.609	0.392	0.093	0.855	0.043	0.381	0.490	0.640	0.670	0.166	0.683	0.705	0.301	0.800	0.553	0.787	0.458	0.677	0.466	0.754	0.713	0.695	0.290	0.591	0.411	0.347	0.552	0.421	0.544	0.650	0.511	0.336	0.412	0.740	0.638	0.697	0.671	0.205	0.845	0.576	0.872	0.225	0.643	0.268	0.342	0.298
148	0.300	0.350	0.433	0.605	0.392	0.091	0.855	0.029	0.377	0.490	0.646	0.675	0.166	0.681	0.705	0.301	0.800	0.550	0.782	0.458	0.677	0.466	0.761	0.713	0.698	0.295	0.601	0.411	0.347	0.553	0.426	0.548	0.650	0.514	0.336	0.413	0.743	0.638	0.693	0.674	0.205	0.846	0.571	0.874	0.225	0.643	0.262	0.342	0.317
149	0.297	0.352	0.426	0.605	0.394	0.089	0.855	0.019	0.373	0.490	0.626	0.677	0.163	0.680	0.705	0.301	0.800	0.550	0.787	0.461	0.674	0.466	0.764	0.713	0.704	0.301	0.606	0.411	0.347	0.553	0.426	0.548	0.650	0.516	0.343	0.437	0.743	0.638	0.690	0.674	0.201	0.851	0.571	0.876	0.230	0.643	0.257	0.347	0.322
150	0.291	0.348	0.426	0.605	0.394	0.089	0.853	0.010	0.373	0.474	0.607	0.680	0.163	0.680	0.705	0.298	0.800	0.548	0.791	0.461	0.674	0.595	0.767	0.716	0.707	0.301	0.601	0.413	0.345	0.552	0.431	0.552	0.650	0.516	0.326	0.444	0.743	0.634	0.687	0.677	0.201	0.852	0.566	0.876	0.230	0.643	0.255	0.347	0.317
151	0.284	0.343	0.422	0.601	0.394	0.087	0.853	0.005	0.369	0.486	0.585	0.682	0.163	0.678	0.705	0.298	0.802	0.545	0.791	0.461	0.671	0.564	0.770	0.716	0.692	0.307	0.591	0.413	0.345	0.552	0.441	0.556	0.650	0.516	0.331	0.450	0.743	0.634	0.681	0.677	0.201	0.852	0.566	0.881	0.230	0.643	0.255	0.347	0.298
152	0.278	0.343	0.422	0.601	0.396	0.087	0.853	0.000	0.369	0.494	0.566	0.675	0.160	0.675	0.705	0.294	0.802	0.545	0.796	0.461	0.668	0.546	0.773	0.713	0.692	0.307	0.581	0.413	0.342	0.552	0.441	0.561	0.650	0.519	0.331	0.456	0.743	0.634	0.678	0.677	0.201	0.851	0.561	0.866	0.230	0.595	0.255	0.351	0.305
153	0.275	0.343	0.419	0.601	0.396	0.087	0.851	0.000	0.365	0.494	0.552	0.672	0.160	0.675	0.705	0.294	0.802	0.542	0.791	0.461	0.668	0.534	0.777	0.713	0.692	0.313	0.530	0.413	0.342	0.552	0.446	0.565	0.650	0.519	0.328	0.460	0.740	0.638	0.675	0.677	0.198	0.851	0.561	0.878	0.230	0.601	0.255	0.351	0.307
154	0.275	0.339	0.415	0.605	0.398	0.089	0.851	0.005	0.365	0.498	0.541	0.672	0.158	0.675	0.705	0.291	0.802	0.540	0.791	0.465	0.665	0.521	0.780	0.710	0.692	0.313	0.520	0.416	0.337	0.551	0.446	0.565	0.650	0.522	0.328	0.458	0.740	0.642	0.672	0.677	0.198	0.853	0.556	0.887	0.230	0.601	0.257	0.356	0.305
155	0.275	0.336	0.415	0.605	0.398	0.089	0.849	0.010	0.362	0.502	0.536	0.672	0.155	0.674	0.705	0.288	0.802	0.537	0.787	0.465	0.659	0.515	0.783	0.706	0.692	0.313	0.520	0.419	0.337	0.551	0.446	0.569	0.650	0.519	0.328	0.450	0.740	0.649	0.666	0.677	0.198	0.855	0.556	0.891	0.230	0.601	0.259	0.356	0.286
156	0.275	0.339	0.419	0.605	0.400	0.089	0.849	0.014	0.362	0.502	0.538	0.672	0.152	0.674	0.674	0.288	0.802	0.537	0.787	0.461	0.659	0.503	0.783	0.703	0.692	0.313	0.525	0.425	0.334	0.550	0.441	0.573	0.650	0.519	0.328	0.440	0.740	0.656	0.663	0.674	0.198	0.857	0.551	0.893	0.225	0.595	0.262	0.356	0.286
157	0.275	0.336	0.422	0.605	0.400	0.089	0.849	0.024	0.358	0.506	0.571	0.670	0.149	0.612	0.674	0.291	0.802	0.535	0.787	0.465	0.662	0.497	0.786	0.696	0.692	0.313	0.525	0.425	0.342	0.550	0.436	0.573	0.650	0.516	0.328	0.431	0.740	0.659	0.659	0.674	0.198	0.857	0.545	0.893	0.225	0.589	0.296	0.360	0.288
158	0.275	0.339	0.422	0.605	0.400	0.091	0.849	0.039	0.358	0.510	0.591	0.670	0.147	0.615	0.686	0.304	0.802	0.535	0.787	0.461	0.662	0.485	0.786	0.696	0.692	0.313	0.515	0.428	0.345	0.550	0.426	0.577	0.650	0.511	0.331	0.423	0.740	0.663	0.656	0.674	0.198	0.855	0.545	0.893	0.220	0.583	0.312	0.364	0.291
159	0.269	0.339	0.422	0.605	0.400	0.091	0.849	0.053	0.338	0.510	0.610	0.667	0.144	0.624	0.701	0.320	0.802	0.532	0.787	0.461	0.662	0.479	0.786	0.617	0.692	0.307	0.505	0.428	0.347	0.550	0.421	0.577	0.650	0.511	0.331	0.417	0.740	0.667	0.653	0.671	0.198	0.854	0.540	0.893	0.220	0.577	0.319	0.369	0.293
160	0.263	0.339	0.419	0.605	0.400	0.093	0.849	0.072	0.304	0.514	0.613	0.665	0.139	0.636	0.705	0.333	0.802	0.530	0.791	0.461	0.662	0.472	0.790	0.640	0.692	0.301	0.495	0.428	0.347	0.550	0.415	0.577	0.650	0.508	0.336	0.413	0.740	0.670	0.650	0.671	0.198	0.852	0.535	0.896	0.215	0.577	0.298	0.369	0.300
161	0.266	0.341	0.419	0.605	0.400	0.095	0.846	0.092	0.308	0.518	0.618	0.665	0.136	0.650	0.705	0.333	0.800	0.530	0.791	0.461	0.662	0.466	0.790	0.653	0.692	0.295	0.485	0.428	0.350	0.550	0.410	0.577	0.642	0.508	0.333	0.412	0.736	0.674	0.644	0.671	0.198	0.854	0.530	0.896	0.215	0.571	0.315	0.369	0.310
162	0.263	0.341	0.419	0.605	0.400	0.097	0.844	0.116	0.308	0.534	0.618	0.665	0.136	0.662	0.705	0.343	0.799	0.527	0.800	0.461	0.662	0.454	0.793	0.660	0.692	0.290	0.475	0.425	0.353	0.550	0.410	0.577	0.650	0.508	0.331	0.410	0.736	0.681	0.641	0.671	0.198	0.854	0.530	0.896	0.209	0.571	0.314	0.369	0.317
163	0.253	0.343	0.411	0.601	0.402	0.097	0.842	0.145	0.308	0.546	0.621	0.665	0.133	0.669	0.708	0.356	0.797	0.527	0.804	0.461	0.692	0.442	0.796	0.667	0.692	0.278	0.460	0.425	0.353	0.550	0.426	0.573	0.650	0.508	0.331	0.412	0.736	0.692	0.638	0.671	0.201	0.854	0.525	0.896	0.209	0.565	0.311	0.369	0.317
164	0.253	0.346	0.415	0.601	0.402	0.099	0.840	0.174	0.304	0.546	0.624	0.667	0.130	0.669	0.708	0.362	0.794	0.527	0.809	0.461	0.737	0.436	0.796	0.673	0.692	0.273	0.449	0.422	0.355	0.550	0.472	0.573	0.650	0.508	0.333	0.415	0.736	0.699	0.635	0.671	0.201	0.854	0.520	0.898	0.204	0.565	0.304	0.369	0.312
165	0.250	0.350	0.415	0.601	0.402	0.099	0.840	0.203	0.304	0.546	0.626	0.667	0.130	0.590	0.708	0.337	0.806	0.524	0.809	0.465	0.761	0.429	0.799	0.677	0.692	0.261	0.434	0.422	0.358	0.550	0.482	0.573	0.650	0.511	0.333	0.419	0.743	0.710	0.632	0.671	0.201	0.853	0.515	0.898	0.194	0.560	0.298	0.369	0.310
166	0.244	0.352	0.415	0.601	0.402	0.101	0.840	0.237	0.300	0.546	0.629	0.665	0.133	0.603	0.708	0.330	0.800	0.519	0.809	0.465	0.773	0.423	0.799	0.680	0.692	0.256	0.419	0.419	0.358	0.550	0.482	0.569	0.650	0.511	0.331	0.427	0.740	0.749	0.628	0.671	0.205	0.852	0.510	0.898	0.194	0.560	0.294	0.373	0.307
167	0.256	0.362	0.419	0.601	0.404	0.103	0.840	0.275	0.300	0.546	0.632	0.675	0.133	0.615	0.708	0.320	0.799	0.522	0.809	0.465	0.782	0.423	0.803	0.686	0.695	0.250	0.399	0.416	0.361	0.550	0.482	0.569	0.646	0.511	0.331	0.435	0.740	0.781	0.625	0.671	0.208	0.852	0.505	0.898	0.194	0.548	0.291	0.378	0.305
168	0.269	0.368	0.419	0.605	0.404	0.103	0.840	0.314	0.292	0.546	0.632	0.682	0.136	0.629	0.697	0.317	0.781	0.522	0.813	0.465	0.785	0.417	0.806	0.696	0.695	0.227	0.384	0.416	0.366	0.550	0.487	0.569	0.538	0.511	0.328	0.448	0.736	0.656	0.622	0.671	0.208	0.852	0.500	0.900	0.194	0.500	0.294	0.378	0.303
169	0.256	0.371	0.411	0.605	0.404	0.105	0.840	0.357	0.162	0.542	0.640	0.689	0.139	0.639	0.701	0.314	0.782	0.522	0.813	0.469	0.789	0.411	0.806	0.693	0.692	0.222	0.364	0.413	0.368	0.550	0.492	0.569	0.604	0.511	0.328	0.454	0.736	0.677	0.619	0.671	0.212	0.849	0.495	0.902	0.199	0.512	0.301	0.378	0.300
170	0.266	0.373	0.411	0.605	0.406	0.105	0.842	0.401	0.146	0.542	0.640	0.684	0.139	0.647	0.705	0.314	0.784	0.522	0.818	0.469	0.792	0.411	0.809	0.693	0.692	0.210	0.359	0.411	0.371	0.550	0.487	0.565	0.627	0.508	0.328	0.462	0.736	0.710	0.616	0.671	0.212	0.848	0.495	0.902	0.199	0.530	0.304	0.378	0.296
171	0.263	0.373	0.411	0.605	0.408	0.105	0.846	0.449	0.138	0.542	0.643	0.682	0.141	0.653	0.701	0.317	0.787	0.522	0.813	0.469	0.792	0.393	0.806	0.693	0.701	0.210	0.348	0.408	0.371	0.549	0.482	0.565	0.638	0.508	0.314	0.462	0.733	0.728	0.616	0.671	0.212	0.849	0.490	0.904	0.199	0.536	0.304	0.378	0.293
172	0.275	0.375	0.411	0.605	0.408	0.107	0.851	0.498	0.131	0.542	0.643	0.682	0.144	0.656	0.701	0.317	0.788	0.522	0.818	0.469	0.795	0.393	0.806	0.696	0.704	0.205	0.338	0.405	0.374	0.549	0.482	0.565	0.642	0.508	0.311	0.460	0.733	0.728	0.613	0.671	0.212	0.846	0.485	0.904	0.204	0.536	0.304	0.387	0.317
173	0.269	0.378	0.415	0.609	0.412	0.109	0.855	0.551	0.127	0.538	0.643	0.680	0.147	0.659	0.697	0.317	0.788	0.522	0.818	0.469	0.798	0.399	0.806	0.696	0.707	0.199	0.333	0.405	0.374	0.549	0.482	0.565	0.638	0.508	0.309	0.456	0.733	0.706	0.610	0.671	0.212	0.843	0.480	0.904	0.204	0.536	0.304	0.391	0.300
174	0.269	0.380	0.411	0.601	0.412	0.109	0.855	0.638	0.131	0.538	0.643	0.677	0.147	0.659	0.697	0.317	0.743	0.522	0.813	0.472	0.801	0.405	0.809	0.696	0.698	0.199	0.333	0.405	0.374	0.550	0.487	0.565	0.638	0.505	0.309	0.456	0.733	0.760	0.607	0.668	0.212	0.842	0.475	0.906	0.209	0.542	0.304	0.400	0.317
175	0.222	0.382	0.415	0.601	0.406	0.111	0.857	0.657	0.135	0.538	0.640	0.675	0.149	0.662	0.697	0.324	0.773	0.524	0.809	0.472	0.807	0.411	0.809	0.696	0.695	0.193	0.333	0.405	0.376	0.550	0.528	0.561	0.638	0.503	0.309	0.463	0.733	0.774	0.607	0.671	0.216	0.841	0.475	0.906	0.215	0.542	0.306	0.404	0.319
176	0.197	0.382	0.411	0.601	0.416	0.113	0.860	0.667	0.142	0.538	0.635	0.672	0.155	0.663	0.697	0.362	0.793	0.537	0.804	0.476	0.810	0.417	0.809	0.696	0.692	0.193	0.333	0.405	0.374	0.550	0.544	0.561	0.638	0.503	0.306	0.465	0.733	0.771	0.604	0.668	0.216	0.839	0.470	0.906	0.220	0.548	0.307	0.404	0.319
177	0.231	0.384	0.415	0.597	0.404	0.113	0.862	0.671	0.154	0.538	0.624	0.670	0.158	0.665	0.697	0.385	0.803	0.555	0.800	0.480	0.816	0.423	0.809	0.696	0.688	0.193	0.338	0.405	0.374	0.550	0.549	0.561	0.635	0.505	0.306	0.460	0.733	0.763	0.601	0.663	0.216	0.836	0.465	0.906	0.225	0.548	0.306	0.404	0.319
178	0.275	0.387	0.407	0.597	0.392	0.115	0.864	0.667	0.173	0.538	0.621	0.670	0.155	0.668	0.701	0.398	0.797	0.568	0.800	0.480	0.819	0.429	0.809	0.683	0.698	0.193	0.343	0.405	0.371	0.550	0.549	0.561	0.638	0.508	0.306	0.456	0.730	0.753	0.601	0.658	0.216	0.834	0.465	0.908	0.230	0.554	0.306	0.400	0.319
179	0.294	0.394	0.426	0.597	0.392	0.117	0.866	0.667	0.192	0.542	0.615	0.672	0.147	0.668	0.701	0.408	0.788	0.563	0.800	0.494	0.801	0.429	0.809	0.683	0.695	0.193	0.343	0.405	0.371	0.550	0.513	0.561	0.646	0.511	0.304	0.452	0.730	0.742	0.598	0.652	0.216	0.833	0.460	0.902	0.230	0.554	0.307	0.396	0.322
180	0.297	0.396	0.437	0.597	0.392	0.119	0.871	0.667	0.215	0.542	0.610	0.672	0.120	0.669	0.701	0.414	0.776	0.555	0.809	0.535	0.789	0.429	0.809	0.686	0.692	0.193	0.343	0.405	0.371	0.550	0.503	0.561	0.650	0.511	0.304	0.452	0.733	0.742	0.598	0.649	0.216	0.833	0.455	0.908	0.236	0.554	0.309	0.387	0.322
181	0.294	0.398	0.433	0.597	0.392	0.121	0.873	0.671	0.235	0.542	0.607	0.675	0.177	0.669	0.701	0.417	0.761	0.550	0.809	0.513	0.782	0.442	0.809	0.683	0.692	0.199	0.343	0.405	0.371	0.550	0.497	0.573	0.650	0.514	0.306	0.452	0.733	0.742	0.594	0.647	0.216	0.834	0.449	0.910	0.241	0.560	0.306	0.382	0.317
182	0.288	0.400	0.437	0.597	0.392	0.123	0.875	0.604	0.242	0.538	0.607	0.675	0.114	0.671	0.701	0.317	0.746	0.548	0.809	0.524	0.776	0.442	0.809	0.683	0.685	0.205	0.343	0.405	0.368	0.550	0.492	0.531	0.604	0.516	0.311	0.452	0.733	0.738	0.594	0.647	0.216	0.831	0.444	0.910	0.241	0.560	0.299	0.378	0.317
183	0.275	0.403	0.437	0.597	0.392	0.126	0.880	0.652	0.250	0.530	0.602	0.675	0.171	0.669	0.701	0.317	0.734	0.545	0.813	0.557	0.770	0.448	0.809	0.686	0.682	0.205	0.338	0.405	0.368	0.550	0.487	0.515	0.619	0.519	0.309	0.452	0.733	0.738	0.594	0.644	0.216	0.846	0.439	0.908	0.241	0.565	0.289	0.373	0.317
184	0.259	0.405	0.433	0.605	0.392	0.128	0.882	0.667	0.262	0.526	0.599	0.675	0.204	0.671	0.701	0.317	0.731	0.542	0.818	0.561	0.767	0.448	0.809	0.686	0.688	0.205	0.338	0.405	0.366	0.550	0.487	0.548	0.631	0.519	0.309	0.452	0.733	0.735	0.591	0.641	0.216	0.853	0.439	0.908	0.241	0.565	0.278	0.373	0.317
185	0.234	0.407	0.433	0.601	0.392	0.130	0.886	0.671	0.265	0.522	0.596	0.675	0.209	0.669	0.701	0.317	0.762	0.540	0.818	0.561	0.764	0.448	0.812	0.686	0.692	0.210	0.333	0.411	0.363	0.550	0.492	0.573	0.635	0.522	0.309	0.450	0.733	0.735	0.591	0.639	0.219	0.854	0.434	0.908	0.241	0.565	0.257	0.373	0.314
186	0.219	0.407	0.433	0.601	0.394	0.132	0.889	0.667	0.277	0.522	0.596	0.675	0.204	0.669	0.705	0.317	0.785	0.540	0.827	0.561	0.758	0.448	0.816	0.686	0.692	0.210	0.328	0.416	0.366	0.550	0.492	0.582	0.635	0.525	0.309	0.450	0.730	0.742	0.591	0.639	0.216	0.848	0.429	0.908	0.241	0.571	0.250	0.373	0.312
187	0.209	0.403	0.433	0.601	0.394	0.134	0.889	0.662	0.331	0.518	0.588	0.675	0.187	0.668	0.705	0.317	0.805	0.540	0.831	0.561	0.755	0.448	0.812	0.683	0.692	0.210	0.323	0.416	0.363	0.550	0.487	0.586	0.631	0.527	0.311	0.450	0.730	0.728	0.591	0.636	0.216	0.841	0.424	0.908	0.241	0.518	0.280	0.369	0.312
188	0.222	0.398	0.433	0.597	0.394	0.136	0.891	0.657	0.308	0.518	0.585	0.675	0.193	0.668	0.705	0.317	0.814	0.537	0.836	0.561	0.746	0.448	0.812	0.677	0.688	0.216	0.318	0.419	0.363	0.550	0.482	0.590	0.627	0.530	0.314	0.450	0.730	0.749	0.591	0.633	0.216	0.836	0.424	0.908	0.241	0.554	0.311	0.364	0.338
189	0.191	0.394	0.441	0.593	0.394	0.136	0.893	0.647	0.300	0.518	0.580	0.672	0.201	0.666	0.705	0.346	0.818	0.532	0.840	0.561	0.743	0.448	0.812	0.670	0.692	0.222	0.313	0.422	0.361	0.550	0.482	0.598	0.627	0.533	0.314	0.458	0.730	0.774	0.591	0.630	0.216	0.835	0.419	0.908	0.241	0.571	0.315	0.360	0.343
190	0.184	0.394	0.459	0.593	0.394	0.136	0.895	0.638	0.300	0.518	0.577	0.672	0.209	0.666	0.705	0.356	0.818	0.530	0.858	0.561	0.743	0.442	0.809	0.667	0.698	0.233	0.303	0.422	0.361	0.550	0.487	0.607	0.623	0.536	0.314	0.458	0.730	0.767	0.591	0.628	0.212	0.839	0.419	0.908	0.241	0.577	0.319	0.356	0.345
191	0.172	0.389	0.474	0.589	0.394	0.136	0.900	0.633	0.304	0.518	0.577	0.672	0.212	0.665	0.705	0.350	0.818	0.530	0.853	0.561	0.743	0.442	0.812	0.667	0.692	0.239	0.298	0.425	0.361	0.550	0.487	0.615	0.619	0.538	0.311	0.460	0.730	0.774	0.591	0.622	0.212	0.842	0.414	0.908	0.236	0.577	0.320	0.364	0.348
192	0.156	0.389	0.478	0.589	0.394	0.136	0.904	0.623	0.304	0.518	0.574	0.675	0.215	0.662	0.705	0.346	0.817	0.527	0.849	0.561	0.743	0.442	0.812	0.663	0.720	0.244	0.293	0.425	0.361	0.550	0.492	0.623	0.615	0.541	0.311	0.460	0.726	0.781	0.594	0.617	0.212	0.846	0.414	0.908	0.236	0.583	0.322	0.360	0.348
193	0.156	0.387	0.474	0.589	0.394	0.136	0.904	0.618	0.312	0.486	0.574	0.675	0.215	0.660	0.708	0.346	0.820	0.527	0.849	0.561	0.743	0.442	0.812	0.650	0.704	0.250	0.293	0.428	0.358	0.550	0.492	0.623	0.615	0.541	0.311	0.460	0.726	0.781	0.598	0.611	0.208	0.855	0.414	0.904	0.236	0.583	0.322	0.360	0.348
194	0.156	0.389	0.463	0.589	0.394	0.138	0.906	0.570	0.315	0.490	0.571	0.675	0.215	0.657	0.708	0.340	0.820	0.527	0.844	0.561	0.743	0.436	0.812	0.594	0.695	0.250	0.288	0.428	0.358	0.550	0.492	0.628	0.612	0.544	0.311	0.462	0.723	0.778	0.598	0.606	0.208	0.859	0.414	0.925	0.230	0.589	0.320	0.360	0.348
195	0.150	0.391	0.448	0.589	0.394	0.138	0.909	0.565	0.312	0.498	0.571	0.675	0.217	0.656	0.708	0.337	0.820	0.527	0.849	0.561	0.758	0.429	0.812	0.630	0.692	0.256	0.283	0.428	0.358	0.532	0.497	0.632	0.612	0.547	0.311	0.465	0.720	0.789	0.598	0.601	0.205	0.861	0.414	0.930	0.230	0.589	0.320	0.360	0.348
196	0.109	0.391	0.433	0.589	0.394	0.138	0.909	0.565	0.296	0.494	0.574	0.675	0.223	0.653	0.712	0.333	0.820	0.527	0.853	0.565	0.767	0.436	0.812	0.640	0.688	0.261	0.283	0.431	0.358	0.547	0.497	0.640	0.608	0.547	0.309	0.467	0.720	0.785	0.594	0.598	0.205	0.863	0.419	0.934	0.225	0.595	0.317	0.364	0.345
197	0.075	0.391	0.419	0.589	0.428	0.138	0.913	0.546	0.285	0.490	0.574	0.677	0.226	0.651	0.712	0.330	0.821	0.530	0.853	0.565	0.782	0.436	0.812	0.644	0.692	0.267	0.283	0.434	0.358	0.553	0.497	0.644	0.604	0.547	0.309	0.469	0.723	0.792	0.594	0.595	0.205	0.864	0.419	0.934	0.225	0.595	0.314	0.364	0.343
198	0.103	0.398	0.404	0.589	0.424	0.138	0.915	0.541	0.292	0.490	0.574	0.677	0.231	0.650	0.712	0.327	0.821	0.537	0.853	0.565	0.785	0.436	0.812	0.640	0.692	0.233	0.283	0.434	0.358	0.555	0.497	0.657	0.600	0.549	0.309	0.471	0.723	0.789	0.601	0.601	0.205	0.865	0.419	0.938	0.225	0.595	0.312	0.369	0.340
199	0.153	0.403	0.393	0.589	0.384	0.138	0.915	0.536	0.292	0.490	0.574	0.677	0.228	0.647	0.712	0.327	0.823	0.548	0.853	0.542	0.779	0.429	0.809	0.640	0.695	0.199	0.283	0.437	0.361	0.557	0.497	0.661	0.596	0.549	0.309	0.475	0.723	0.785	0.610	0.595	0.205	0.865	0.424	0.938	0.225	0.595	0.307	0.369	0.340
200	0.178	0.407	0.385	0.589	0.386	0.140	0.918	0.531	0.288	0.486	0.604	0.677	0.231	0.645	0.712	0.324	0.821	0.558	0.858	0.539	0.770	0.429	0.809	0.637	0.695	0.273	0.333	0.428	0.363	0.558	0.497	0.669	0.592	0.549	0.309	0.458	0.720	0.781	0.610	0.595	0.201	0.865	0.424	0.940	0.225	0.548	0.304	0.369	0.340
201	0.181	0.407	0.385	0.585	0.388	0.140	0.920	0.527	0.285	0.486	0.552	0.677	0.223	0.644	0.712	0.324	0.821	0.568	0.858	0.531	0.758	0.429	0.806	0.637	0.695	0.307	0.308	0.431	0.366	0.558	0.503	0.674	0.588	0.549	0.306	0.450	0.720	0.774	0.613	0.592	0.201	0.864	0.394	0.942	0.188	0.565	0.301	0.369	0.340
202	0.181	0.403	0.396	0.601	0.374	0.140	0.922	0.527	0.281	0.486	0.571	0.677	0.217	0.644	0.716	0.320	0.818	0.581	0.858	0.531	0.755	0.429	0.806	0.637	0.695	0.324	0.313	0.428	0.366	0.559	0.503	0.678	0.585	0.547	0.306	0.444	0.720	0.767	0.613	0.592	0.201	0.861	0.404	0.945	0.209	0.595	0.298	0.364	0.340
203	0.181	0.403	0.419	0.625	0.380	0.142	0.922	0.522	0.277	0.482	0.580	0.675	0.217	0.642	0.716	0.317	0.815	0.594	0.862	0.528	0.758	0.429	0.803	0.637	0.695	0.330	0.308	0.431	0.366	0.559	0.508	0.682	0.581	0.555	0.306	0.442	0.720	0.763	0.613	0.590	0.201	0.859	0.399	0.945	0.230	0.601	0.293	0.364	0.338
204	0.181	0.400	0.433	0.629	0.378	0.142	0.924	0.517	0.273	0.482	0.585	0.675	0.215	0.642	0.716	0.314	0.812	0.604	0.871	0.524	0.755	0.436	0.799	0.637	0.695	0.335	0.298	0.428	0.366	0.559	0.508	0.695	0.577	0.552	0.304	0.440	0.720	0.753	0.610	0.590	0.198	0.857	0.465	0.947	0.241	0.601	0.289	0.364	0.348
205	0.181	0.400	0.433	0.625	0.378	0.142	0.924	0.517	0.269	0.482	0.585	0.675	0.215	0.642	0.712	0.314	0.808	0.609	0.867	0.520	0.758	0.436	0.793	0.637	0.695	0.335	0.288	0.431	0.366	0.559	0.513	0.703	0.573	0.555	0.304	0.437	0.720	0.749	0.613	0.590	0.198	0.855	0.490	0.947	0.241	0.595	0.288	0.364	0.340
206	0.181	0.380	0.437	0.625	0.376	0.144	0.927	0.512	0.265	0.482	0.588	0.677	0.212	0.644	0.712	0.307	0.796	0.612	0.880	0.517	0.758	0.436	0.786	0.637	0.670	0.335	0.283	0.431	0.366	0.560	0.513	0.711	0.569	0.555	0.301	0.440	0.720	0.753	0.610	0.590	0.198	0.855	0.500	0.949	0.241	0.589	0.285	0.364	0.338
207	0.181	0.389	0.437	0.621	0.380	0.144	0.927	0.507	0.262	0.482	0.591	0.677	0.209	0.642	0.712	0.291	0.788	0.612	0.880	0.513	0.761	0.442	0.780	0.637	0.685	0.335	0.278	0.431	0.366	0.560	0.513	0.711	0.565	0.555	0.299	0.435	0.720	0.746	0.610	0.587	0.194	0.854	0.505	0.951	0.241	0.583	0.283	0.369	0.333
208	0.184	0.373	0.437	0.617	0.382	0.144	0.929	0.502	0.258	0.482	0.593	0.680	0.209	0.644	0.712	0.294	0.782	0.612	0.880	0.509	0.758	0.442	0.770	0.637	0.679	0.335	0.293	0.431	0.366	0.561	0.518	0.720	0.565	0.555	0.304	0.435	0.720	0.742	0.607	0.587	0.194	0.851	0.510	0.951	0.241	0.583	0.281	0.369	0.329
209	0.188	0.375	0.437	0.617	0.384	0.144	0.931	0.498	0.250	0.482	0.596	0.680	0.207	0.644	0.712	0.291	0.779	0.612	0.893	0.509	0.758	0.448	0.764	0.650	0.679	0.335	0.303	0.434	0.366	0.559	0.523	0.732	0.565	0.558	0.301	0.429	0.720	0.735	0.604	0.587	0.194	0.849	0.515	0.951	0.241	0.583	0.281	0.369	0.326
210	0.191	0.382	0.437	0.617	0.384	0.144	0.933	0.478	0.246	0.486	0.602	0.680	0.204	0.645	0.708	0.288	0.776	0.614	0.902	0.506	0.758	0.448	0.754	0.653	0.679	0.335	0.313	0.434	0.368	0.555	0.533	0.745	0.565	0.558	0.301	0.431	0.720	0.728	0.607	0.587	0.191	0.848	0.515	0.953	0.241	0.589	0.281	0.369	0.324
211	0.194	0.384	0.441	0.625	0.384	0.144	0.933	0.464	0.242	0.490	0.602	0.680	0.198	0.645	0.708	0.288	0.776	0.614	0.889	0.506	0.761	0.454	0.744	0.653	0.682	0.330	0.318	0.434	0.366	0.553	0.533	0.749	0.565	0.560	0.304	0.437	0.720	0.731	0.604	0.587	0.191	0.848	0.520	0.930	0.241	0.589	0.283	0.369	0.324
212	0.200	0.382	0.441	0.625	0.384	0.144	0.935	0.464	0.238	0.486	0.604	0.680	0.196	0.629	0.686	0.288	0.773	0.604	0.893	0.506	0.743	0.411	0.735	0.653	0.685	0.330	0.323	0.434	0.366	0.556	0.538	0.741	0.569	0.560	0.304	0.442	0.716	0.731	0.604	0.587	0.191	0.847	0.525	0.930	0.241	0.589	0.286	0.373	0.322
213	0.159	0.378	0.444	0.625	0.384	0.144	0.938	0.459	0.235	0.486	0.604	0.682	0.193	0.624	0.682	0.288	0.772	0.568	0.893	0.506	0.746	0.460	0.728	0.653	0.692	0.330	0.323	0.437	0.366	0.553	0.544	0.711	0.569	0.560	0.304	0.450	0.716	0.738	0.607	0.582	0.187	0.847	0.525	0.930	0.241	0.589	0.289	0.373	0.322
214	0.119	0.373	0.444	0.625	0.384	0.144	0.938	0.454	0.231	0.486	0.604	0.682	0.193	0.621	0.682	0.291	0.767	0.542	0.898	0.498	0.749	0.472	0.793	0.653	0.688	0.330	0.323	0.437	0.361	0.563	0.544	0.707	0.569	0.560	0.304	0.456	0.716	0.735	0.601	0.579	0.187	0.846	0.540	0.932	0.241	0.589	0.296	0.373	0.319
215	0.150	0.366	0.463	0.625	0.384	0.142	0.940	0.449	0.250	0.486	0.604	0.684	0.190	0.620	0.686	0.291	0.764	0.553	0.902	0.502	0.743	0.479	0.793	0.647	0.692	0.330	0.323	0.437	0.366	0.587	0.544	0.715	0.573	0.558	0.306	0.460	0.713	0.728	0.601	0.576	0.184	0.846	0.545	0.930	0.236	0.589	0.302	0.378	0.317
216	0.216	0.359	0.467	0.625	0.384	0.140	0.940	0.444	0.258	0.486	0.607	0.687	0.190	0.617	0.697	0.294	0.759	0.558	0.907	0.498	0.743	0.479	0.706	0.640	0.692	0.324	0.323	0.437	0.368	0.612	0.544	0.720	0.577	0.558	0.306	0.463	0.713	0.724	0.594	0.576	0.184	0.846	0.545	0.930	0.236	0.589	0.311	0.378	0.314
217	0.219	0.357	0.467	0.625	0.384	0.140	0.940	0.440	0.265	0.482	0.607	0.687	0.187	0.617	0.712	0.294	0.747	0.560	0.911	0.494	0.743	0.479	0.790	0.647	0.692	0.324	0.318	0.437	0.371	0.625	0.549	0.720	0.581	0.558	0.306	0.469	0.713	0.720	0.598	0.573	0.184	0.845	0.540	0.928	0.236	0.583	0.320	0.378	0.314
218	0.222	0.355	0.467	0.609	0.384	0.140	0.940	0.440	0.262	0.486	0.607	0.694	0.187	0.615	0.739	0.298	0.741	0.542	0.916	0.494	0.740	0.479	0.790	0.657	0.685	0.318	0.318	0.437	0.371	0.610	0.549	0.720	0.581	0.558	0.306	0.473	0.713	0.717	0.598	0.573	0.184	0.845	0.540	0.928	0.236	0.577	0.325	0.382	0.312
219	0.222	0.355	0.470	0.605	0.384	0.140	0.940	0.440	0.250	0.486	0.607	0.701	0.190	0.615	0.742	0.301	0.737	0.548	0.916	0.494	0.737	0.485	0.786	0.670	0.682	0.284	0.318	0.437	0.374	0.568	0.549	0.720	0.585	0.555	0.306	0.477	0.713	0.728	0.594	0.573	0.180	0.845	0.535	0.925	0.173	0.571	0.327	0.382	0.298
220	0.225	0.355	0.470	0.605	0.384	0.140	0.940	0.444	0.246	0.486	0.607	0.706	0.190	0.617	0.746	0.314	0.731	0.553	0.916	0.494	0.734	0.485	0.689	0.683	0.676	0.216	0.333	0.437	0.374	0.520	0.549	0.728	0.592	0.555	0.304	0.479	0.713	0.685	0.588	0.573	0.170	0.845	0.535	0.925	0.188	0.571	0.328	0.382	0.314
221	0.228	0.357	0.470	0.601	0.386	0.140	0.940	0.440	0.246	0.486	0.607	0.709	0.193	0.627	0.758	0.314	0.723	0.558	0.916	0.491	0.734	0.528	0.686	0.683	0.673	0.261	0.348	0.446	0.374	0.482	0.549	0.728	0.592	0.552	0.304	0.460	0.713	0.688	0.585	0.573	0.159	0.843	0.530	0.923	0.220	0.565	0.330	0.382	0.319
222	0.228	0.357	0.474	0.601	0.386	0.140	0.940	0.440	0.250	0.486	0.607	0.709	0.193	0.642	0.735	0.317	0.719	0.566	0.916	0.491	0.731	0.540	0.683	0.611	0.679	0.284	0.348	0.452	0.374	0.473	0.554	0.732	0.596	0.552	0.304	0.448	0.709	0.699	0.582	0.573	0.148	0.843	0.520	0.923	0.225	0.565	0.330	0.382	0.324
223	0.231	0.359	0.474	0.601	0.388	0.140	0.940	0.420	0.254	0.486	0.607	0.677	0.196	0.659	0.708	0.317	0.716	0.573	0.920	0.491	0.737	0.540	0.683	0.644	0.685	0.290	0.354	0.452	0.374	0.490	0.559	0.732	0.600	0.552	0.304	0.444	0.709	0.710	0.582	0.573	0.138	0.846	0.515	0.921	0.230	0.560	0.332	0.382	0.324
224	0.234	0.357	0.478	0.601	0.388	0.140	0.940	0.420	0.254	0.486	0.604	0.709	0.196	0.666	0.708	0.314	0.716	0.578	0.920	0.491	0.737	0.540	0.686	0.663	0.695	0.290	0.354	0.449	0.374	0.501	0.559	0.728	0.600	0.552	0.304	0.475	0.709	0.724	0.582	0.571	0.134	0.846	0.510	0.919	0.230	0.560	0.332	0.382	0.326
225	0.234	0.352	0.474	0.601	0.390	0.140	0.940	0.420	0.254	0.359	0.604	0.709	0.198	0.668	0.708	0.314	0.716	0.576	0.920	0.487	0.737	0.534	0.670	0.673	0.710	0.284	0.359	0.446	0.376	0.503	0.559	0.728	0.604	0.555	0.301	0.490	0.713	0.735	0.579	0.573	0.131	0.846	0.510	0.919	0.230	0.560	0.332	0.378	0.324
226	0.238	0.357	0.478	0.601	0.390	0.140	0.940	0.430	0.258	0.402	0.604	0.706	0.201	0.668	0.708	0.314	0.714	0.573	0.920	0.487	0.734	0.534	0.777	0.683	0.717	0.284	0.359	0.443	0.376	0.489	0.554	0.724	0.608	0.555	0.301	0.494	0.713	0.742	0.560	0.573	0.141	0.846	0.475	0.917	0.230	0.554	0.332	0.378	0.322
227	0.241	0.362	0.478	0.601	0.392	0.140	0.940	0.440	0.258	0.426	0.604	0.706	0.201	0.666	0.708	0.314	0.713	0.573	0.920	0.483	0.707	0.534	0.780	0.690	0.710	0.284	0.359	0.443	0.379	0.476	0.559	0.707	0.608	0.555	0.301	0.494	0.713	0.746	0.570	0.571	0.145	0.846	0.485	0.917	0.230	0.554	0.332	0.378	0.319
228	0.244	0.350	0.481	0.597	0.392	0.140	0.938	0.449	0.258	0.446	0.566	0.706	0.201	0.666	0.708	0.314	0.711	0.573	0.920	0.483	0.722	0.528	0.780	0.693	0.704	0.284	0.359	0.440	0.382	0.472	0.559	0.703	0.608	0.558	0.301	0.477	0.713	0.749	0.560	0.568	0.148	0.846	0.465	0.921	0.230	0.548	0.332	0.373	0.319
229	0.247	0.348	0.474	0.593	0.392	0.142	0.938	0.454	0.254	0.450	0.569	0.704	0.204	0.671	0.708	0.317	0.710	0.571	0.916	0.483	0.722	0.528	0.780	0.700	0.707	0.284	0.364	0.440	0.389	0.469	0.559	0.699	0.612	0.558	0.301	0.490	0.713	0.749	0.557	0.568	0.159	0.845	0.470	0.923	0.230	0.542	0.332	0.369	0.324
230	0.250	0.348	0.478	0.573	0.394	0.142	0.938	0.459	0.250	0.454	0.585	0.701	0.204	0.678	0.712	0.317	0.710	0.568	0.920	0.483	0.716	0.521	0.780	0.700	0.707	0.284	0.369	0.440	0.392	0.468	0.559	0.699	0.612	0.558	0.301	0.479	0.713	0.674	0.563	0.568	0.159	0.845	0.470	0.928	0.230	0.536	0.332	0.369	0.329
231	0.256	0.348	0.474	0.581	0.394	0.142	0.935	0.454	0.250	0.462	0.596	0.699	0.204	0.683	0.712	0.320	0.708	0.563	0.916	0.487	0.713	0.515	0.777	0.700	0.713	0.278	0.369	0.437	0.392	0.468	0.554	0.695	0.612	0.558	0.301	0.492	0.726	0.706	0.554	0.568	0.159	0.843	0.470	0.928	0.230	0.536	0.332	0.369	0.329
232	0.259	0.346	0.474	0.589	0.392	0.142	0.935	0.444	0.250	0.466	0.602	0.697	0.204	0.684	0.716	0.320	0.708	0.558	0.916	0.491	0.710	0.509	0.773	0.703	0.713	0.278	0.374	0.434	0.392	0.469	0.554	0.699	0.615	0.555	0.301	0.498	0.726	0.724	0.548	0.568	0.163	0.843	0.465	0.923	0.230	0.530	0.332	0.369	0.331
233	0.266	0.346	0.467	0.593	0.390	0.144	0.933	0.440	0.246	0.474	0.602	0.692	0.204	0.686	0.720	0.320	0.708	0.553	0.916	0.494	0.716	0.503	0.770	0.703	0.717	0.273	0.374	0.434	0.397	0.472	0.554	0.695	0.615	0.555	0.299	0.500	0.730	0.731	0.557	0.568	0.163	0.840	0.465	0.923	0.225	0.524	0.333	0.369	0.331
234	0.269	0.346	0.470	0.593	0.390	0.142	0.933	0.435	0.238	0.482	0.604	0.689	0.207	0.687	0.720	0.320	0.708	0.550	0.916	0.494	0.716	0.497	0.621	0.703	0.717	0.273	0.374	0.431	0.400	0.477	0.554	0.695	0.615	0.555	0.299	0.500	0.730	0.735	0.560	0.568	0.166	0.839	0.475	0.925	0.225	0.470	0.333	0.369	0.331
235	0.275	0.343	0.474	0.589	0.392	0.142	0.931	0.435	0.235	0.486	0.604	0.689	0.207	0.687	0.720	0.320	0.708	0.512	0.916	0.494	0.713	0.485	0.660	0.703	0.720	0.261	0.364	0.428	0.400	0.485	0.554	0.695	0.615	0.555	0.299	0.500	0.730	0.746	0.533	0.568	0.166	0.840	0.384	0.925	0.230	0.446	0.333	0.364	0.331
236	0.278	0.343	0.478	0.589	0.394	0.142	0.929	0.435	0.235	0.482	0.604	0.684	0.207	0.687	0.723	0.324	0.708	0.509	0.916	0.494	0.722	0.479	0.715	0.703	0.717	0.273	0.364	0.428	0.400	0.495	0.559	0.695	0.619	0.555	0.299	0.500	0.730	0.746	0.548	0.568	0.166	0.839	0.485	0.928	0.236	0.512	0.333	0.364	0.326
237	0.284	0.339	0.474	0.589	0.392	0.140	0.929	0.440	0.235	0.494	0.604	0.682	0.209	0.687	0.727	0.324	0.708	0.512	0.920	0.494	0.728	0.472	0.744	0.703	0.723	0.267	0.359	0.425	0.397	0.506	0.579	0.690	0.619	0.555	0.299	0.500	0.726	0.749	0.554	0.568	0.163	0.839	0.485	0.928	0.225	0.524	0.335	0.360	0.329
238	0.291	0.332	0.474	0.589	0.394	0.140	0.927	0.444	0.235	0.510	0.604	0.680	0.209	0.687	0.735	0.324	0.710	0.512	0.920	0.494	0.725	0.460	0.751	0.706	0.729	0.261	0.364	0.425	0.395	0.517	0.590	0.674	0.619	0.552	0.299	0.475	0.726	0.753	0.554	0.571	0.166	0.839	0.485	0.932	0.204	0.524	0.337	0.360	0.312
239	0.294	0.334	0.470	0.589	0.394	0.140	0.924	0.444	0.235	0.518	0.604	0.677	0.212	0.686	0.735	0.324	0.710	0.512	0.920	0.494	0.725	0.454	0.754	0.706	0.726	0.261	0.364	0.434	0.395	0.527	0.600	0.665	0.619	0.552	0.299	0.454	0.726	0.756	0.554	0.568	0.166	0.839	0.485	0.934	0.199	0.518	0.338	0.356	0.303
240	0.300	0.334	0.470	0.585	0.396	0.138	0.924	0.444	0.238	0.522	0.604	0.675	0.212	0.686	0.739	0.324	0.710	0.509	0.920	0.494	0.725	0.448	0.754	0.706	0.723	0.261	0.364	0.437	0.395	0.532	0.600	0.665	0.623	0.552	0.299	0.435	0.726	0.753	0.554	0.565	0.166	0.839	0.485	0.936	0.199	0.512	0.340	0.356	0.298
241	0.306	0.334	0.470	0.637	0.398	0.136	0.922	0.444	0.238	0.522	0.604	0.672	0.215	0.684	0.739	0.324	0.711	0.509	0.920	0.498	0.725	0.436	0.754	0.706	0.720	0.256	0.359	0.437	0.395	0.537	0.615	0.669	0.623	0.552	0.299	0.425	0.720	0.763	0.563	0.565	0.166	0.840	0.399	0.938	0.199	0.512	0.341	0.356	0.296
242	0.313	0.339	0.467	0.629	0.396	0.134	0.920	0.449	0.242	0.522	0.607	0.667	0.215	0.684	0.739	0.320	0.713	0.506	0.924	0.513	0.731	0.429	0.754	0.710	0.720	0.256	0.338	0.437	0.395	0.541	0.605	0.669	0.623	0.552	0.299	0.431	0.720	0.767	0.570	0.563	0.166	0.840	0.419	0.940	0.199	0.512	0.343	0.351	0.296
243	0.319	0.341	0.467	0.617	0.396	0.132	0.920	0.459	0.246	0.518	0.596	0.665	0.215	0.681	0.739	0.320	0.714	0.504	0.924	0.517	0.728	0.423	0.757	0.710	0.720	0.256	0.338	0.440	0.397	0.545	0.600	0.665	0.627	0.552	0.299	0.437	0.716	0.785	0.579	0.568	0.166	0.840	0.424	0.940	0.199	0.506	0.345	0.351	0.296
244	0.325	0.343	0.467	0.637	0.396	0.132	0.920	0.469	0.250	0.518	0.604	0.665	0.212	0.680	0.739	0.320	0.717	0.494	0.933	0.520	0.737	0.405	0.761	0.713	0.729	0.256	0.338	0.443	0.400	0.547	0.595	0.540	0.627	0.552	0.299	0.440	0.716	0.789	0.576	0.573	0.166	0.840	0.444	0.942	0.204	0.500	0.345	0.351	0.293
245	0.331	0.341	0.467	0.653	0.396	0.130	0.920	0.517	0.246	0.514	0.607	0.663	0.212	0.678	0.739	0.320	0.719	0.465	0.929	0.520	0.737	0.411	0.761	0.713	0.738	0.256	0.338	0.446	0.400	0.549	0.605	0.577	0.631	0.555	0.299	0.440	0.716	0.806	0.573	0.576	0.177	0.840	0.465	0.945	0.209	0.488	0.346	0.347	0.291
246	0.338	0.343	0.463	0.661	0.396	0.130	0.920	0.536	0.227	0.510	0.610	0.663	0.209	0.677	0.735	0.320	0.722	0.478	0.929	0.520	0.740	0.411	0.767	0.713	0.748	0.261	0.364	0.446	0.403	0.475	0.605	0.615	0.631	0.555	0.299	0.438	0.716	0.810	0.570	0.579	0.177	0.841	0.470	0.945	0.215	0.440	0.348	0.356	0.296
247	0.341	0.341	0.463	0.641	0.400	0.128	0.920	0.536	0.212	0.506	0.610	0.660	0.207	0.675	0.735	0.320	0.723	0.496	0.924	0.520	0.740	0.411	0.770	0.713	0.751	0.261	0.364	0.446	0.403	0.450	0.600	0.623	0.635	0.555	0.299	0.437	0.716	0.824	0.570	0.579	0.166	0.841	0.470	0.947	0.220	0.464	0.350	0.364	0.324
248	0.347	0.343	0.463	0.633	0.400	0.128	0.920	0.536	0.242	0.502	0.613	0.660	0.204	0.674	0.735	0.317	0.726	0.494	0.924	0.520	0.740	0.405	0.777	0.713	0.751	0.261	0.369	0.446	0.400	0.441	0.600	0.628	0.635	0.558	0.304	0.437	0.713	0.828	0.576	0.576	0.170	0.842	0.475	0.945	0.225	0.482	0.351	0.369	0.324
249	0.353	0.336	0.459	0.629	0.400	0.130	0.922	0.536	0.288	0.498	0.613	0.658	0.198	0.674	0.735	0.314	0.728	0.496	0.924	0.520	0.740	0.411	0.783	0.706	0.751	0.261	0.369	0.446	0.400	0.443	0.569	0.632	0.638	0.558	0.306	0.437	0.716	0.835	0.576	0.576	0.173	0.843	0.480	0.945	0.236	0.488	0.353	0.369	0.324
250	0.359	0.346	0.459	0.625	0.408	0.130	0.922	0.536	0.308	0.490	0.613	0.658	0.196	0.672	0.739	0.314	0.731	0.496	0.929	0.520	0.722	0.405	0.783	0.703	0.751	0.267	0.369	0.443	0.400	0.455	0.549	0.644	0.638	0.555	0.306	0.435	0.716	0.842	0.576	0.579	0.177	0.845	0.485	0.942	0.241	0.488	0.356	0.369	0.324
251	0.366	0.359	0.459	0.629	0.408	0.130	0.922	0.536	0.304	0.474	0.613	0.658	0.193	0.671	0.739	0.314	0.732	0.496	0.929	0.520	0.710	0.405	0.786	0.700	0.751	0.267	0.374	0.446	0.400	0.470	0.554	0.649	0.642	0.555	0.304	0.435	0.716	0.846	0.576	0.579	0.180	0.846	0.495	0.940	0.251	0.488	0.358	0.369	0.324
252	0.372	0.368	0.456	0.625	0.404	0.130	0.922	0.531	0.308	0.470	0.613	0.655	0.190	0.671	0.739	0.314	0.735	0.496	0.929	0.520	0.710	0.405	0.790	0.700	0.748	0.273	0.369	0.446	0.400	0.487	0.554	0.649	0.642	0.549	0.301	0.435	0.716	0.849	0.576	0.587	0.184	0.846	0.505	0.938	0.262	0.488	0.358	0.369	0.324
253	0.378	0.368	0.459	0.621	0.394	0.130	0.922	0.531	0.308	0.466	0.613	0.655	0.190	0.669	0.739	0.311	0.740	0.496	0.929	0.520	0.719	0.399	0.793	0.696	0.745	0.278	0.364	0.446	0.400	0.503	0.554	0.653	0.646	0.547	0.301	0.433	0.713	0.849	0.567	0.587	0.184	0.847	0.510	0.936	0.267	0.488	0.358	0.373	0.324
254	0.384	0.371	0.459	0.617	0.394	0.128	0.922	0.527	0.312	0.462	0.610	0.655	0.187	0.668	0.739	0.311	0.740	0.496	0.929	0.524	0.716	0.399	0.796	0.693	0.745	0.284	0.364	0.446	0.400	0.513	0.559	0.653	0.650	0.552	0.299	0.431	0.696	0.781	0.567	0.587	0.187	0.848	0.515	0.938	0.277	0.476	0.359	0.373	0.324
255	0.391	0.371	0.459	0.613	0.394	0.128	0.922	0.527	0.312	0.458	0.615	0.655	0.185	0.668	0.739	0.307	0.741	0.496	0.933	0.524	0.716	0.374	0.796	0.690	0.748	0.284	0.364	0.443	0.400	0.513	0.554	0.653	0.650	0.555	0.299	0.431	0.689	0.839	0.567	0.584	0.187	0.851	0.520	0.936	0.288	0.476	0.358	0.373	0.324
256	0.397	0.371	0.459	0.609	0.394	0.126	0.924	0.522	0.312	0.458	0.618	0.658	0.185	0.666	0.731	0.307	0.743	0.496	0.938	0.524	0.722	0.307	0.796	0.683	0.748	0.290	0.359	0.443	0.403	0.500	0.554	0.657	0.654	0.555	0.279	0.437	0.686	0.824	0.570	0.584	0.191	0.840	0.525	0.938	0.309	0.482	0.358	0.373	0.324
257	0.400	0.371	0.441	0.605	0.394	0.125	0.924	0.517	0.315	0.450	0.621	0.658	0.182	0.666	0.723	0.304	0.743	0.499	0.938	0.524	0.719	0.337	0.796	0.680	0.745	0.290	0.359	0.443	0.400	0.434	0.549	0.657	0.654	0.555	0.289	0.438	0.686	0.806	0.573	0.587	0.194	0.840	0.525	0.938	0.241	0.482	0.358	0.373	0.324
258	0.406	0.366	0.474	0.605	0.394	0.123	0.922	0.512	0.315	0.454	0.621	0.658	0.182	0.665	0.712	0.304	0.743	0.499	0.942	0.528	0.719	0.356	0.796	0.677	0.751	0.295	0.354	0.440	0.395	0.523	0.549	0.661	0.658	0.555	0.299	0.440	0.682	0.789	0.576	0.590	0.194	0.840	0.525	0.938	0.241	0.482	0.358	0.373	0.324
259	0.413	0.371	0.467	0.605	0.394	0.121	0.924	0.488	0.315	0.458	0.621	0.658	0.182	0.665	0.705	0.304	0.743	0.499	0.942	0.528	0.722	0.356	0.799	0.677	0.751	0.301	0.354	0.443	0.392	0.523	0.554	0.665	0.662	0.547	0.304	0.442	0.682	0.774	0.573	0.590	0.201	0.840	0.525	0.938	0.241	0.482	0.358	0.373	0.324
260	0.416	0.371	0.459	0.649	0.394	0.126	0.922	0.512	0.319	0.454	0.624	0.660	0.182	0.663	0.697	0.301	0.743	0.499	0.942	0.528	0.722	0.393	0.796	0.670	0.751	0.307	0.354	0.443	0.384	0.523	0.554	0.665	0.662	0.549	0.299	0.446	0.679	0.760	0.570	0.592	0.201	0.840	0.520	0.938	0.241	0.482	0.358	0.373	0.324
261	0.422	0.375	0.452	0.661	0.459	0.130	0.922	0.517	0.300	0.454	0.624	0.663	0.182	0.663	0.686	0.301	0.741	0.499	0.947	0.528	0.725	0.399	0.796	0.663	0.751	0.313	0.348	0.443	0.389	0.523	0.554	0.669	0.665	0.549	0.296	0.448	0.679	0.753	0.570	0.598	0.205	0.839	0.520	0.938	0.241	0.482	0.358	0.373	0.324
262	0.428	0.375	0.448	0.665	0.459	0.123	0.922	0.517	0.292	0.454	0.624	0.667	0.182	0.663	0.678	0.301	0.741	0.496	0.947	0.531	0.728	0.393	0.793	0.660	0.751	0.318	0.364	0.446	0.392	0.523	0.559	0.669	0.669	0.549	0.296	0.450	0.676	0.792	0.570	0.598	0.205	0.839	0.520	0.940	0.241	0.476	0.358	0.373	0.324
263	0.431	0.375	0.444	0.669	0.455	0.121	0.922	0.522	0.288	0.450	0.624	0.672	0.182	0.663	0.670	0.298	0.741	0.496	0.947	0.531	0.728	0.380	0.790	0.657	0.751	0.324	0.369	0.446	0.395	0.523	0.559	0.674	0.673	0.552	0.296	0.452	0.676	0.774	0.554	0.598	0.208	0.839	0.520	0.940	0.241	0.476	0.356	0.373	0.324
264	0.434	0.375	0.441	0.665	0.453	0.117	0.922	0.522	0.285	0.450	0.624	0.675	0.182	0.663	0.682	0.298	0.741	0.496	0.956	0.535	0.728	0.380	0.790	0.653	0.751	0.324	0.369	0.449	0.397	0.523	0.564	0.674	0.673	0.552	0.296	0.456	0.676	0.763	0.533	0.595	0.208	0.849	0.515	0.938	0.241	0.470	0.356	0.373	0.324
265	0.441	0.375	0.441	0.621	0.450	0.125	0.922	0.527	0.285	0.450	0.624	0.680	0.182	0.665	0.705	0.298	0.743	0.468	0.951	0.535	0.728	0.374	0.786	0.650	0.751	0.330	0.369	0.449	0.395	0.523	0.564	0.674	0.677	0.555	0.294	0.458	0.669	0.756	0.548	0.592	0.208	0.843	0.515	0.936	0.241	0.470	0.351	0.373	0.324
266	0.444	0.375	0.441	0.633	0.453	0.126	0.922	0.531	0.285	0.450	0.621	0.684	0.182	0.665	0.754	0.298	0.741	0.476	0.956	0.539	0.725	0.374	0.783	0.650	0.751	0.330	0.359	0.446	0.397	0.523	0.574	0.674	0.681	0.555	0.294	0.460	0.669	0.753	0.570	0.590	0.208	0.839	0.510	0.934	0.241	0.470	0.343	0.373	0.324
267	0.419	0.375	0.441	0.641	0.455	0.126	0.922	0.531	0.281	0.446	0.615	0.687	0.185	0.665	0.735	0.298	0.741	0.483	0.951	0.539	0.728	0.368	0.777	0.647	0.754	0.335	0.359	0.437	0.397	0.431	0.579	0.674	0.685	0.558	0.294	0.462	0.669	0.746	0.576	0.595	0.208	0.837	0.505	0.934	0.241	0.464	0.335	0.387	0.324
268	0.438	0.375	0.441	0.629	0.453	0.126	0.922	0.536	0.281	0.446	0.574	0.689	0.185	0.665	0.735	0.298	0.741	0.486	0.951	0.542	0.731	0.368	0.770	0.647	0.754	0.341	0.354	0.434	0.397	0.445	0.579	0.669	0.685	0.558	0.309	0.463	0.669	0.735	0.576	0.601	0.208	0.836	0.500	0.932	0.241	0.464	0.330	0.391	0.324
269	0.428	0.375	0.430	0.633	0.451	0.126	0.922	0.536	0.281	0.446	0.541	0.689	0.185	0.666	0.731	0.298	0.740	0.486	0.942	0.542	0.731	0.368	0.767	0.644	0.754	0.341	0.354	0.431	0.397	0.460	0.579	0.669	0.688	0.558	0.316	0.463	0.666	0.724	0.576	0.603	0.208	0.835	0.495	0.932	0.241	0.464	0.325	0.396	0.324
270	0.428	0.375	0.426	0.625	0.453	0.125	0.922	0.541	0.281	0.446	0.621	0.692	0.185	0.666	0.731	0.301	0.740	0.483	0.942	0.542	0.731	0.374	0.764	0.644	0.751	0.341	0.359	0.431	0.397	0.473	0.585	0.665	0.688	0.558	0.321	0.463	0.666	0.720	0.573	0.606	0.205	0.835	0.495	0.932	0.241	0.458	0.320	0.396	0.324
271	0.431	0.373	0.422	0.621	0.455	0.123	0.922	0.541	0.281	0.446	0.648	0.692	0.187	0.666	0.731	0.301	0.740	0.486	0.942	0.542	0.719	0.374	0.757	0.644	0.748	0.347	0.359	0.431	0.397	0.486	0.585	0.661	0.692	0.563	0.323	0.463	0.662	0.720	0.570	0.609	0.205	0.835	0.490	0.921	0.241	0.458	0.333	0.400	0.324
272	0.444	0.375	0.419	0.621	0.453	0.123	0.924	0.541	0.281	0.446	0.665	0.692	0.187	0.666	0.727	0.304	0.740	0.486	0.942	0.539	0.701	0.374	0.754	0.647	0.745	0.347	0.359	0.431	0.400	0.504	0.590	0.657	0.692	0.563	0.323	0.463	0.662	0.720	0.567	0.609	0.212	0.834	0.490	0.925	0.241	0.458	0.332	0.400	0.322
273	0.453	0.378	0.419	0.621	0.453	0.121	0.924	0.546	0.281	0.450	0.668	0.694	0.190	0.666	0.727	0.304	0.740	0.486	0.942	0.539	0.689	0.374	0.748	0.647	0.745	0.347	0.354	0.431	0.403	0.512	0.590	0.649	0.692	0.560	0.323	0.462	0.662	0.720	0.563	0.609	0.212	0.834	0.485	0.928	0.241	0.458	0.337	0.400	0.324
274	0.456	0.382	0.419	0.621	0.450	0.121	0.927	0.546	0.285	0.450	0.665	0.694	0.190	0.666	0.727	0.307	0.740	0.488	0.942	0.539	0.683	0.380	0.741	0.650	0.735	0.347	0.343	0.431	0.405	0.514	0.600	0.644	0.696	0.560	0.323	0.465	0.662	0.720	0.563	0.611	0.208	0.834	0.485	0.930	0.241	0.458	0.335	0.400	0.326
275	0.459	0.380	0.419	0.625	0.448	0.123	0.927	0.546	0.288	0.450	0.651	0.697	0.190	0.666	0.720	0.307	0.740	0.491	0.942	0.539	0.686	0.380	0.738	0.653	0.732	0.347	0.364	0.428	0.405	0.516	0.605	0.636	0.696	0.560	0.321	0.465	0.659	0.724	0.570	0.603	0.208	0.834	0.485	0.930	0.241	0.452	0.335	0.400	0.326
276	0.453	0.378	0.422	0.621	0.450	0.123	0.920	0.546	0.288	0.450	0.635	0.697	0.187	0.663	0.723	0.311	0.740	0.494	0.942	0.539	0.683	0.387	0.731	0.660	0.729	0.347	0.369	0.431	0.411	0.514	0.605	0.632	0.696	0.563	0.321	0.465	0.659	0.724	0.576	0.584	0.208	0.834	0.485	0.930	0.241	0.452	0.335	0.400	0.329
277	0.450	0.380	0.422	0.629	0.420	0.123	0.918	0.551	0.292	0.450	0.613	0.699	0.187	0.662	0.727	0.311	0.743	0.496	0.942	0.542	0.686	0.393	0.725	0.663	0.732	0.341	0.374	0.431	0.413	0.510	0.605	0.623	0.696	0.563	0.319	0.467	0.662	0.731	0.579	0.587	0.205	0.835	0.485	0.930	0.246	0.452	0.335	0.400	0.326
278	0.450	0.380	0.422	0.621	0.402	0.123	0.920	0.551	0.296	0.446	0.585	0.701	0.185	0.657	0.731	0.311	0.743	0.499	0.942	0.546	0.686	0.417	0.722	0.663	0.763	0.341	0.374	0.431	0.416	0.509	0.605	0.619	0.696	0.560	0.309	0.467	0.659	0.735	0.582	0.587	0.205	0.835	0.485	0.930	0.319	0.446	0.335	0.391	0.329
279	0.450	0.380	0.426	0.613	0.341	0.121	0.922	0.551	0.300	0.446	0.558	0.701	0.185	0.656	0.731	0.314	0.744	0.501	0.924	0.546	0.686	0.405	0.718	0.667	0.763	0.341	0.379	0.431	0.418	0.521	0.610	0.615	0.696	0.560	0.304	0.467	0.659	0.742	0.585	0.584	0.205	0.835	0.485	0.932	0.309	0.446	0.335	0.391	0.329
280	0.434	0.380	0.407	0.633	0.325	0.121	0.927	0.551	0.300	0.446	0.533	0.704	0.185	0.656	0.731	0.314	0.746	0.501	0.924	0.550	0.686	0.442	0.715	0.670	0.751	0.341	0.379	0.431	0.418	0.524	0.610	0.611	0.696	0.558	0.299	0.467	0.652	0.746	0.585	0.582	0.205	0.835	0.485	0.932	0.319	0.440	0.337	0.387	0.329
281	0.422	0.382	0.404	0.609	0.317	0.123	0.927	0.551	0.304	0.450	0.505	0.706	0.182	0.656	0.731	0.314	0.747	0.501	0.929	0.554	0.686	0.454	0.712	0.677	0.738	0.341	0.369	0.434	0.418	0.523	0.610	0.607	0.696	0.555	0.296	0.467	0.649	0.753	0.585	0.579	0.201	0.835	0.485	0.932	0.319	0.440	0.337	0.387	0.331
282	0.397	0.382	0.404	0.593	0.315	0.123	0.929	0.551	0.304	0.450	0.484	0.706	0.179	0.656	0.735	0.314	0.749	0.504	0.933	0.557	0.686	0.460	0.712	0.673	0.751	0.341	0.364	0.434	0.418	0.523	0.610	0.603	0.696	0.555	0.294	0.467	0.652	0.756	0.582	0.579	0.201	0.835	0.485	0.932	0.314	0.429	0.337	0.387	0.331
283	0.372	0.384	0.407	0.585	0.319	0.123	0.929	0.551	0.304	0.446	0.467	0.706	0.179	0.654	0.697	0.314	0.750	0.504	0.938	0.561	0.665	0.460	0.712	0.683	0.748	0.341	0.364	0.443	0.416	0.522	0.610	0.598	0.696	0.555	0.291	0.460	0.652	0.763	0.582	0.579	0.201	0.835	0.485	0.930	0.309	0.440	0.337	0.387	0.331
284	0.391	0.384	0.411	0.581	0.329	0.123	0.929	0.546	0.308	0.454	0.456	0.706	0.179	0.654	0.731	0.311	0.750	0.501	0.938	0.565	0.665	0.460	0.712	0.690	0.741	0.341	0.364	0.446	0.416	0.522	0.610	0.594	0.700	0.558	0.286	0.421	0.649	0.781	0.582	0.579	0.198	0.835	0.485	0.930	0.304	0.435	0.340	0.387	0.329
285	0.397	0.387	0.419	0.581	0.343	0.123	0.929	0.546	0.315	0.462	0.451	0.706	0.177	0.651	0.731	0.311	0.750	0.501	0.938	0.576	0.671	0.460	0.712	0.690	0.735	0.347	0.364	0.446	0.416	0.522	0.610	0.590	0.700	0.558	0.286	0.396	0.649	0.781	0.582	0.579	0.198	0.834	0.485	0.928	0.298	0.435	0.345	0.387	0.329
286	0.397	0.389	0.422	0.581	0.358	0.123	0.938	0.546	0.323	0.462	0.456	0.706	0.177	0.648	0.731	0.311	0.750	0.499	0.938	0.554	0.674	0.460	0.712	0.693	0.729	0.347	0.359	0.446	0.416	0.522	0.579	0.590	0.700	0.558	0.281	0.408	0.649	0.789	0.585	0.582	0.198	0.834	0.490	0.925	0.293	0.435	0.356	0.387	0.329
287	0.400	0.391	0.430	0.577	0.380	0.125	0.949	0.541	0.327	0.466	0.473	0.706	0.177	0.645	0.731	0.304	0.750	0.494	0.938	0.572	0.680	0.460	0.712	0.693	0.713	0.352	0.359	0.446	0.416	0.523	0.585	0.586	0.700	0.558	0.279	0.415	0.649	0.792	0.585	0.582	0.198	0.834	0.490	0.921	0.288	0.429	0.364	0.387	0.317
288	0.403	0.391	0.430	0.577	0.402	0.125	0.947	0.541	0.327	0.470	0.503	0.706	0.177	0.645	0.731	0.304	0.750	0.491	0.938	0.583	0.680	0.460	0.715	0.693	0.704	0.352	0.354	0.446	0.416	0.520	0.564	0.582	0.708	0.558	0.279	0.419	0.649	0.792	0.582	0.582	0.198	0.833	0.490	0.921	0.277	0.429	0.367	0.387	0.307
289	0.394	0.396	0.426	0.573	0.426	0.125	0.949	0.536	0.331	0.470	0.544	0.709	0.177	0.644	0.731	0.304	0.752	0.488	0.938	0.587	0.686	0.460	0.715	0.693	0.701	0.358	0.354	0.449	0.418	0.518	0.615	0.582	0.712	0.563	0.277	0.423	0.649	0.785	0.582	0.590	0.198	0.833	0.485	0.919	0.272	0.435	0.369	0.387	0.300
290	0.378	0.398	0.407	0.573	0.451	0.126	0.947	0.536	0.331	0.474	0.635	0.709	0.179	0.644	0.731	0.304	0.752	0.486	0.938	0.587	0.683	0.466	0.718	0.693	0.698	0.358	0.348	0.449	0.418	0.520	0.626	0.582	0.715	0.566	0.277	0.425	0.649	0.781	0.594	0.598	0.194	0.833	0.485	0.919	0.267	0.435	0.369	0.387	0.296
291	0.362	0.398	0.419	0.573	0.493	0.125	0.947	0.531	0.335	0.478	0.662	0.709	0.179	0.644	0.731	0.304	0.752	0.483	0.938	0.576	0.683	0.466	0.718	0.693	0.701	0.364	0.303	0.452	0.421	0.520	0.636	0.582	0.719	0.569	0.274	0.427	0.645	0.774	0.601	0.601	0.194	0.833	0.485	0.917	0.262	0.435	0.369	0.387	0.293
292	0.353	0.394	0.433	0.569	0.614	0.125	0.944	0.527	0.335	0.478	0.670	0.709	0.179	0.642	0.693	0.304	0.752	0.481	0.938	0.568	0.686	0.460	0.718	0.696	0.695	0.364	0.333	0.455	0.421	0.521	0.641	0.582	0.723	0.569	0.274	0.429	0.645	0.760	0.604	0.601	0.194	0.831	0.485	0.917	0.262	0.440	0.369	0.387	0.293
293	0.347	0.384	0.444	0.569	0.590	0.126	0.942	0.527	0.338	0.478	0.673	0.709	0.182	0.642	0.735	0.304	0.753	0.478	0.938	0.561	0.692	0.374	0.718	0.696	0.695	0.364	0.303	0.457	0.424	0.521	0.641	0.582	0.723	0.577	0.272	0.429	0.642	0.756	0.604	0.598	0.194	0.831	0.485	0.915	0.257	0.452	0.367	0.387	0.296
294	0.347	0.371	0.444	0.569	0.556	0.126	0.940	0.522	0.342	0.482	0.676	0.709	0.182	0.642	0.735	0.304	0.753	0.476	0.938	0.554	0.698	0.417	0.722	0.696	0.679	0.369	0.303	0.460	0.424	0.523	0.641	0.582	0.723	0.574	0.272	0.425	0.642	0.746	0.604	0.598	0.194	0.831	0.480	0.915	0.251	0.458	0.346	0.387	0.326
295	0.341	0.384	0.448	0.573	0.519	0.132	0.938	0.517	0.342	0.486	0.676	0.709	0.182	0.642	0.708	0.304	0.755	0.473	0.938	0.554	0.695	0.466	0.722	0.700	0.698	0.375	0.308	0.466	0.426	0.523	0.636	0.586	0.723	0.574	0.269	0.421	0.635	0.738	0.604	0.595	0.194	0.833	0.480	0.915	0.246	0.464	0.356	0.387	0.326
296	0.341	0.405	0.448	0.577	0.503	0.132	0.935	0.512	0.346	0.490	0.676	0.709	0.182	0.642	0.708	0.304	0.756	0.470	0.938	0.550	0.701	0.485	0.725	0.700	0.695	0.375	0.303	0.469	0.429	0.525	0.631	0.586	0.723	0.574	0.254	0.415	0.635	0.731	0.604	0.592	0.198	0.831	0.475	0.913	0.251	0.464	0.361	0.387	0.317
297	0.338	0.416	0.448	0.589	0.491	0.130	0.931	0.507	0.346	0.502	0.676	0.709	0.182	0.642	0.708	0.304	0.756	0.470	0.933	0.554	0.701	0.497	0.728	0.703	0.698	0.381	0.303	0.469	0.429	0.526	0.631	0.586	0.727	0.574	0.274	0.413	0.635	0.728	0.607	0.590	0.198	0.831	0.475	0.913	0.267	0.482	0.361	0.387	0.314
298	0.334	0.421	0.448	0.609	0.481	0.130	0.927	0.498	0.350	0.478	0.676	0.709	0.182	0.642	0.708	0.304	0.758	0.468	0.933	0.554	0.698	0.497	0.731	0.703	0.695	0.381	0.303	0.475	0.429	0.529	0.533	0.590	0.727	0.574	0.279	0.413	0.639	0.720	0.610	0.590	0.198	0.835	0.470	0.908	0.251	0.482	0.359	0.387	0.310
299	0.331	0.423	0.444	0.625	0.471	0.130	0.922	0.493	0.354	0.478	0.676	0.709	0.182	0.642	0.708	0.307	0.758	0.465	0.933	0.554	0.701	0.491	0.735	0.706	0.695	0.386	0.298	0.484	0.429	0.529	0.492	0.590	0.727	0.574	0.281	0.412	0.639	0.713	0.616	0.603	0.198	0.835	0.470	0.904	0.246	0.488	0.358	0.387	0.305
300	0.334	0.426	0.444	0.641	0.463	0.128	0.915	0.488	0.362	0.478	0.676	0.709	0.179	0.642	0.708	0.311	0.758	0.465	0.933	0.554	0.701	0.491	0.738	0.706	0.692	0.392	0.293	0.490	0.426	0.530	0.477	0.594	0.723	0.571	0.281	0.413	0.642	0.703	0.619	0.622	0.198	0.835	0.480	0.898	0.241	0.494	0.356	0.387	0.300
301	0.328	0.426	0.444	0.645	0.455	0.130	0.913	0.478	0.369	0.478	0.681	0.709	0.182	0.642	0.708	0.311	0.758	0.463	0.929	0.539	0.698	0.491	0.738	0.710	0.695	0.392	0.283	0.493	0.426	0.530	0.462	0.594	0.719	0.571	0.281	0.413	0.645	0.695	0.607	0.633	0.201	0.828	0.465	0.893	0.241	0.500	0.353	0.387	0.298
302	0.328	0.426	0.441	0.645	0.450	0.128	0.911	0.473	0.369	0.474	0.695	0.709	0.179	0.644	0.708	0.314	0.759	0.463	0.924	0.528	0.701	0.491	0.741	0.710	0.695	0.398	0.273	0.493	0.429	0.530	0.456	0.594	0.715	0.569	0.279	0.415	0.649	0.692	0.576	0.639	0.205	0.828	0.460	0.891	0.241	0.512	0.335	0.387	0.298
303	0.319	0.428	0.437	0.649	0.444	0.125	0.906	0.464	0.373	0.474	0.709	0.706	0.179	0.644	0.712	0.314	0.759	0.463	0.920	0.528	0.707	0.491	0.744	0.716	0.698	0.398	0.258	0.490	0.429	0.531	0.451	0.594	0.708	0.569	0.279	0.419	0.649	0.688	0.533	0.639	0.205	0.828	0.460	0.885	0.241	0.512	0.341	0.387	0.314
304	0.316	0.428	0.426	0.649	0.434	0.125	0.904	0.454	0.373	0.418	0.714	0.706	0.182	0.644	0.712	0.317	0.759	0.463	0.916	0.531	0.707	0.491	0.751	0.663	0.698	0.403	0.253	0.490	0.432	0.532	0.410	0.594	0.704	0.533	0.279	0.425	0.649	0.677	0.495	0.636	0.205	0.828	0.465	0.883	0.236	0.494	0.332	0.387	0.319
305	0.316	0.428	0.415	0.649	0.402	0.126	0.900	0.444	0.373	0.442	0.679	0.704	0.182	0.645	0.712	0.317	0.759	0.460	0.916	0.535	0.710	0.491	0.754	0.703	0.698	0.409	0.237	0.490	0.432	0.533	0.374	0.598	0.700	0.536	0.279	0.425	0.649	0.674	0.471	0.630	0.205	0.829	0.465	0.883	0.236	0.518	0.319	0.387	0.324
306	0.325	0.428	0.400	0.649	0.386	0.128	0.866	0.435	0.373	0.482	0.673	0.701	0.182	0.647	0.712	0.320	0.759	0.460	0.916	0.535	0.707	0.485	0.757	0.703	0.701	0.415	0.232	0.490	0.432	0.536	0.426	0.603	0.696	0.525	0.279	0.427	0.645	0.667	0.480	0.622	0.205	0.829	0.465	0.883	0.236	0.530	0.311	0.387	0.329
307	0.325	0.428	0.389	0.649	0.374	0.130	0.855	0.425	0.369	0.494	0.665	0.699	0.182	0.648	0.712	0.324	0.759	0.460	0.911	0.542	0.710	0.485	0.761	0.703	0.701	0.420	0.232	0.490	0.432	0.540	0.446	0.607	0.692	0.558	0.279	0.429	0.642	0.659	0.563	0.614	0.208	0.829	0.470	0.883	0.230	0.536	0.309	0.387	0.333
308	0.325	0.426	0.378	0.649	0.384	0.132	0.864	0.415	0.369	0.510	0.659	0.699	0.185	0.650	0.716	0.324	0.759	0.460	0.911	0.550	0.713	0.485	0.764	0.653	0.704	0.420	0.227	0.490	0.432	0.541	0.451	0.607	0.681	0.544	0.277	0.429	0.642	0.649	0.616	0.603	0.212	0.829	0.470	0.883	0.230	0.542	0.306	0.387	0.336
309	0.331	0.426	0.367	0.649	0.388	0.136	0.871	0.406	0.369	0.518	0.657	0.699	0.185	0.651	0.716	0.324	0.759	0.463	0.911	0.546	0.689	0.485	0.767	0.677	0.704	0.420	0.207	0.490	0.432	0.542	0.446	0.607	0.677	0.558	0.274	0.429	0.639	0.634	0.638	0.584	0.223	0.830	0.470	0.883	0.230	0.542	0.299	0.387	0.338
310	0.334	0.426	0.359	0.649	0.390	0.140	0.873	0.391	0.365	0.522	0.651	0.697	0.185	0.653	0.716	0.327	0.759	0.463	0.907	0.546	0.686	0.497	0.770	0.693	0.707	0.420	0.192	0.487	0.432	0.541	0.436	0.611	0.673	0.582	0.274	0.429	0.635	0.624	0.647	0.584	0.226	0.830	0.475	0.883	0.225	0.548	0.296	0.391	0.338
311	0.341	0.423	0.356	0.649	0.386	0.146	0.875	0.367	0.362	0.526	0.646	0.697	0.185	0.654	0.720	0.327	0.761	0.463	0.902	0.546	0.692	0.491	0.773	0.703	0.701	0.420	0.192	0.487	0.432	0.542	0.436	0.611	0.669	0.571	0.272	0.429	0.635	0.620	0.647	0.587	0.230	0.829	0.475	0.885	0.225	0.548	0.294	0.387	0.338
312	0.359	0.410	0.359	0.649	0.386	0.150	0.880	0.367	0.350	0.526	0.643	0.694	0.187	0.656	0.720	0.330	0.761	0.465	0.898	0.546	0.695	0.485	0.777	0.706	0.713	0.426	0.197	0.487	0.432	0.543	0.431	0.611	0.669	0.552	0.272	0.431	0.632	0.616	0.650	0.587	0.219	0.831	0.480	0.885	0.220	0.548	0.291	0.391	0.338
313	0.362	0.403	0.389	0.601	0.386	0.152	0.886	0.382	0.385	0.530	0.640	0.692	0.185	0.657	0.727	0.330	0.762	0.465	0.893	0.546	0.692	0.479	0.777	0.710	0.732	0.426	0.212	0.487	0.432	0.546	0.431	0.611	0.665	0.547	0.272	0.431	0.628	0.613	0.650	0.590	0.212	0.834	0.485	0.881	0.215	0.554	0.289	0.391	0.336
314	0.366	0.400	0.404	0.589	0.378	0.154	0.889	0.372	0.400	0.538	0.635	0.692	0.187	0.659	0.742	0.330	0.762	0.468	0.893	0.546	0.692	0.479	0.780	0.713	0.735	0.426	0.222	0.487	0.432	0.548	0.431	0.607	0.662	0.541	0.272	0.431	0.625	0.609	0.650	0.590	0.208	0.835	0.490	0.887	0.220	0.554	0.286	0.387	0.338
315	0.366	0.398	0.407	0.581	0.376	0.152	0.893	0.367	0.396	0.550	0.632	0.692	0.187	0.659	0.742	0.330	0.762	0.468	0.893	0.550	0.689	0.472	0.783	0.716	0.738	0.426	0.227	0.487	0.432	0.548	0.431	0.607	0.662	0.538	0.272	0.431	0.625	0.602	0.650	0.592	0.208	0.835	0.490	0.898	0.215	0.554	0.285	0.387	0.362
316	0.366	0.396	0.407	0.577	0.392	0.148	0.893	0.367	0.396	0.558	0.629	0.692	0.187	0.659	0.746	0.330	0.762	0.470	0.893	0.550	0.689	0.472	0.780	0.719	0.741	0.426	0.222	0.493	0.432	0.548	0.426	0.607	0.658	0.538	0.272	0.433	0.625	0.599	0.656	0.595	0.212	0.835	0.495	0.898	0.215	0.554	0.283	0.387	0.381
317	0.372	0.394	0.404	0.573	0.412	0.140	0.893	0.377	0.396	0.566	0.626	0.692	0.187	0.660	0.746	0.330	0.764	0.473	0.893	0.550	0.686	0.472	0.786	0.723	0.748	0.403	0.217	0.499	0.429	0.550	0.426	0.607	0.650	0.530	0.272	0.431	0.625	0.595	0.659	0.595	0.201	0.835	0.500	0.896	0.220	0.554	0.281	0.387	0.369
318	0.378	0.394	0.396	0.573	0.418	0.130	0.893	0.386	0.396	0.570	0.621	0.694	0.187	0.660	0.750	0.330	0.764	0.476	0.893	0.550	0.686	0.472	0.790	0.723	0.748	0.420	0.212	0.499	0.429	0.550	0.426	0.607	0.638	0.530	0.272	0.433	0.625	0.595	0.659	0.598	0.194	0.835	0.500	0.893	0.220	0.554	0.280	0.391	0.352
319	0.375	0.391	0.389	0.573	0.416	0.121	0.891	0.391	0.392	0.570	0.618	0.697	0.187	0.660	0.750	0.330	0.766	0.478	0.893	0.550	0.671	0.472	0.793	0.726	0.751	0.426	0.202	0.499	0.429	0.547	0.426	0.607	0.635	0.530	0.272	0.433	0.625	0.595	0.663	0.598	0.191	0.835	0.485	0.893	0.225	0.548	0.278	0.391	0.336
320	0.378	0.391	0.378	0.573	0.410	0.146	0.889	0.391	0.388	0.558	0.615	0.699	0.185	0.660	0.754	0.330	0.766	0.481	0.893	0.550	0.662	0.472	0.796	0.726	0.751	0.432	0.197	0.499	0.429	0.546	0.426	0.607	0.631	0.530	0.269	0.431	0.622	0.595	0.669	0.601	0.191	0.835	0.475	0.893	0.225	0.548	0.276	0.391	0.319
321	0.381	0.389	0.367	0.577	0.400	0.152	0.889	0.391	0.469	0.542	0.610	0.704	0.185	0.660	0.754	0.330	0.766	0.486	0.893	0.550	0.659	0.472	0.796	0.726	0.751	0.409	0.192	0.501	0.429	0.547	0.426	0.607	0.631	0.533	0.269	0.427	0.622	0.595	0.672	0.603	0.191	0.835	0.465	0.864	0.225	0.542	0.275	0.391	0.329
322	0.381	0.389	0.359	0.577	0.388	0.121	0.886	0.391	0.438	0.526	0.604	0.706	0.185	0.662	0.754	0.330	0.767	0.486	0.893	0.550	0.671	0.472	0.796	0.723	0.751	0.415	0.187	0.501	0.426	0.547	0.426	0.607	0.631	0.552	0.267	0.427	0.622	0.591	0.672	0.606	0.191	0.835	0.465	0.872	0.236	0.542	0.275	0.396	0.324
323	0.381	0.389	0.352	0.577	0.376	0.121	0.886	0.391	0.412	0.534	0.602	0.711	0.185	0.662	0.754	0.327	0.767	0.486	0.898	0.550	0.671	0.472	0.799	0.723	0.751	0.409	0.187	0.504	0.426	0.543	0.426	0.607	0.631	0.560	0.267	0.425	0.622	0.591	0.672	0.609	0.187	0.835	0.460	0.874	0.246	0.536	0.273	0.396	0.324
324	0.384	0.387	0.344	0.581	0.364	0.154	0.884	0.396	0.427	0.522	0.596	0.716	0.185	0.662	0.758	0.327	0.767	0.483	0.898	0.550	0.680	0.466	0.796	0.723	0.754	0.409	0.182	0.504	0.426	0.541	0.426	0.611	0.631	0.566	0.267	0.427	0.618	0.591	0.672	0.609	0.184	0.834	0.455	0.874	0.246	0.530	0.272	0.400	0.338
325	0.384	0.387	0.341	0.581	0.347	0.180	0.882	0.396	0.435	0.506	0.588	0.721	0.185	0.662	0.758	0.327	0.769	0.481	0.898	0.554	0.680	0.466	0.796	0.723	0.754	0.403	0.182	0.507	0.424	0.548	0.426	0.611	0.631	0.563	0.267	0.425	0.618	0.591	0.672	0.611	0.180	0.834	0.455	0.874	0.251	0.524	0.272	0.404	0.338
326	0.391	0.387	0.341	0.581	0.347	0.186	0.880	0.396	0.438	0.498	0.582	0.723	0.182	0.662	0.754	0.324	0.770	0.481	0.902	0.546	0.683	0.460	0.796	0.723	0.754	0.398	0.182	0.507	0.424	0.544	0.431	0.611	0.631	0.563	0.264	0.423	0.618	0.588	0.672	0.611	0.177	0.834	0.449	0.874	0.251	0.524	0.272	0.404	0.338
327	0.391	0.384	0.348	0.581	0.347	0.188	0.878	0.396	0.427	0.494	0.574	0.738	0.182	0.662	0.746	0.324	0.772	0.481	0.902	0.542	0.674	0.460	0.799	0.723	0.760	0.392	0.177	0.510	0.424	0.544	0.431	0.611	0.631	0.560	0.264	0.421	0.618	0.591	0.672	0.614	0.173	0.834	0.449	0.872	0.251	0.518	0.270	0.409	0.338
328	0.387	0.384	0.385	0.581	0.339	0.186	0.875	0.401	0.412	0.486	0.549	0.740	0.182	0.662	0.746	0.324	0.772	0.481	0.907	0.539	0.677	0.454	0.780	0.723	0.763	0.381	0.187	0.507	0.424	0.541	0.436	0.611	0.631	0.558	0.264	0.423	0.618	0.588	0.672	0.611	0.170	0.834	0.444	0.872	0.251	0.518	0.270	0.409	0.333
329	0.384	0.384	0.404	0.581	0.337	0.184	0.875	0.386	0.415	0.506	0.566	0.748	0.179	0.662	0.742	0.324	0.773	0.481	0.907	0.546	0.674	0.454	0.660	0.723	0.763	0.381	0.197	0.504	0.424	0.544	0.451	0.611	0.631	0.558	0.264	0.415	0.618	0.588	0.672	0.614	0.170	0.834	0.439	0.872	0.251	0.518	0.270	0.413	0.317
330	0.378	0.384	0.407	0.581	0.335	0.182	0.873	0.377	0.415	0.506	0.582	0.738	0.179	0.662	0.739	0.320	0.775	0.481	0.907	0.542	0.677	0.448	0.634	0.723	0.763	0.375	0.202	0.501	0.424	0.543	0.456	0.611	0.635	0.527	0.264	0.413	0.618	0.588	0.672	0.611	0.170	0.833	0.434	0.870	0.251	0.512	0.270	0.409	0.293
331	0.375	0.384	0.407	0.581	0.327	0.180	0.871	0.372	0.419	0.502	0.596	0.718	0.179	0.662	0.739	0.320	0.775	0.481	0.907	0.546	0.677	0.442	0.621	0.726	0.763	0.375	0.202	0.501	0.424	0.546	0.462	0.611	0.635	0.508	0.262	0.412	0.618	0.591	0.675	0.611	0.184	0.837	0.429	0.870	0.251	0.512	0.270	0.400	0.331
332	0.372	0.384	0.411	0.593	0.335	0.182	0.871	0.367	0.415	0.502	0.613	0.706	0.179	0.662	0.739	0.320	0.775	0.512	0.907	0.550	0.677	0.436	0.618	0.726	0.760	0.369	0.207	0.499	0.424	0.544	0.462	0.611	0.638	0.489	0.262	0.413	0.618	0.591	0.675	0.611	0.187	0.837	0.424	0.868	0.251	0.512	0.270	0.400	0.340
333	0.369	0.384	0.411	0.593	0.333	0.182	0.869	0.362	0.365	0.498	0.632	0.706	0.179	0.663	0.739	0.320	0.775	0.512	0.911	0.550	0.677	0.436	0.625	0.726	0.757	0.364	0.207	0.496	0.424	0.551	0.467	0.611	0.638	0.473	0.262	0.413	0.618	0.591	0.672	0.609	0.184	0.837	0.414	0.868	0.251	0.512	0.270	0.400	0.343
334	0.366	0.387	0.411	0.593	0.331	0.184	0.869	0.357	0.315	0.498	0.640	0.706	0.177	0.663	0.739	0.320	0.773	0.512	0.911	0.550	0.677	0.405	0.641	0.726	0.754	0.358	0.207	0.496	0.424	0.542	0.472	0.611	0.642	0.456	0.262	0.415	0.618	0.591	0.672	0.609	0.184	0.837	0.414	0.868	0.251	0.512	0.272	0.400	0.336
335	0.366	0.387	0.411	0.593	0.339	0.184	0.869	0.353	0.277	0.498	0.646	0.706	0.177	0.663	0.735	0.317	0.773	0.512	0.911	0.550	0.680	0.356	0.670	0.729	0.754	0.358	0.207	0.484	0.426	0.541	0.482	0.611	0.646	0.442	0.262	0.415	0.618	0.591	0.666	0.609	0.184	0.836	0.409	0.866	0.251	0.512	0.272	0.400	0.329
336	0.359	0.389	0.415	0.593	0.345	0.188	0.869	0.353	0.331	0.498	0.648	0.709	0.179	0.665	0.735	0.317	0.772	0.512	0.916	0.554	0.677	0.356	0.706	0.729	0.754	0.352	0.207	0.490	0.426	0.555	0.497	0.611	0.646	0.429	0.264	0.417	0.622	0.595	0.666	0.609	0.184	0.836	0.404	0.866	0.257	0.506	0.272	0.400	0.319
337	0.359	0.391	0.415	0.593	0.349	0.194	0.869	0.348	0.346	0.498	0.648	0.709	0.185	0.666	0.735	0.317	0.770	0.512	0.916	0.554	0.677	0.307	0.744	0.729	0.754	0.347	0.202	0.493	0.426	0.546	0.508	0.611	0.650	0.415	0.264	0.415	0.618	0.595	0.663	0.609	0.184	0.836	0.409	0.864	0.251	0.506	0.273	0.396	0.312
338	0.359	0.391	0.415	0.593	0.350	0.198	0.869	0.353	0.350	0.498	0.648	0.709	0.185	0.668	0.735	0.317	0.769	0.512	0.916	0.554	0.680	0.344	0.786	0.729	0.757	0.347	0.197	0.490	0.429	0.550	0.487	0.611	0.654	0.404	0.264	0.415	0.618	0.599	0.659	0.609	0.184	0.836	0.409	0.864	0.236	0.506	0.273	0.396	0.303
339	0.356	0.389	0.411	0.577	0.350	0.202	0.873	0.353	0.350	0.498	0.651	0.709	0.187	0.674	0.735	0.317	0.769	0.509	0.920	0.554	0.686	0.337	0.816	0.729	0.763	0.341	0.192	0.490	0.429	0.551	0.446	0.615	0.658	0.396	0.264	0.415	0.625	0.599	0.659	0.609	0.184	0.836	0.414	0.864	0.241	0.506	0.275	0.396	0.331
340	0.356	0.389	0.407	0.577	0.349	0.206	0.875	0.353	0.350	0.498	0.651	0.757	0.190	0.680	0.735	0.320	0.767	0.509	0.920	0.557	0.689	0.337	0.819	0.729	0.766	0.335	0.192	0.487	0.429	0.552	0.487	0.615	0.662	0.390	0.264	0.417	0.622	0.599	0.659	0.606	0.184	0.836	0.419	0.864	0.241	0.506	0.275	0.396	0.343
341	0.359	0.387	0.407	0.577	0.345	0.208	0.875	0.353	0.350	0.498	0.648	0.757	0.193	0.681	0.735	0.320	0.767	0.509	0.924	0.557	0.689	0.337	0.816	0.726	0.769	0.330	0.187	0.487	0.432	0.555	0.518	0.615	0.665	0.385	0.264	0.417	0.622	0.602	0.659	0.606	0.184	0.836	0.424	0.866	0.241	0.506	0.276	0.396	0.345
342	0.359	0.387	0.407	0.613	0.341	0.208	0.875	0.353	0.350	0.498	0.651	0.755	0.196	0.681	0.739	0.320	0.766	0.509	0.924	0.557	0.698	0.337	0.819	0.726	0.773	0.330	0.187	0.484	0.432	0.556	0.523	0.619	0.669	0.382	0.264	0.421	0.622	0.602	0.659	0.606	0.187	0.836	0.424	0.866	0.246	0.506	0.278	0.396	0.348
343	0.359	0.387	0.407	0.609	0.335	0.209	0.873	0.353	0.354	0.498	0.648	0.752	0.196	0.681	0.739	0.320	0.766	0.509	0.924	0.550	0.689	0.331	0.825	0.726	0.773	0.313	0.182	0.484	0.434	0.556	0.523	0.619	0.673	0.382	0.264	0.425	0.618	0.606	0.656	0.606	0.187	0.836	0.429	0.868	0.246	0.470	0.280	0.400	0.355
344	0.359	0.389	0.407	0.605	0.329	0.209	0.873	0.362	0.354	0.506	0.648	0.752	0.196	0.683	0.739	0.320	0.764	0.506	0.924	0.550	0.692	0.331	0.825	0.726	0.773	0.330	0.177	0.481	0.434	0.557	0.523	0.619	0.677	0.387	0.264	0.431	0.618	0.606	0.656	0.606	0.187	0.836	0.429	0.868	0.251	0.464	0.280	0.400	0.357
345	0.366	0.389	0.407	0.589	0.323	0.209	0.873	0.377	0.358	0.510	0.648	0.728	0.196	0.683	0.742	0.314	0.764	0.506	0.924	0.546	0.695	0.331	0.825	0.726	0.773	0.330	0.177	0.481	0.429	0.557	0.492	0.623	0.677	0.393	0.264	0.435	0.615	0.602	0.663	0.606	0.191	0.836	0.434	0.870	0.251	0.506	0.281	0.400	0.357
346	0.369	0.400	0.411	0.581	0.315	0.208	0.871	0.372	0.354	0.514	0.610	0.723	0.198	0.684	0.746	0.320	0.764	0.506	0.924	0.546	0.695	0.319	0.825	0.723	0.776	0.335	0.182	0.478	0.429	0.556	0.477	0.623	0.681	0.401	0.264	0.440	0.615	0.602	0.659	0.606	0.191	0.836	0.434	0.870	0.251	0.536	0.283	0.400	0.352
347	0.378	0.410	0.411	0.581	0.307	0.208	0.871	0.377	0.346	0.514	0.610	0.723	0.193	0.686	0.746	0.320	0.764	0.504	0.924	0.546	0.698	0.307	0.825	0.723	0.779	0.330	0.192	0.478	0.429	0.555	0.482	0.623	0.681	0.412	0.264	0.446	0.615	0.599	0.659	0.611	0.208	0.834	0.439	0.872	0.257	0.548	0.285	0.400	0.326
348	0.381	0.412	0.415	0.577	0.301	0.206	0.871	0.386	0.338	0.514	0.637	0.718	0.193	0.687	0.750	0.320	0.764	0.504	0.924	0.546	0.701	0.294	0.828	0.719	0.779	0.330	0.202	0.478	0.439	0.554	0.487	0.623	0.681	0.440	0.262	0.425	0.611	0.595	0.659	0.630	0.208	0.830	0.439	0.874	0.257	0.548	0.286	0.404	0.331
349	0.384	0.412	0.419	0.577	0.293	0.206	0.871	0.406	0.331	0.514	0.643	0.714	0.193	0.687	0.754	0.320	0.764	0.504	0.924	0.546	0.704	0.294	0.825	0.719	0.779	0.330	0.207	0.475	0.439	0.554	0.462	0.628	0.681	0.451	0.262	0.425	0.611	0.595	0.659	0.606	0.205	0.830	0.444	0.874	0.262	0.548	0.289	0.404	0.333
350	0.384	0.412	0.419	0.573	0.285	0.209	0.871	0.425	0.323	0.518	0.646	0.711	0.190	0.689	0.758	0.320	0.766	0.504	0.924	0.546	0.707	0.294	0.832	0.716	0.782	0.330	0.207	0.475	0.439	0.555	0.467	0.628	0.681	0.453	0.262	0.440	0.611	0.591	0.659	0.606	0.205	0.829	0.449	0.876	0.262	0.548	0.291	0.409	0.319
351	0.387	0.412	0.419	0.573	0.279	0.213	0.871	0.435	0.315	0.518	0.646	0.709	0.190	0.689	0.761	0.317	0.766	0.501	0.924	0.546	0.710	0.294	0.832	0.713	0.782	0.335	0.207	0.475	0.439	0.557	0.472	0.628	0.681	0.456	0.262	0.433	0.611	0.545	0.659	0.606	0.205	0.829	0.455	0.876	0.267	0.548	0.293	0.409	0.324
352	0.372	0.412	0.419	0.573	0.273	0.215	0.869	0.440	0.308	0.518	0.646	0.706	0.190	0.689	0.765	0.320	0.766	0.501	0.924	0.546	0.713	0.301	0.832	0.710	0.785	0.335	0.207	0.472	0.439	0.559	0.446	0.628	0.677	0.456	0.259	0.450	0.608	0.520	0.663	0.606	0.205	0.828	0.460	0.876	0.267	0.542	0.294	0.409	0.324
353	0.366	0.412	0.422	0.573	0.269	0.219	0.869	0.357	0.300	0.514	0.646	0.704	0.190	0.689	0.765	0.317	0.767	0.499	0.924	0.546	0.719	0.294	0.835	0.706	0.785	0.335	0.207	0.472	0.439	0.559	0.456	0.628	0.677	0.459	0.259	0.425	0.608	0.581	0.663	0.606	0.205	0.828	0.460	0.878	0.272	0.548	0.298	0.413	0.326
354	0.391	0.391	0.422	0.573	0.265	0.221	0.869	0.367	0.296	0.514	0.648	0.701	0.190	0.689	0.769	0.317	0.769	0.499	0.924	0.546	0.722	0.294	0.835	0.703	0.788	0.330	0.136	0.469	0.437	0.559	0.462	0.628	0.673	0.462	0.259	0.425	0.608	0.609	0.663	0.606	0.201	0.827	0.465	0.878	0.288	0.542	0.299	0.413	0.324
355	0.428	0.391	0.422	0.569	0.263	0.221	0.869	0.401	0.292	0.514	0.648	0.701	0.190	0.689	0.769	0.320	0.772	0.499	0.924	0.542	0.725	0.288	0.835	0.700	0.788	0.330	0.141	0.469	0.437	0.560	0.462	0.628	0.673	0.464	0.259	0.429	0.608	0.620	0.663	0.606	0.201	0.827	0.465	0.876	0.298	0.542	0.302	0.413	0.319
356	0.472	0.391	0.422	0.569	0.263	0.215	0.871	0.420	0.285	0.514	0.648	0.701	0.190	0.690	0.769	0.320	0.775	0.496	0.924	0.542	0.731	0.288	0.832	0.700	0.788	0.324	0.212	0.469	0.437	0.559	0.467	0.628	0.669	0.470	0.259	0.423	0.608	0.620	0.663	0.606	0.201	0.827	0.465	0.876	0.298	0.542	0.304	0.413	0.307
357	0.488	0.391	0.422	0.565	0.263	0.209	0.869	0.430	0.281	0.514	0.648	0.699	0.187	0.690	0.773	0.324	0.776	0.496	0.920	0.542	0.737	0.337	0.832	0.696	0.788	0.324	0.247	0.469	0.434	0.559	0.467	0.628	0.677	0.467	0.259	0.419	0.608	0.624	0.666	0.606	0.201	0.827	0.470	0.876	0.298	0.542	0.304	0.413	0.303
358	0.491	0.391	0.419	0.565	0.267	0.208	0.869	0.435	0.277	0.514	0.651	0.699	0.187	0.690	0.773	0.324	0.778	0.496	0.920	0.542	0.740	0.417	0.832	0.693	0.788	0.318	0.258	0.469	0.434	0.559	0.462	0.632	0.673	0.470	0.259	0.419	0.611	0.620	0.666	0.606	0.201	0.825	0.455	0.874	0.298	0.542	0.304	0.413	0.300
359	0.494	0.391	0.419	0.560	0.271	0.213	0.871	0.440	0.277	0.518	0.651	0.697	0.185	0.690	0.773	0.327	0.778	0.494	0.920	0.542	0.746	0.442	0.832	0.690	0.788	0.318	0.258	0.466	0.434	0.558	0.462	0.632	0.673	0.473	0.262	0.419	0.611	0.616	0.669	0.606	0.201	0.825	0.460	0.872	0.298	0.536	0.304	0.418	0.300
360	0.484	0.391	0.419	0.560	0.279	0.211	0.871	0.449	0.273	0.518	0.662	0.697	0.182	0.690	0.769	0.330	0.778	0.494	0.920	0.542	0.734	0.436	0.828	0.686	0.785	0.318	0.258	0.466	0.432	0.554	0.456	0.632	0.673	0.473	0.262	0.421	0.615	0.609	0.675	0.606	0.194	0.825	0.455	0.872	0.298	0.536	0.304	0.418	0.300
361	0.478	0.389	0.419	0.560	0.289	0.204	0.871	0.444	0.273	0.454	0.665	0.697	0.179	0.690	0.769	0.333	0.778	0.491	0.920	0.542	0.731	0.429	0.822	0.686	0.788	0.318	0.247	0.463	0.432	0.556	0.451	0.636	0.673	0.473	0.262	0.421	0.618	0.606	0.678	0.606	0.201	0.824	0.455	0.872	0.293	0.536	0.302	0.400	0.298
362	0.475	0.389	0.419	0.560	0.301	0.202	0.873	0.488	0.269	0.478	0.665	0.697	0.177	0.690	0.765	0.337	0.778	0.491	0.920	0.542	0.728	0.423	0.819	0.683	0.788	0.313	0.247	0.463	0.429	0.559	0.456	0.640	0.677	0.473	0.262	0.421	0.618	0.599	0.678	0.606	0.198	0.824	0.455	0.870	0.293	0.536	0.302	0.400	0.300
363	0.472	0.389	0.419	0.560	0.317	0.200	0.875	0.498	0.269	0.490	0.665	0.697	0.174	0.692	0.765	0.340	0.779	0.488	0.920	0.542	0.731	0.423	0.816	0.683	0.788	0.313	0.247	0.463	0.429	0.559	0.451	0.644	0.673	0.473	0.264	0.421	0.622	0.599	0.678	0.606	0.198	0.824	0.455	0.870	0.293	0.530	0.304	0.418	0.300
364	0.466	0.389	0.422	0.560	0.337	0.202	0.875	0.498	0.265	0.494	0.665	0.697	0.171	0.692	0.761	0.343	0.779	0.488	0.920	0.539	0.731	0.423	0.812	0.680	0.788	0.313	0.247	0.460	0.426	0.555	0.451	0.644	0.673	0.473	0.264	0.423	0.622	0.591	0.675	0.606	0.194	0.824	0.449	0.868	0.293	0.530	0.304	0.418	0.303
365	0.450	0.389	0.422	0.560	0.358	0.202	0.878	0.502	0.265	0.502	0.665	0.699	0.168	0.692	0.758	0.340	0.779	0.488	0.920	0.539	0.728	0.417	0.806	0.680	0.788	0.313	0.232	0.455	0.426	0.552	0.446	0.644	0.673	0.473	0.264	0.423	0.625	0.591	0.672	0.606	0.194	0.825	0.409	0.868	0.293	0.530	0.302	0.418	0.300
366	0.431	0.389	0.422	0.560	0.446	0.202	0.878	0.507	0.265	0.506	0.668	0.699	0.166	0.692	0.758	0.340	0.781	0.486	0.920	0.539	0.728	0.417	0.799	0.680	0.788	0.261	0.232	0.452	0.426	0.553	0.446	0.644	0.673	0.473	0.264	0.425	0.628	0.588	0.672	0.606	0.191	0.827	0.424	0.868	0.293	0.530	0.302	0.418	0.300
367	0.444	0.389	0.426	0.560	0.513	0.202	0.880	0.507	0.265	0.506	0.668	0.701	0.163	0.692	0.754	0.333	0.779	0.486	0.920	0.539	0.728	0.411	0.796	0.680	0.791	0.295	0.242	0.452	0.424	0.553	0.410	0.649	0.673	0.473	0.267	0.427	0.628	0.584	0.672	0.606	0.191	0.827	0.434	0.870	0.298	0.530	0.304	0.418	0.298
368	0.447	0.389	0.426	0.556	0.547	0.202	0.878	0.512	0.265	0.510	0.668	0.701	0.163	0.693	0.754	0.340	0.806	0.483	0.920	0.539	0.728	0.411	0.790	0.680	0.785	0.307	0.247	0.449	0.424	0.559	0.415	0.649	0.673	0.473	0.267	0.429	0.632	0.566	0.672	0.606	0.191	0.827	0.444	0.870	0.298	0.530	0.307	0.418	0.296
369	0.444	0.389	0.430	0.556	0.539	0.202	0.882	0.517	0.269	0.518	0.668	0.704	0.160	0.693	0.750	0.343	0.805	0.483	0.924	0.539	0.728	0.405	0.783	0.680	0.788	0.313	0.247	0.449	0.424	0.559	0.421	0.649	0.712	0.475	0.269	0.429	0.632	0.563	0.672	0.606	0.191	0.828	0.460	0.872	0.298	0.530	0.312	0.418	0.291
370	0.406	0.389	0.433	0.560	0.505	0.202	0.882	0.522	0.269	0.522	0.670	0.706	0.160	0.693	0.750	0.343	0.802	0.481	0.924	0.539	0.728	0.399	0.777	0.680	0.794	0.318	0.237	0.446	0.424	0.562	0.421	0.649	0.712	0.475	0.272	0.429	0.635	0.556	0.678	0.641	0.191	0.829	0.460	0.872	0.298	0.524	0.319	0.413	0.291
371	0.381	0.389	0.437	0.560	0.457	0.204	0.882	0.522	0.269	0.526	0.670	0.709	0.158	0.693	0.750	0.343	0.797	0.481	0.924	0.539	0.725	0.393	0.773	0.680	0.798	0.318	0.232	0.446	0.424	0.553	0.421	0.653	0.712	0.475	0.274	0.427	0.639	0.556	0.684	0.620	0.191	0.836	0.455	0.872	0.298	0.524	0.325	0.413	0.286
372	0.372	0.405	0.441	0.560	0.412	0.204	0.882	0.541	0.273	0.526	0.670	0.711	0.158	0.693	0.750	0.346	0.791	0.481	0.929	0.509	0.725	0.387	0.767	0.680	0.798	0.324	0.227	0.443	0.424	0.552	0.421	0.657	0.708	0.475	0.277	0.421	0.642	0.556	0.681	0.611	0.191	0.836	0.449	0.874	0.298	0.518	0.330	0.409	0.286
373	0.362	0.405	0.444	0.569	0.376	0.204	0.884	0.541	0.273	0.526	0.654	0.714	0.155	0.693	0.750	0.346	0.787	0.478	0.929	0.554	0.725	0.380	0.764	0.683	0.798	0.324	0.227	0.443	0.424	0.550	0.421	0.661	0.700	0.475	0.279	0.421	0.642	0.552	0.681	0.609	0.187	0.836	0.444	0.874	0.298	0.518	0.328	0.409	0.317
374	0.356	0.400	0.444	0.573	0.364	0.206	0.884	0.536	0.277	0.530	0.665	0.716	0.155	0.695	0.746	0.346	0.781	0.478	0.933	0.576	0.725	0.374	0.757	0.683	0.766	0.324	0.227	0.443	0.424	0.551	0.421	0.665	0.696	0.478	0.281	0.421	0.645	0.552	0.681	0.609	0.187	0.836	0.444	0.876	0.298	0.512	0.325	0.409	0.317
375	0.344	0.400	0.444	0.577	0.380	0.206	0.884	0.536	0.277	0.530	0.668	0.718	0.155	0.695	0.746	0.346	0.776	0.478	0.933	0.583	0.725	0.368	0.754	0.683	0.776	0.330	0.222	0.443	0.424	0.550	0.421	0.669	0.696	0.478	0.286	0.421	0.645	0.548	0.681	0.606	0.187	0.835	0.444	0.876	0.298	0.512	0.341	0.404	0.286
376	0.319	0.396	0.441	0.577	0.406	0.208	0.884	0.536	0.277	0.530	0.668	0.723	0.155	0.695	0.746	0.346	0.773	0.476	0.933	0.590	0.725	0.356	0.748	0.686	0.766	0.330	0.217	0.443	0.418	0.551	0.421	0.674	0.692	0.464	0.289	0.421	0.645	0.552	0.681	0.606	0.187	0.835	0.444	0.874	0.298	0.506	0.333	0.404	0.298
377	0.300	0.391	0.441	0.577	0.420	0.208	0.886	0.531	0.281	0.530	0.668	0.723	0.155	0.695	0.746	0.353	0.773	0.476	0.933	0.594	0.722	0.350	0.744	0.686	0.763	0.318	0.212	0.440	0.418	0.551	0.426	0.674	0.688	0.451	0.291	0.421	0.649	0.552	0.684	0.606	0.187	0.834	0.444	0.874	0.309	0.506	0.325	0.400	0.300
378	0.288	0.387	0.441	0.577	0.420	0.209	0.886	0.527	0.281	0.530	0.665	0.726	0.155	0.695	0.746	0.353	0.773	0.473	0.938	0.594	0.722	0.356	0.741	0.693	0.763	0.335	0.212	0.443	0.421	0.550	0.426	0.678	0.688	0.448	0.294	0.421	0.649	0.556	0.669	0.611	0.187	0.834	0.439	0.874	0.309	0.500	0.324	0.400	0.303
379	0.263	0.384	0.441	0.577	0.420	0.211	0.886	0.527	0.285	0.550	0.665	0.728	0.155	0.696	0.742	0.353	0.773	0.473	0.933	0.594	0.722	0.356	0.735	0.700	0.763	0.347	0.212	0.443	0.424	0.550	0.426	0.682	0.681	0.451	0.294	0.421	0.649	0.552	0.678	0.614	0.191	0.833	0.439	0.872	0.314	0.500	0.324	0.396	0.305
380	0.241	0.382	0.437	0.569	0.414	0.211	0.889	0.522	0.285	0.542	0.665	0.728	0.155	0.696	0.742	0.353	0.758	0.473	0.933	0.594	0.722	0.356	0.731	0.710	0.763	0.347	0.217	0.443	0.426	0.550	0.426	0.682	0.673	0.453	0.296	0.421	0.649	0.552	0.678	0.614	0.205	0.833	0.439	0.872	0.319	0.494	0.324	0.396	0.305
381	0.222	0.380	0.437	0.536	0.406	0.213	0.889	0.517	0.285	0.542	0.668	0.728	0.158	0.696	0.742	0.346	0.776	0.473	0.933	0.590	0.722	0.356	0.728	0.713	0.766	0.347	0.222	0.446	0.426	0.532	0.431	0.686	0.669	0.456	0.296	0.421	0.652	0.552	0.678	0.611	0.208	0.830	0.439	0.872	0.319	0.488	0.324	0.396	0.307
382	0.216	0.387	0.437	0.552	0.392	0.213	0.889	0.498	0.285	0.538	0.668	0.731	0.158	0.696	0.739	0.346	0.785	0.470	0.938	0.583	0.722	0.356	0.728	0.716	0.766	0.347	0.217	0.449	0.426	0.548	0.431	0.690	0.665	0.456	0.296	0.421	0.652	0.548	0.678	0.609	0.208	0.829	0.444	0.874	0.319	0.488	0.324	0.396	0.310
383	0.209	0.389	0.433	0.565	0.372	0.215	0.891	0.478	0.288	0.538	0.670	0.731	0.158	0.698	0.735	0.350	0.790	0.470	0.938	0.572	0.707	0.362	0.728	0.716	0.769	0.341	0.227	0.452	0.426	0.556	0.431	0.690	0.662	0.459	0.299	0.421	0.652	0.548	0.681	0.598	0.205	0.829	0.444	0.874	0.325	0.482	0.324	0.400	0.312
384	0.197	0.389	0.433	0.577	0.337	0.215	0.891	0.483	0.288	0.538	0.670	0.733	0.158	0.698	0.735	0.350	0.791	0.470	0.942	0.561	0.710	0.356	0.725	0.713	0.769	0.335	0.268	0.452	0.426	0.563	0.436	0.690	0.658	0.462	0.299	0.435	0.652	0.548	0.678	0.595	0.205	0.828	0.444	0.876	0.325	0.417	0.324	0.400	0.312
385	0.188	0.389	0.415	0.581	0.325	0.215	0.893	0.483	0.288	0.538	0.668	0.733	0.160	0.698	0.735	0.353	0.794	0.468	0.942	0.550	0.710	0.356	0.725	0.713	0.788	0.330	0.283	0.455	0.426	0.566	0.441	0.695	0.654	0.464	0.299	0.425	0.652	0.545	0.678	0.590	0.205	0.827	0.444	0.876	0.330	0.440	0.324	0.400	0.314
386	0.178	0.389	0.415	0.581	0.319	0.215	0.891	0.478	0.288	0.538	0.668	0.733	0.160	0.698	0.731	0.353	0.796	0.468	0.942	0.535	0.710	0.356	0.725	0.710	0.791	0.324	0.283	0.457	0.429	0.565	0.441	0.695	0.646	0.464	0.299	0.423	0.655	0.545	0.678	0.590	0.201	0.825	0.444	0.878	0.330	0.435	0.324	0.400	0.317
387	0.172	0.389	0.415	0.581	0.315	0.213	0.891	0.478	0.288	0.538	0.668	0.733	0.160	0.698	0.731	0.356	0.799	0.468	0.947	0.524	0.710	0.331	0.725	0.710	0.801	0.318	0.293	0.460	0.418	0.566	0.441	0.695	0.642	0.470	0.301	0.421	0.659	0.541	0.678	0.590	0.201	0.825	0.444	0.876	0.330	0.440	0.322	0.400	0.317
388	0.169	0.389	0.411	0.581	0.311	0.213	0.891	0.469	0.288	0.538	0.670	0.733	0.163	0.699	0.727	0.356	0.799	0.468	0.947	0.517	0.710	0.245	0.728	0.710	0.801	0.313	0.298	0.463	0.426	0.566	0.446	0.695	0.635	0.484	0.301	0.421	0.659	0.538	0.675	0.590	0.201	0.825	0.449	0.876	0.335	0.435	0.322	0.404	0.319
389	0.166	0.389	0.411	0.585	0.311	0.215	0.893	0.464	0.288	0.538	0.668	0.733	0.163	0.699	0.731	0.320	0.800	0.468	0.951	0.509	0.710	0.239	0.728	0.650	0.801	0.307	0.303	0.463	0.432	0.565	0.446	0.695	0.635	0.505	0.304	0.421	0.662	0.538	0.675	0.590	0.201	0.825	0.449	0.876	0.335	0.429	0.320	0.404	0.319
390	0.163	0.389	0.411	0.585	0.311	0.215	0.889	0.459	0.296	0.538	0.668	0.735	0.163	0.699	0.727	0.333	0.800	0.465	0.951	0.506	0.713	0.264	0.731	0.670	0.798	0.301	0.308	0.466	0.434	0.564	0.446	0.695	0.631	0.505	0.304	0.421	0.666	0.534	0.675	0.587	0.205	0.827	0.449	0.876	0.335	0.423	0.320	0.404	0.322
391	0.159	0.389	0.411	0.540	0.311	0.215	0.889	0.459	0.304	0.534	0.665	0.735	0.166	0.699	0.727	0.340	0.802	0.465	0.960	0.502	0.710	0.276	0.741	0.683	0.798	0.301	0.318	0.469	0.434	0.557	0.446	0.695	0.627	0.508	0.306	0.417	0.679	0.530	0.675	0.587	0.216	0.827	0.449	0.876	0.330	0.423	0.320	0.404	0.324
392	0.159	0.389	0.411	0.540	0.313	0.215	0.886	0.464	0.308	0.534	0.662	0.735	0.166	0.701	0.731	0.343	0.803	0.465	0.969	0.506	0.713	0.276	0.748	0.693	0.798	0.295	0.318	0.472	0.434	0.556	0.446	0.695	0.627	0.503	0.306	0.419	0.686	0.530	0.675	0.587	0.212	0.827	0.449	0.874	0.330	0.417	0.319	0.404	0.324
393	0.156	0.389	0.407	0.565	0.315	0.215	0.886	0.464	0.308	0.534	0.662	0.735	0.168	0.701	0.731	0.337	0.805	0.465	0.973	0.506	0.713	0.288	0.751	0.696	0.798	0.290	0.323	0.475	0.437	0.554	0.446	0.695	0.627	0.500	0.306	0.419	0.686	0.527	0.675	0.587	0.212	0.828	0.449	0.874	0.330	0.417	0.319	0.404	0.324
394	0.150	0.391	0.407	0.573	0.317	0.215	0.884	0.464	0.308	0.538	0.662	0.733	0.168	0.701	0.735	0.340	0.772	0.465	0.973	0.506	0.713	0.288	0.754	0.700	0.798	0.290	0.328	0.475	0.437	0.551	0.446	0.699	0.623	0.489	0.306	0.421	0.682	0.523	0.675	0.590	0.212	0.822	0.409	0.872	0.330	0.411	0.317	0.404	0.324
395	0.150	0.391	0.407	0.573	0.319	0.213	0.880	0.459	0.308	0.538	0.662	0.735	0.171	0.701	0.735	0.343	0.772	0.465	0.973	0.506	0.710	0.288	0.761	0.703	0.798	0.284	0.328	0.484	0.437	0.550	0.456	0.699	0.623	0.486	0.306	0.421	0.679	0.523	0.675	0.590	0.212	0.827	0.449	0.872	0.330	0.411	0.317	0.404	0.324
396	0.150	0.396	0.407	0.573	0.321	0.213	0.878	0.454	0.308	0.542	0.662	0.735	0.174	0.701	0.735	0.343	0.772	0.465	0.978	0.502	0.713	0.276	0.761	0.710	0.794	0.284	0.333	0.487	0.437	0.547	0.451	0.720	0.623	0.484	0.309	0.421	0.672	0.516	0.678	0.590	0.212	0.830	0.455	0.870	0.330	0.411	0.315	0.404	0.329
397	0.150	0.403	0.407	0.573	0.323	0.213	0.880	0.454	0.308	0.538	0.659	0.735	0.179	0.702	0.731	0.346	0.772	0.465	0.978	0.506	0.713	0.264	0.764	0.716	0.788	0.284	0.333	0.490	0.429	0.544	0.446	0.699	0.619	0.484	0.309	0.421	0.669	0.513	0.687	0.590	0.212	0.830	0.455	0.870	0.330	0.399	0.314	0.400	0.331
398	0.150	0.389	0.407	0.573	0.323	0.211	0.880	0.454	0.308	0.530	0.659	0.738	0.182	0.702	0.705	0.346	0.772	0.465	0.978	0.509	0.713	0.252	0.767	0.719	0.782	0.278	0.333	0.490	0.429	0.543	0.446	0.586	0.619	0.481	0.309	0.423	0.666	0.513	0.690	0.592	0.208	0.830	0.455	0.868	0.314	0.399	0.314	0.400	0.331
399	0.153	0.384	0.407	0.573	0.323	0.211	0.882	0.454	0.308	0.522	0.657	0.740	0.182	0.702	0.735	0.346	0.772	0.468	0.978	0.517	0.710	0.252	0.770	0.723	0.776	0.284	0.333	0.493	0.426	0.541	0.446	0.544	0.615	0.481	0.309	0.423	0.666	0.513	0.690	0.592	0.208	0.830	0.449	0.866	0.314	0.399	0.312	0.400	0.331
400	0.156	0.387	0.407	0.573	0.323	0.211	0.882	0.444	0.308	0.510	0.654	0.745	0.182	0.702	0.735	0.346	0.803	0.468	0.982	0.520	0.713	0.252	0.773	0.726	0.773	0.284	0.333	0.493	0.426	0.541	0.441	0.540	0.612	0.478	0.309	0.425	0.666	0.509	0.690	0.595	0.208	0.830	0.449	0.866	0.335	0.399	0.312	0.396	0.326
401	0.153	0.389	0.407	0.573	0.321	0.211	0.882	0.440	0.308	0.498	0.654	0.748	0.182	0.704	0.735	0.346	0.800	0.468	0.982	0.520	0.719	0.252	0.780	0.729	0.773	0.284	0.338	0.493	0.426	0.539	0.446	0.561	0.631	0.475	0.309	0.425	0.666	0.509	0.693	0.595	0.205	0.830	0.444	0.866	0.293	0.399	0.311	0.396	0.324
402	0.156	0.391	0.404	0.573	0.317	0.211	0.882	0.435	0.308	0.494	0.654	0.748	0.182	0.704	0.731	0.346	0.800	0.468	0.982	0.520	0.716	0.245	0.786	0.729	0.773	0.284	0.338	0.493	0.424	0.536	0.446	0.603	0.627	0.473	0.309	0.421	0.666	0.516	0.693	0.595	0.205	0.830	0.444	0.868	0.298	0.399	0.311	0.396	0.319
403	0.156	0.391	0.404	0.548	0.311	0.213	0.884	0.425	0.308	0.498	0.654	0.750	0.182	0.704	0.731	0.346	0.797	0.468	0.982	0.520	0.716	0.245	0.806	0.729	0.773	0.295	0.338	0.522	0.424	0.534	0.451	0.644	0.623	0.473	0.311	0.419	0.669	0.530	0.693	0.598	0.205	0.831	0.444	0.870	0.298	0.399	0.309	0.396	0.314
404	0.159	0.391	0.404	0.593	0.303	0.213	0.884	0.425	0.308	0.514	0.651	0.750	0.182	0.704	0.731	0.343	0.793	0.470	0.982	0.520	0.716	0.245	0.816	0.729	0.773	0.301	0.338	0.396	0.424	0.533	0.446	0.674	0.619	0.470	0.311	0.417	0.672	0.541	0.697	0.598	0.201	0.831	0.449	0.872	0.293	0.399	0.311	0.391	0.310
405	0.159	0.389	0.404	0.613	0.273	0.213	0.884	0.425	0.308	0.534	0.651	0.750	0.182	0.704	0.731	0.346	0.790	0.470	0.982	0.524	0.716	0.245	0.812	0.729	0.773	0.307	0.333	0.493	0.421	0.532	0.451	0.682	0.619	0.462	0.311	0.417	0.679	0.545	0.693	0.598	0.194	0.833	0.449	0.872	0.304	0.399	0.312	0.396	0.307
406	0.159	0.389	0.404	0.621	0.269	0.215	0.884	0.420	0.304	0.546	0.648	0.750	0.182	0.705	0.705	0.343	0.785	0.470	0.982	0.520	0.713	0.245	0.812	0.726	0.773	0.307	0.333	0.452	0.421	0.532	0.451	0.653	0.619	0.456	0.311	0.417	0.682	0.548	0.693	0.598	0.191	0.833	0.449	0.874	0.293	0.405	0.314	0.396	0.303
407	0.159	0.389	0.404	0.621	0.269	0.215	0.880	0.415	0.304	0.550	0.651	0.750	0.182	0.705	0.735	0.343	0.782	0.473	0.982	0.513	0.713	0.252	0.809	0.726	0.773	0.313	0.333	0.428	0.418	0.530	0.451	0.506	0.619	0.453	0.311	0.417	0.693	0.552	0.703	0.601	0.187	0.834	0.455	0.874	0.293	0.405	0.315	0.391	0.300
408	0.159	0.389	0.404	0.625	0.275	0.213	0.878	0.420	0.304	0.554	0.651	0.752	0.185	0.705	0.739	0.340	0.779	0.486	0.982	0.509	0.713	0.258	0.812	0.726	0.776	0.313	0.333	0.466	0.418	0.529	0.451	0.569	0.619	0.451	0.309	0.419	0.699	0.552	0.715	0.601	0.187	0.834	0.455	0.874	0.288	0.411	0.317	0.391	0.300
409	0.156	0.389	0.404	0.625	0.283	0.215	0.880	0.454	0.304	0.558	0.651	0.752	0.185	0.705	0.739	0.343	0.776	0.488	0.987	0.509	0.713	0.270	0.812	0.723	0.773	0.313	0.328	0.487	0.416	0.520	0.462	0.632	0.623	0.448	0.306	0.419	0.709	0.548	0.718	0.601	0.184	0.835	0.460	0.874	0.293	0.411	0.317	0.391	0.300
410	0.156	0.389	0.404	0.573	0.297	0.215	0.880	0.498	0.304	0.562	0.648	0.752	0.187	0.707	0.742	0.340	0.773	0.486	0.982	0.509	0.713	0.276	0.816	0.719	0.773	0.313	0.308	0.499	0.416	0.523	0.441	0.653	0.623	0.448	0.304	0.419	0.730	0.609	0.721	0.603	0.184	0.836	0.465	0.876	0.293	0.417	0.319	0.391	0.305
411	0.156	0.389	0.404	0.577	0.331	0.217	0.878	0.522	0.312	0.566	0.654	0.752	0.187	0.707	0.746	0.340	0.769	0.483	0.982	0.506	0.710	0.282	0.816	0.716	0.776	0.318	0.298	0.504	0.416	0.524	0.446	0.665	0.623	0.445	0.304	0.419	0.740	0.559	0.721	0.603	0.184	0.836	0.470	0.876	0.293	0.423	0.319	0.391	0.310
412	0.153	0.389	0.404	0.605	0.350	0.219	0.875	0.527	0.312	0.566	0.659	0.755	0.187	0.707	0.746	0.340	0.767	0.486	0.987	0.506	0.713	0.282	0.816	0.713	0.776	0.324	0.298	0.504	0.416	0.536	0.446	0.669	0.623	0.445	0.304	0.419	0.747	0.588	0.721	0.603	0.184	0.837	0.475	0.876	0.293	0.429	0.320	0.391	0.326
413	0.144	0.384	0.400	0.593	0.362	0.219	0.873	0.517	0.315	0.570	0.659	0.755	0.187	0.708	0.746	0.340	0.764	0.486	0.987	0.506	0.680	0.288	0.819	0.710	0.776	0.330	0.303	0.504	0.416	0.540	0.446	0.674	0.627	0.442	0.304	0.419	0.747	0.602	0.718	0.603	0.180	0.840	0.475	0.878	0.293	0.429	0.322	0.391	0.336
414	0.137	0.380	0.400	0.589	0.360	0.219	0.871	0.502	0.315	0.574	0.662	0.755	0.187	0.723	0.750	0.340	0.762	0.488	0.987	0.506	0.713	0.288	0.822	0.703	0.776	0.330	0.308	0.507	0.416	0.540	0.446	0.678	0.627	0.442	0.301	0.421	0.753	0.602	0.718	0.603	0.180	0.841	0.470	0.878	0.293	0.435	0.324	0.391	0.324
415	0.131	0.382	0.400	0.585	0.352	0.223	0.869	0.493	0.315	0.578	0.662	0.755	0.187	0.732	0.742	0.340	0.761	0.491	0.987	0.502	0.710	0.294	0.822	0.700	0.779	0.330	0.303	0.510	0.416	0.538	0.446	0.678	0.627	0.442	0.301	0.421	0.757	0.602	0.715	0.603	0.177	0.841	0.470	0.878	0.293	0.435	0.325	0.391	0.317
416	0.131	0.378	0.396	0.581	0.349	0.235	0.860	0.498	0.315	0.582	0.662	0.755	0.187	0.744	0.739	0.340	0.759	0.491	0.987	0.494	0.704	0.294	0.825	0.696	0.779	0.335	0.308	0.513	0.413	0.536	0.446	0.686	0.627	0.442	0.301	0.421	0.760	0.606	0.715	0.606	0.173	0.841	0.465	0.878	0.267	0.440	0.327	0.391	0.303
417	0.128	0.375	0.396	0.577	0.349	0.241	0.862	0.585	0.315	0.586	0.662	0.755	0.185	0.744	0.742	0.340	0.758	0.491	0.987	0.494	0.716	0.294	0.825	0.690	0.779	0.335	0.308	0.516	0.416	0.535	0.446	0.682	0.627	0.442	0.299	0.421	0.760	0.606	0.712	0.606	0.170	0.841	0.460	0.881	0.314	0.440	0.327	0.391	0.305
418	0.125	0.378	0.396	0.577	0.349	0.206	0.862	0.483	0.315	0.586	0.662	0.755	0.185	0.744	0.739	0.343	0.758	0.488	0.987	0.491	0.716	0.301	0.828	0.683	0.782	0.335	0.308	0.519	0.416	0.536	0.446	0.682	0.631	0.442	0.299	0.419	0.757	0.606	0.709	0.595	0.159	0.841	0.460	0.883	0.335	0.440	0.328	0.391	0.310
419	0.119	0.378	0.393	0.573	0.345	0.211	0.866	0.459	0.319	0.594	0.662	0.752	0.185	0.744	0.716	0.343	0.756	0.488	0.987	0.491	0.716	0.301	0.828	0.680	0.782	0.341	0.308	0.519	0.416	0.539	0.446	0.682	0.631	0.442	0.299	0.421	0.750	0.609	0.706	0.573	0.159	0.841	0.434	0.883	0.340	0.446	0.330	0.391	0.310
420	0.109	0.378	0.389	0.573	0.337	0.211	0.869	0.449	0.319	0.594	0.662	0.752	0.185	0.744	0.716	0.346	0.756	0.488	0.982	0.487	0.719	0.307	0.828	0.673	0.785	0.347	0.308	0.519	0.416	0.540	0.446	0.682	0.631	0.442	0.299	0.421	0.740	0.609	0.706	0.598	0.155	0.841	0.424	0.883	0.346	0.446	0.330	0.391	0.312
421	0.103	0.380	0.389	0.569	0.325	0.211	0.871	0.454	0.323	0.594	0.662	0.750	0.185	0.744	0.716	0.346	0.755	0.488	0.982	0.491	0.719	0.307	0.828	0.667	0.788	0.352	0.308	0.522	0.416	0.527	0.446	0.682	0.627	0.440	0.299	0.421	0.750	0.613	0.703	0.598	0.155	0.841	0.419	0.883	0.346	0.446	0.332	0.382	0.317
422	0.100	0.380	0.385	0.532	0.323	0.211	0.873	0.459	0.327	0.594	0.665	0.748	0.185	0.746	0.716	0.350	0.755	0.486	0.982	0.491	0.719	0.307	0.825	0.663	0.791	0.352	0.313	0.525	0.416	0.521	0.446	0.682	0.627	0.440	0.299	0.421	0.750	0.616	0.700	0.557	0.155	0.841	0.414	0.881	0.346	0.452	0.332	0.378	0.319
423	0.100	0.380	0.385	0.577	0.341	0.211	0.875	0.469	0.331	0.594	0.665	0.745	0.185	0.747	0.716	0.350	0.756	0.486	0.982	0.491	0.719	0.252	0.822	0.660	0.794	0.358	0.308	0.534	0.416	0.525	0.446	0.682	0.627	0.440	0.299	0.421	0.753	0.620	0.697	0.576	0.155	0.840	0.414	0.881	0.340	0.452	0.332	0.378	0.319
424	0.100	0.380	0.381	0.548	0.343	0.217	0.878	0.488	0.335	0.590	0.668	0.743	0.185	0.749	0.716	0.353	0.756	0.483	0.982	0.491	0.716	0.301	0.819	0.653	0.785	0.358	0.308	0.534	0.418	0.526	0.446	0.682	0.627	0.440	0.301	0.421	0.753	0.620	0.697	0.598	0.155	0.840	0.409	0.881	0.340	0.446	0.330	0.373	0.319
425	0.103	0.380	0.381	0.560	0.343	0.213	0.880	0.502	0.335	0.586	0.668	0.740	0.182	0.750	0.716	0.353	0.756	0.483	0.982	0.494	0.716	0.331	0.812	0.650	0.798	0.369	0.308	0.557	0.416	0.526	0.446	0.682	0.627	0.437	0.301	0.425	0.757	0.627	0.690	0.614	0.155	0.840	0.409	0.881	0.340	0.452	0.330	0.373	0.317
426	0.103	0.382	0.378	0.565	0.341	0.231	0.882	0.498	0.338	0.582	0.670	0.738	0.182	0.750	0.716	0.356	0.758	0.481	0.978	0.476	0.713	0.344	0.806	0.647	0.751	0.369	0.313	0.557	0.413	0.527	0.446	0.682	0.619	0.437	0.301	0.429	0.757	0.631	0.687	0.630	0.155	0.839	0.409	0.881	0.340	0.452	0.330	0.373	0.317
427	0.103	0.382	0.378	0.569	0.339	0.243	0.886	0.498	0.338	0.578	0.670	0.735	0.182	0.750	0.716	0.356	0.759	0.481	0.978	0.491	0.713	0.356	0.803	0.644	0.741	0.375	0.318	0.551	0.411	0.527	0.415	0.682	0.592	0.437	0.304	0.425	0.760	0.645	0.684	0.639	0.155	0.839	0.414	0.881	0.340	0.458	0.330	0.369	0.317
428	0.103	0.384	0.378	0.573	0.339	0.237	0.889	0.507	0.315	0.574	0.673	0.733	0.182	0.750	0.606	0.356	0.761	0.478	0.978	0.502	0.713	0.362	0.796	0.640	0.741	0.381	0.313	0.548	0.408	0.528	0.390	0.686	0.604	0.437	0.306	0.423	0.760	0.649	0.684	0.633	0.152	0.839	0.414	0.881	0.209	0.458	0.328	0.369	0.317
429	0.103	0.389	0.378	0.573	0.341	0.243	0.891	0.507	0.327	0.566	0.676	0.728	0.182	0.750	0.674	0.356	0.762	0.478	0.978	0.513	0.713	0.362	0.790	0.637	0.745	0.375	0.303	0.543	0.408	0.529	0.390	0.686	0.608	0.437	0.314	0.421	0.743	0.652	0.684	0.630	0.152	0.839	0.414	0.881	0.220	0.458	0.328	0.364	0.317
430	0.106	0.391	0.374	0.573	0.349	0.245	0.893	0.507	0.335	0.562	0.676	0.726	0.182	0.750	0.708	0.359	0.764	0.478	0.978	0.520	0.710	0.368	0.780	0.634	0.751	0.386	0.303	0.543	0.408	0.530	0.421	0.682	0.608	0.437	0.314	0.421	0.672	0.649	0.684	0.628	0.152	0.839	0.414	0.883	0.257	0.452	0.328	0.364	0.314
431	0.103	0.391	0.367	0.577	0.343	0.247	0.920	0.507	0.338	0.558	0.676	0.726	0.182	0.751	0.720	0.359	0.766	0.478	0.978	0.524	0.710	0.368	0.777	0.634	0.766	0.386	0.298	0.540	0.408	0.530	0.456	0.682	0.608	0.440	0.316	0.419	0.693	0.642	0.684	0.628	0.155	0.839	0.419	0.883	0.262	0.452	0.328	0.364	0.314
432	0.106	0.387	0.363	0.577	0.347	0.245	0.918	0.512	0.338	0.554	0.679	0.723	0.182	0.750	0.727	0.359	0.767	0.481	0.978	0.520	0.710	0.374	0.767	0.634	0.794	0.392	0.303	0.534	0.408	0.531	0.472	0.678	0.604	0.440	0.319	0.417	0.696	0.642	0.687	0.622	0.155	0.840	0.419	0.885	0.262	0.452	0.327	0.364	0.310
433	0.106	0.384	0.359	0.581	0.331	0.247	0.922	0.531	0.342	0.546	0.676	0.721	0.182	0.749	0.712	0.362	0.767	0.481	0.978	0.520	0.710	0.380	0.761	0.634	0.785	0.398	0.303	0.531	0.408	0.530	0.472	0.674	0.604	0.442	0.319	0.415	0.703	0.634	0.687	0.617	0.155	0.841	0.424	0.885	0.267	0.458	0.327	0.364	0.307
434	0.113	0.384	0.356	0.581	0.325	0.243	0.920	0.469	0.342	0.538	0.679	0.721	0.179	0.747	0.712	0.362	0.769	0.481	0.978	0.480	0.704	0.380	0.748	0.634	0.773	0.398	0.308	0.525	0.408	0.529	0.462	0.669	0.604	0.442	0.321	0.415	0.699	0.627	0.690	0.611	0.152	0.841	0.424	0.887	0.262	0.458	0.327	0.364	0.307
435	0.119	0.382	0.352	0.585	0.331	0.239	0.922	0.469	0.342	0.534	0.676	0.721	0.179	0.747	0.708	0.362	0.769	0.478	0.978	0.465	0.704	0.362	0.741	0.637	0.779	0.398	0.308	0.519	0.408	0.529	0.456	0.661	0.604	0.445	0.321	0.413	0.696	0.624	0.690	0.603	0.145	0.842	0.429	0.887	0.262	0.440	0.328	0.364	0.314
436	0.125	0.382	0.352	0.585	0.331	0.237	0.920	0.469	0.342	0.530	0.676	0.721	0.179	0.747	0.708	0.362	0.770	0.478	0.973	0.454	0.695	0.393	0.741	0.637	0.782	0.403	0.313	0.513	0.408	0.529	0.451	0.657	0.604	0.448	0.323	0.412	0.696	0.616	0.693	0.595	0.141	0.842	0.434	0.889	0.262	0.446	0.328	0.364	0.317
437	0.128	0.382	0.356	0.585	0.354	0.233	0.920	0.469	0.342	0.522	0.676	0.721	0.177	0.746	0.708	0.369	0.770	0.481	0.973	0.446	0.701	0.423	0.738	0.637	0.782	0.403	0.308	0.513	0.408	0.530	0.446	0.649	0.608	0.451	0.323	0.415	0.706	0.573	0.697	0.587	0.138	0.843	0.439	0.891	0.262	0.458	0.328	0.364	0.322
438	0.134	0.382	0.370	0.577	0.263	0.231	0.918	0.469	0.342	0.518	0.676	0.723	0.177	0.746	0.712	0.369	0.772	0.481	0.969	0.439	0.704	0.436	0.738	0.637	0.785	0.403	0.308	0.510	0.408	0.533	0.451	0.640	0.608	0.453	0.323	0.419	0.716	0.477	0.700	0.590	0.138	0.843	0.444	0.921	0.262	0.464	0.328	0.364	0.322
439	0.137	0.382	0.385	0.573	0.269	0.231	0.918	0.464	0.346	0.514	0.673	0.726	0.174	0.744	0.708	0.375	0.772	0.481	0.964	0.439	0.701	0.442	0.738	0.640	0.794	0.403	0.308	0.510	0.408	0.531	0.467	0.632	0.608	0.459	0.323	0.423	0.723	0.480	0.703	0.584	0.138	0.845	0.449	0.919	0.262	0.464	0.328	0.364	0.322
440	0.141	0.382	0.400	0.601	0.263	0.229	0.915	0.464	0.346	0.506	0.673	0.728	0.174	0.744	0.712	0.366	0.772	0.483	0.964	0.439	0.698	0.448	0.738	0.640	0.804	0.369	0.303	0.507	0.408	0.530	0.477	0.628	0.608	0.464	0.323	0.427	0.720	0.502	0.706	0.543	0.141	0.845	0.455	0.921	0.257	0.464	0.327	0.369	0.324
441	0.144	0.382	0.415	0.589	0.255	0.223	0.918	0.464	0.346	0.502	0.673	0.731	0.174	0.743	0.712	0.382	0.772	0.483	0.960	0.443	0.701	0.448	0.738	0.640	0.810	0.409	0.303	0.504	0.408	0.526	0.482	0.619	0.608	0.467	0.323	0.429	0.730	0.505	0.700	0.552	0.141	0.846	0.465	0.921	0.257	0.464	0.327	0.369	0.324
442	0.147	0.380	0.430	0.556	0.246	0.215	0.918	0.464	0.346	0.498	0.673	0.733	0.171	0.741	0.712	0.398	0.772	0.483	0.960	0.446	0.701	0.448	0.728	0.637	0.804	0.426	0.303	0.499	0.408	0.520	0.431	0.611	0.608	0.473	0.323	0.431	0.730	0.505	0.706	0.568	0.141	0.847	0.485	0.921	0.251	0.464	0.327	0.369	0.326
443	0.147	0.380	0.441	0.540	0.238	0.204	0.915	0.464	0.346	0.498	0.673	0.738	0.171	0.738	0.716	0.408	0.772	0.537	0.956	0.458	0.701	0.448	0.728	0.637	0.798	0.432	0.303	0.496	0.400	0.514	0.431	0.607	0.612	0.475	0.323	0.433	0.733	0.505	0.709	0.584	0.145	0.847	0.495	0.921	0.251	0.470	0.327	0.369	0.322
444	0.153	0.378	0.452	0.532	0.234	0.194	0.915	0.459	0.346	0.494	0.673	0.740	0.168	0.734	0.716	0.408	0.773	0.540	0.951	0.465	0.701	0.448	0.731	0.637	0.791	0.432	0.298	0.496	0.397	0.511	0.436	0.598	0.612	0.478	0.323	0.431	0.733	0.502	0.712	0.592	0.145	0.847	0.495	0.923	0.246	0.470	0.325	0.364	0.322
445	0.159	0.378	0.459	0.524	0.236	0.184	0.915	0.459	0.338	0.494	0.673	0.743	0.168	0.728	0.716	0.405	0.773	0.540	0.947	0.480	0.704	0.448	0.728	0.637	0.791	0.432	0.298	0.493	0.395	0.512	0.436	0.590	0.612	0.481	0.323	0.435	0.730	0.498	0.712	0.592	0.145	0.848	0.500	0.923	0.246	0.470	0.324	0.360	0.324
446	0.159	0.458	0.467	0.520	0.259	0.180	0.915	0.551	0.331	0.494	0.676	0.745	0.179	0.725	0.716	0.401	0.775	0.540	0.942	0.494	0.689	0.380	0.728	0.637	0.785	0.432	0.293	0.496	0.392	0.515	0.441	0.586	0.612	0.484	0.323	0.438	0.726	0.491	0.712	0.592	0.155	0.848	0.500	0.923	0.241	0.470	0.322	0.360	0.324
447	0.163	0.396	0.474	0.520	0.265	0.176	0.915	0.551	0.323	0.494	0.676	0.750	0.179	0.722	0.716	0.398	0.776	0.535	0.938	0.509	0.686	0.356	0.728	0.637	0.766	0.438	0.293	0.496	0.392	0.521	0.446	0.577	0.612	0.489	0.323	0.444	0.723	0.487	0.712	0.552	0.155	0.849	0.505	0.923	0.236	0.464	0.322	0.360	0.322
448	0.163	0.371	0.478	0.524	0.269	0.174	0.915	0.546	0.323	0.494	0.676	0.752	0.179	0.720	0.712	0.398	0.778	0.530	0.938	0.542	0.680	0.362	0.728	0.640	0.741	0.438	0.288	0.496	0.389	0.521	0.446	0.573	0.612	0.492	0.323	0.448	0.723	0.484	0.712	0.568	0.163	0.849	0.505	0.923	0.236	0.470	0.320	0.364	0.322
449	0.163	0.357	0.481	0.532	0.271	0.170	0.915	0.541	0.319	0.498	0.679	0.755	0.179	0.716	0.712	0.395	0.779	0.524	0.933	0.528	0.683	0.393	0.731	0.637	0.723	0.438	0.288	0.496	0.387	0.516	0.451	0.569	0.612	0.495	0.321	0.448	0.720	0.484	0.712	0.568	0.166	0.851	0.510	0.923	0.230	0.476	0.320	0.364	0.319
450	0.163	0.348	0.481	0.540	0.275	0.166	0.913	0.541	0.319	0.510	0.679	0.757	0.179	0.689	0.708	0.395	0.779	0.519	0.929	0.513	0.680	0.405	0.731	0.640	0.720	0.438	0.288	0.493	0.384	0.519	0.451	0.565	0.612	0.495	0.321	0.450	0.716	0.480	0.712	0.565	0.170	0.851	0.510	0.923	0.241	0.488	0.319	0.364	0.319
451	0.159	0.343	0.485	0.548	0.275	0.164	0.913	0.536	0.319	0.514	0.681	0.760	0.179	0.695	0.705	0.395	0.781	0.512	0.924	0.513	0.680	0.405	0.731	0.644	0.723	0.438	0.288	0.493	0.384	0.517	0.451	0.561	0.612	0.497	0.321	0.448	0.713	0.477	0.712	0.565	0.170	0.851	0.510	0.925	0.236	0.494	0.317	0.364	0.322
452	0.159	0.336	0.485	0.556	0.277	0.162	0.913	0.531	0.315	0.514	0.681	0.760	0.179	0.698	0.693	0.395	0.782	0.504	0.916	0.513	0.680	0.399	0.731	0.647	0.726	0.438	0.288	0.493	0.382	0.515	0.451	0.556	0.612	0.497	0.321	0.448	0.706	0.477	0.709	0.565	0.170	0.851	0.510	0.925	0.246	0.494	0.317	0.364	0.319
453	0.159	0.336	0.481	0.565	0.277	0.162	0.913	0.517	0.315	0.514	0.681	0.762	0.163	0.698	0.689	0.395	0.784	0.499	0.911	0.513	0.680	0.399	0.731	0.647	0.729	0.438	0.318	0.493	0.382	0.514	0.451	0.552	0.612	0.492	0.321	0.448	0.703	0.473	0.706	0.549	0.173	0.852	0.515	0.925	0.246	0.500	0.315	0.364	0.319
454	0.156	0.334	0.481	0.569	0.279	0.160	0.913	0.502	0.315	0.518	0.684	0.762	0.163	0.699	0.686	0.395	0.785	0.494	0.907	0.513	0.683	0.399	0.731	0.647	0.732	0.438	0.318	0.493	0.379	0.514	0.451	0.548	0.612	0.495	0.321	0.450	0.699	0.473	0.703	0.595	0.173	0.852	0.495	0.925	0.251	0.500	0.314	0.364	0.319
455	0.156	0.336	0.478	0.577	0.281	0.158	0.913	0.498	0.315	0.518	0.684	0.762	0.163	0.699	0.678	0.408	0.787	0.491	0.898	0.513	0.683	0.399	0.731	0.650	0.726	0.438	0.313	0.493	0.379	0.514	0.451	0.544	0.612	0.492	0.319	0.452	0.696	0.473	0.700	0.598	0.177	0.852	0.530	0.925	0.251	0.494	0.312	0.364	0.319
456	0.159	0.336	0.474	0.581	0.259	0.158	0.913	0.493	0.312	0.522	0.684	0.762	0.163	0.699	0.674	0.405	0.788	0.488	0.902	0.513	0.683	0.399	0.735	0.647	0.710	0.438	0.313	0.487	0.379	0.513	0.451	0.544	0.612	0.492	0.319	0.454	0.693	0.470	0.700	0.598	0.177	0.852	0.500	0.925	0.251	0.494	0.311	0.364	0.319
457	0.159	0.336	0.470	0.581	0.261	0.158	0.913	0.488	0.312	0.522	0.684	0.762	0.166	0.699	0.670	0.424	0.788	0.491	0.898	0.535	0.686	0.399	0.738	0.647	0.707	0.438	0.308	0.484	0.379	0.513	0.451	0.544	0.612	0.492	0.321	0.456	0.689	0.473	0.700	0.595	0.180	0.852	0.485	0.925	0.251	0.488	0.309	0.360	0.322
458	0.163	0.334	0.467	0.585	0.275	0.158	0.913	0.483	0.308	0.526	0.684	0.760	0.166	0.699	0.670	0.434	0.788	0.494	0.902	0.542	0.689	0.399	0.738	0.653	0.707	0.438	0.303	0.481	0.379	0.513	0.451	0.544	0.612	0.489	0.321	0.458	0.689	0.473	0.700	0.592	0.180	0.852	0.470	0.928	0.251	0.494	0.307	0.360	0.322
459	0.163	0.334	0.463	0.585	0.281	0.156	0.915	0.478	0.308	0.530	0.687	0.760	0.166	0.699	0.667	0.440	0.788	0.499	0.858	0.554	0.689	0.393	0.741	0.653	0.704	0.438	0.298	0.481	0.379	0.513	0.451	0.540	0.612	0.489	0.323	0.458	0.689	0.473	0.697	0.587	0.180	0.852	0.470	0.928	0.251	0.494	0.306	0.360	0.322
460	0.169	0.332	0.459	0.597	0.283	0.158	0.915	0.473	0.304	0.534	0.687	0.760	0.168	0.699	0.667	0.453	0.790	0.501	0.818	0.561	0.689	0.387	0.741	0.653	0.698	0.438	0.293	0.481	0.379	0.513	0.451	0.540	0.612	0.489	0.323	0.460	0.689	0.491	0.697	0.584	0.180	0.852	0.470	0.928	0.251	0.494	0.306	0.360	0.322
461	0.172	0.332	0.456	0.597	0.283	0.154	0.918	0.469	0.300	0.534	0.684	0.757	0.168	0.699	0.667	0.463	0.791	0.501	0.773	0.568	0.680	0.344	0.744	0.653	0.682	0.438	0.293	0.481	0.379	0.512	0.451	0.544	0.612	0.489	0.326	0.462	0.686	0.498	0.690	0.579	0.180	0.852	0.470	0.928	0.251	0.488	0.304	0.360	0.319
462	0.175	0.332	0.448	0.601	0.281	0.154	0.918	0.469	0.296	0.538	0.684	0.757	0.171	0.699	0.663	0.472	0.791	0.501	0.733	0.572	0.704	0.350	0.757	0.657	0.648	0.438	0.293	0.481	0.379	0.512	0.451	0.544	0.612	0.489	0.328	0.463	0.682	0.502	0.690	0.576	0.187	0.852	0.470	0.928	0.251	0.554	0.302	0.360	0.322
463	0.181	0.323	0.444	0.605	0.281	0.152	0.915	0.464	0.296	0.546	0.684	0.755	0.171	0.699	0.659	0.476	0.791	0.501	0.702	0.576	0.683	0.362	0.764	0.657	0.632	0.443	0.293	0.481	0.379	0.512	0.451	0.548	0.612	0.492	0.328	0.463	0.686	0.505	0.693	0.573	0.194	0.851	0.470	0.925	0.251	0.518	0.301	0.356	0.326
464	0.184	0.323	0.437	0.617	0.277	0.144	0.909	0.459	0.296	0.554	0.684	0.755	0.174	0.699	0.655	0.479	0.793	0.494	0.680	0.579	0.665	0.362	0.767	0.657	0.651	0.443	0.293	0.481	0.379	0.512	0.451	0.548	0.612	0.495	0.328	0.465	0.686	0.505	0.697	0.571	0.198	0.851	0.470	0.925	0.251	0.476	0.299	0.356	0.333
465	0.191	0.323	0.433	0.625	0.275	0.142	0.911	0.459	0.296	0.562	0.684	0.752	0.174	0.698	0.708	0.482	0.793	0.488	0.684	0.579	0.671	0.362	0.767	0.657	0.676	0.449	0.293	0.481	0.379	0.512	0.451	0.552	0.615	0.495	0.328	0.465	0.686	0.509	0.697	0.573	0.201	0.851	0.475	0.923	0.251	0.476	0.298	0.369	0.333
466	0.197	0.325	0.430	0.629	0.273	0.142	0.911	0.454	0.296	0.566	0.681	0.752	0.177	0.696	0.716	0.482	0.794	0.486	0.711	0.579	0.668	0.356	0.767	0.657	0.685	0.455	0.293	0.481	0.382	0.512	0.451	0.552	0.615	0.495	0.331	0.465	0.686	0.509	0.693	0.576	0.205	0.849	0.475	0.921	0.257	0.476	0.298	0.373	0.336
467	0.200	0.323	0.426	0.633	0.271	0.144	0.913	0.449	0.292	0.562	0.679	0.755	0.177	0.695	0.720	0.482	0.794	0.486	0.756	0.576	0.668	0.356	0.767	0.660	0.692	0.460	0.298	0.484	0.382	0.511	0.451	0.556	0.615	0.495	0.331	0.463	0.686	0.509	0.693	0.582	0.205	0.849	0.475	0.913	0.257	0.399	0.298	0.373	0.333
468	0.206	0.325	0.422	0.629	0.267	0.144	0.913	0.449	0.292	0.562	0.679	0.755	0.177	0.693	0.716	0.482	0.796	0.483	0.800	0.572	0.668	0.362	0.767	0.660	0.692	0.466	0.303	0.484	0.384	0.505	0.451	0.561	0.619	0.497	0.331	0.463	0.686	0.509	0.687	0.582	0.205	0.849	0.480	0.910	0.262	0.464	0.298	0.373	0.331
469	0.213	0.316	0.419	0.629	0.263	0.144	0.915	0.449	0.296	0.562	0.676	0.757	0.177	0.692	0.708	0.479	0.797	0.478	0.840	0.568	0.671	0.362	0.770	0.660	0.682	0.455	0.308	0.484	0.387	0.507	0.451	0.569	0.619	0.497	0.328	0.460	0.689	0.513	0.687	0.587	0.208	0.848	0.485	0.906	0.262	0.488	0.294	0.373	0.329
470	0.216	0.304	0.415	0.625	0.265	0.144	0.913	0.449	0.296	0.562	0.673	0.757	0.177	0.690	0.693	0.479	0.799	0.476	0.844	0.565	0.671	0.362	0.770	0.663	0.682	0.489	0.308	0.484	0.387	0.512	0.451	0.573	0.623	0.500	0.328	0.463	0.693	0.516	0.684	0.592	0.208	0.848	0.490	0.906	0.262	0.500	0.294	0.373	0.326
471	0.222	0.307	0.415	0.625	0.263	0.146	0.915	0.449	0.296	0.566	0.673	0.757	0.177	0.687	0.652	0.414	0.802	0.470	0.858	0.557	0.665	0.362	0.773	0.663	0.679	0.500	0.308	0.487	0.387	0.516	0.451	0.573	0.623	0.500	0.328	0.465	0.696	0.520	0.678	0.595	0.208	0.848	0.515	0.902	0.262	0.512	0.293	0.373	0.326
472	0.238	0.307	0.411	0.621	0.265	0.138	0.913	0.449	0.296	0.566	0.670	0.765	0.179	0.686	0.648	0.408	0.803	0.468	0.867	0.554	0.662	0.325	0.773	0.663	0.676	0.506	0.303	0.487	0.387	0.518	0.451	0.577	0.623	0.503	0.328	0.465	0.696	0.523	0.678	0.598	0.208	0.847	0.545	0.900	0.262	0.524	0.293	0.373	0.322
473	0.259	0.309	0.411	0.613	0.265	0.138	0.913	0.449	0.296	0.566	0.670	0.767	0.179	0.684	0.640	0.405	0.805	0.463	0.867	0.554	0.665	0.429	0.773	0.663	0.664	0.506	0.303	0.487	0.387	0.519	0.451	0.586	0.623	0.503	0.331	0.465	0.699	0.523	0.681	0.601	0.208	0.847	0.571	0.898	0.262	0.530	0.293	0.373	0.319
474	0.263	0.307	0.411	0.605	0.265	0.138	0.913	0.449	0.296	0.558	0.668	0.767	0.177	0.684	0.705	0.405	0.805	0.465	0.867	0.550	0.665	0.417	0.777	0.663	0.657	0.506	0.303	0.484	0.387	0.520	0.451	0.590	0.623	0.503	0.331	0.465	0.699	0.527	0.681	0.601	0.208	0.847	0.566	0.898	0.267	0.530	0.293	0.373	0.314
475	0.263	0.307	0.415	0.601	0.265	0.138	0.915	0.449	0.296	0.602	0.668	0.767	0.177	0.683	0.640	0.401	0.805	0.465	0.871	0.546	0.668	0.399	0.780	0.663	0.657	0.506	0.303	0.481	0.389	0.521	0.451	0.594	0.623	0.505	0.331	0.465	0.703	0.530	0.681	0.603	0.212	0.846	0.561	0.896	0.267	0.530	0.293	0.373	0.312
476	0.263	0.307	0.419	0.601	0.267	0.138	0.913	0.449	0.296	0.590	0.668	0.769	0.177	0.683	0.648	0.401	0.805	0.465	0.871	0.542	0.677	0.399	0.783	0.667	0.664	0.506	0.303	0.481	0.389	0.523	0.451	0.603	0.623	0.505	0.333	0.465	0.706	0.534	0.681	0.603	0.212	0.846	0.556	0.896	0.267	0.530	0.293	0.378	0.307
477	0.263	0.309	0.422	0.597	0.267	0.138	0.913	0.449	0.296	0.582	0.665	0.772	0.179	0.681	0.648	0.398	0.805	0.465	0.871	0.539	0.686	0.399	0.786	0.667	0.660	0.506	0.313	0.478	0.389	0.528	0.451	0.607	0.623	0.505	0.336	0.456	0.706	0.538	0.684	0.606	0.212	0.845	0.556	0.893	0.267	0.524	0.293	0.378	0.305
478	0.259	0.309	0.426	0.597	0.269	0.136	0.913	0.449	0.300	0.574	0.665	0.774	0.179	0.680	0.652	0.398	0.805	0.468	0.871	0.535	0.677	0.399	0.790	0.667	0.651	0.506	0.298	0.478	0.392	0.531	0.451	0.611	0.623	0.505	0.336	0.450	0.706	0.545	0.684	0.606	0.216	0.845	0.551	0.893	0.251	0.524	0.293	0.378	0.303
479	0.259	0.309	0.433	0.597	0.269	0.136	0.913	0.449	0.296	0.570	0.665	0.777	0.179	0.678	0.655	0.408	0.803	0.470	0.867	0.531	0.719	0.405	0.790	0.667	0.639	0.506	0.288	0.475	0.392	0.527	0.467	0.623	0.623	0.505	0.338	0.444	0.706	0.552	0.687	0.609	0.216	0.843	0.551	0.893	0.257	0.542	0.293	0.378	0.300
480	0.256	0.309	0.437	0.601	0.271	0.136	0.913	0.449	0.292	0.566	0.662	0.777	0.179	0.677	0.655	0.411	0.803	0.478	0.871	0.524	0.701	0.405	0.793	0.667	0.629	0.511	0.293	0.475	0.395	0.515	0.482	0.632	0.623	0.505	0.341	0.442	0.706	0.556	0.690	0.609	0.216	0.842	0.545	0.893	0.262	0.548	0.293	0.387	0.298
481	0.256	0.309	0.437	0.601	0.271	0.134	0.911	0.449	0.292	0.562	0.662	0.782	0.179	0.677	0.655	0.405	0.802	0.488	0.867	0.520	0.695	0.405	0.793	0.663	0.636	0.506	0.313	0.475	0.395	0.501	0.477	0.636	0.623	0.505	0.341	0.440	0.706	0.559	0.690	0.609	0.216	0.842	0.545	0.893	0.257	0.554	0.294	0.400	0.298
482	0.256	0.307	0.441	0.601	0.269	0.134	0.911	0.430	0.288	0.558	0.662	0.786	0.179	0.675	0.648	0.401	0.800	0.494	0.871	0.520	0.689	0.411	0.796	0.663	0.636	0.409	0.318	0.475	0.397	0.467	0.467	0.640	0.623	0.505	0.341	0.440	0.703	0.563	0.693	0.609	0.216	0.842	0.545	0.896	0.257	0.554	0.294	0.404	0.298
483	0.253	0.309	0.441	0.601	0.269	0.134	0.911	0.444	0.288	0.554	0.662	0.789	0.179	0.675	0.667	0.401	0.799	0.499	0.871	0.517	0.683	0.411	0.796	0.663	0.632	0.409	0.323	0.475	0.397	0.487	0.462	0.640	0.623	0.503	0.341	0.438	0.699	0.566	0.693	0.609	0.216	0.841	0.540	0.893	0.251	0.554	0.294	0.409	0.296
484	0.244	0.311	0.441	0.605	0.269	0.130	0.911	0.449	0.288	0.554	0.662	0.791	0.179	0.674	0.678	0.401	0.796	0.506	0.876	0.513	0.677	0.417	0.796	0.663	0.629	0.483	0.333	0.475	0.400	0.505	0.451	0.640	0.627	0.503	0.341	0.438	0.699	0.570	0.697	0.609	0.216	0.841	0.540	0.896	0.251	0.554	0.294	0.413	0.296
485	0.231	0.314	0.444	0.605	0.267	0.132	0.911	0.449	0.288	0.546	0.662	0.738	0.179	0.674	0.682	0.401	0.794	0.509	0.876	0.509	0.668	0.417	0.793	0.663	0.626	0.500	0.338	0.475	0.403	0.512	0.451	0.644	0.627	0.500	0.341	0.438	0.699	0.573	0.697	0.598	0.219	0.840	0.535	0.898	0.257	0.560	0.294	0.418	0.298
486	0.234	0.314	0.444	0.609	0.271	0.132	0.913	0.449	0.288	0.538	0.662	0.650	0.179	0.674	0.686	0.401	0.793	0.512	0.876	0.506	0.662	0.423	0.790	0.663	0.620	0.506	0.298	0.475	0.403	0.511	0.446	0.644	0.627	0.500	0.341	0.437	0.696	0.577	0.700	0.592	0.216	0.840	0.535	0.898	0.257	0.560	0.296	0.418	0.293
487	0.234	0.311	0.444	0.609	0.271	0.128	0.913	0.449	0.288	0.538	0.662	0.653	0.179	0.672	0.689	0.392	0.791	0.512	0.876	0.502	0.656	0.387	0.783	0.663	0.620	0.500	0.318	0.475	0.405	0.510	0.446	0.644	0.627	0.511	0.338	0.435	0.693	0.588	0.703	0.587	0.216	0.840	0.535	0.898	0.257	0.583	0.296	0.418	0.319
488	0.234	0.314	0.381	0.613	0.273	0.126	0.915	0.444	0.288	0.534	0.665	0.692	0.179	0.672	0.693	0.398	0.790	0.514	0.876	0.502	0.650	0.362	0.764	0.663	0.614	0.489	0.338	0.475	0.405	0.509	0.446	0.649	0.631	0.514	0.338	0.437	0.689	0.566	0.706	0.584	0.212	0.840	0.530	0.900	0.257	0.571	0.296	0.387	0.286
489	0.234	0.318	0.374	0.613	0.277	0.126	0.915	0.444	0.288	0.530	0.665	0.735	0.179	0.672	0.693	0.395	0.788	0.514	0.876	0.502	0.644	0.399	0.754	0.663	0.604	0.483	0.338	0.475	0.405	0.506	0.446	0.649	0.635	0.514	0.338	0.435	0.689	0.591	0.709	0.590	0.208	0.840	0.530	0.900	0.262	0.565	0.296	0.413	0.288
490	0.231	0.323	0.400	0.613	0.279	0.125	0.918	0.444	0.288	0.530	0.665	0.757	0.179	0.672	0.697	0.382	0.787	0.517	0.876	0.498	0.637	0.429	0.744	0.663	0.611	0.472	0.298	0.475	0.405	0.489	0.446	0.649	0.608	0.514	0.336	0.435	0.686	0.613	0.712	0.590	0.208	0.840	0.530	0.902	0.262	0.565	0.298	0.427	0.288
491	0.228	0.327	0.411	0.613	0.285	0.125	0.920	0.444	0.288	0.530	0.665	0.757	0.177	0.672	0.701	0.369	0.785	0.517	0.871	0.494	0.631	0.436	0.741	0.660	0.617	0.472	0.298	0.475	0.405	0.477	0.446	0.653	0.608	0.516	0.336	0.435	0.682	0.627	0.715	0.590	0.208	0.840	0.525	0.904	0.262	0.565	0.298	0.431	0.291
492	0.222	0.332	0.415	0.613	0.287	0.125	0.922	0.440	0.288	0.526	0.668	0.757	0.177	0.671	0.701	0.353	0.784	0.517	0.871	0.491	0.625	0.448	0.738	0.660	0.620	0.472	0.298	0.475	0.405	0.496	0.446	0.653	0.612	0.516	0.336	0.446	0.679	0.627	0.718	0.587	0.208	0.840	0.525	0.904	0.262	0.560	0.298	0.431	0.286
493	0.225	0.336	0.419	0.617	0.285	0.126	0.924	0.430	0.288	0.526	0.668	0.757	0.177	0.669	0.701	0.343	0.782	0.519	0.867	0.487	0.619	0.454	0.735	0.657	0.595	0.472	0.298	0.472	0.405	0.507	0.446	0.657	0.619	0.516	0.336	0.448	0.676	0.631	0.721	0.576	0.208	0.840	0.525	0.906	0.267	0.560	0.298	0.431	0.284
494	0.228	0.339	0.415	0.621	0.285	0.126	0.929	0.425	0.296	0.526	0.668	0.757	0.177	0.668	0.708	0.337	0.782	0.519	0.867	0.483	0.613	0.460	0.735	0.653	0.576	0.466	0.298	0.472	0.403	0.483	0.451	0.657	0.623	0.516	0.336	0.452	0.669	0.631	0.721	0.565	0.208	0.840	0.525	0.908	0.267	0.560	0.299	0.431	0.284
495	0.231	0.341	0.415	0.629	0.287	0.126	0.938	0.420	0.285	0.530	0.668	0.721	0.177	0.668	0.708	0.340	0.782	0.522	0.862	0.483	0.604	0.460	0.735	0.653	0.589	0.466	0.298	0.469	0.403	0.516	0.456	0.661	0.623	0.519	0.338	0.446	0.666	0.631	0.724	0.560	0.212	0.840	0.525	0.908	0.262	0.554	0.299	0.436	0.284
496	0.238	0.343	0.415	0.633	0.287	0.128	0.940	0.415	0.292	0.534	0.668	0.762	0.174	0.666	0.708	0.353	0.781	0.522	0.858	0.483	0.598	0.466	0.735	0.647	0.583	0.466	0.354	0.469	0.403	0.516	0.456	0.661	0.623	0.519	0.341	0.442	0.662	0.631	0.728	0.557	0.212	0.840	0.530	0.910	0.288	0.548	0.299	0.436	0.286
497	0.238	0.346	0.415	0.625	0.287	0.128	0.942	0.415	0.296	0.538	0.668	0.779	0.174	0.665	0.712	0.362	0.781	0.524	0.844	0.480	0.592	0.466	0.731	0.640	0.636	0.460	0.338	0.469	0.403	0.515	0.456	0.661	0.623	0.522	0.343	0.437	0.662	0.634	0.731	0.552	0.212	0.840	0.530	0.910	0.293	0.548	0.301	0.436	0.286
498	0.238	0.346	0.419	0.633	0.289	0.128	0.942	0.415	0.296	0.530	0.668	0.789	0.174	0.663	0.716	0.369	0.781	0.524	0.836	0.480	0.586	0.472	0.731	0.630	0.657	0.460	0.293	0.466	0.403	0.514	0.456	0.661	0.604	0.519	0.343	0.433	0.662	0.634	0.731	0.552	0.216	0.840	0.525	0.910	0.293	0.542	0.301	0.436	0.288
499	0.238	0.348	0.404	0.637	0.289	0.128	0.944	0.411	0.292	0.526	0.665	0.794	0.174	0.662	0.705	0.379	0.779	0.524	0.831	0.480	0.580	0.479	0.728	0.630	0.664	0.449	0.288	0.466	0.403	0.510	0.451	0.665	0.627	0.522	0.343	0.431	0.659	0.634	0.731	0.554	0.216	0.839	0.525	0.913	0.288	0.536	0.302	0.436	0.288
500	0.244	0.348	0.426	0.641	0.289	0.128	0.944	0.411	0.292	0.526	0.665	0.796	0.177	0.660	0.716	0.382	0.779	0.524	0.782	0.483	0.577	0.479	0.728	0.627	0.664	0.443	0.283	0.478	0.400	0.506	0.451	0.665	0.642	0.525	0.343	0.427	0.655	0.634	0.731	0.557	0.216	0.823	0.525	0.915	0.288	0.530	0.302	0.431	0.288
501	0.219	0.348	0.430	0.641	0.289	0.126	0.944	0.411	0.292	0.530	0.665	0.799	0.177	0.662	0.720	0.385	0.779	0.524	0.782	0.491	0.571	0.485	0.728	0.627	0.670	0.438	0.278	0.475	0.400	0.502	0.451	0.665	0.658	0.527	0.343	0.425	0.652	0.638	0.731	0.560	0.216	0.840	0.530	0.915	0.293	0.524	0.304	0.431	0.288
502	0.216	0.350	0.433	0.645	0.289	0.126	0.944	0.411	0.292	0.534	0.665	0.799	0.177	0.660	0.720	0.388	0.779	0.527	0.791	0.498	0.565	0.485	0.731	0.627	0.676	0.432	0.273	0.469	0.400	0.497	0.451	0.665	0.662	0.522	0.343	0.421	0.649	0.656	0.731	0.563	0.216	0.829	0.530	0.915	0.293	0.518	0.306	0.431	0.296
503	0.209	0.350	0.433	0.645	0.289	0.126	0.944	0.406	0.292	0.534	0.665	0.801	0.177	0.660	0.720	0.388	0.781	0.527	0.800	0.506	0.559	0.491	0.731	0.627	0.673	0.432	0.268	0.469	0.397	0.493	0.441	0.665	0.669	0.522	0.341	0.417	0.645	0.670	0.731	0.565	0.216	0.822	0.535	0.913	0.288	0.506	0.306	0.431	0.296
504	0.209	0.352	0.437	0.645	0.289	0.126	0.944	0.406	0.292	0.534	0.662	0.806	0.177	0.659	0.720	0.388	0.781	0.527	0.809	0.513	0.553	0.491	0.731	0.627	0.660	0.426	0.268	0.466	0.395	0.487	0.477	0.665	0.669	0.525	0.343	0.413	0.645	0.670	0.731	0.571	0.216	0.830	0.535	0.908	0.288	0.500	0.307	0.427	0.296
505	0.206	0.352	0.437	0.645	0.291	0.125	0.944	0.406	0.296	0.538	0.659	0.813	0.179	0.660	0.716	0.392	0.781	0.527	0.818	0.517	0.547	0.491	0.731	0.627	0.660	0.426	0.268	0.469	0.400	0.482	0.472	0.665	0.669	0.525	0.341	0.410	0.642	0.667	0.731	0.576	0.216	0.834	0.535	0.913	0.288	0.494	0.309	0.427	0.298
506	0.213	0.355	0.437	0.649	0.291	0.125	0.944	0.406	0.296	0.538	0.657	0.820	0.179	0.660	0.716	0.398	0.781	0.527	0.827	0.517	0.541	0.491	0.728	0.627	0.660	0.420	0.268	0.472	0.405	0.477	0.467	0.669	0.669	0.525	0.341	0.408	0.642	0.670	0.734	0.582	0.216	0.837	0.540	0.913	0.288	0.488	0.311	0.422	0.300
507	0.216	0.352	0.437	0.641	0.289	0.117	0.944	0.401	0.296	0.538	0.657	0.823	0.179	0.660	0.716	0.440	0.782	0.527	0.831	0.517	0.538	0.466	0.731	0.624	0.660	0.409	0.268	0.475	0.408	0.473	0.462	0.669	0.673	0.527	0.343	0.408	0.642	0.667	0.734	0.584	0.216	0.837	0.540	0.913	0.288	0.482	0.312	0.418	0.300
508	0.216	0.348	0.433	0.633	0.301	0.113	0.944	0.420	0.300	0.534	0.654	0.823	0.182	0.660	0.716	0.440	0.782	0.527	0.831	0.517	0.532	0.466	0.731	0.624	0.626	0.403	0.268	0.475	0.408	0.468	0.462	0.665	0.677	0.525	0.343	0.406	0.642	0.667	0.734	0.601	0.216	0.837	0.540	0.908	0.288	0.476	0.314	0.413	0.303
509	0.219	0.341	0.433	0.621	0.307	0.113	0.944	0.435	0.300	0.534	0.654	0.825	0.182	0.660	0.716	0.421	0.782	0.527	0.778	0.517	0.526	0.460	0.731	0.620	0.617	0.398	0.263	0.475	0.408	0.466	0.462	0.669	0.673	0.525	0.343	0.406	0.642	0.667	0.737	0.603	0.216	0.837	0.545	0.902	0.288	0.470	0.314	0.413	0.305
510	0.222	0.341	0.433	0.625	0.315	0.113	0.942	0.440	0.300	0.534	0.648	0.825	0.182	0.660	0.712	0.414	0.784	0.530	0.689	0.517	0.523	0.460	0.735	0.620	0.701	0.392	0.263	0.472	0.411	0.463	0.462	0.669	0.658	0.525	0.343	0.404	0.642	0.667	0.746	0.614	0.216	0.839	0.556	0.896	0.288	0.464	0.317	0.413	0.307
511	0.228	0.346	0.433	0.621	0.297	0.113	0.942	0.440	0.300	0.534	0.646	0.820	0.185	0.660	0.712	0.408	0.785	0.527	0.653	0.517	0.517	0.466	0.735	0.617	0.707	0.386	0.263	0.469	0.411	0.461	0.462	0.669	0.631	0.522	0.343	0.404	0.642	0.667	0.743	0.617	0.216	0.839	0.556	0.891	0.288	0.458	0.319	0.409	0.307
512	0.231	0.348	0.433	0.625	0.293	0.115	0.940	0.440	0.304	0.534	0.646	0.813	0.185	0.660	0.708	0.398	0.784	0.530	0.698	0.517	0.514	0.466	0.738	0.614	0.713	0.386	0.303	0.469	0.413	0.461	0.462	0.669	0.608	0.522	0.343	0.406	0.642	0.667	0.743	0.622	0.216	0.839	0.561	0.889	0.288	0.458	0.322	0.404	0.310
513	0.231	0.350	0.422	0.625	0.291	0.115	0.940	0.444	0.304	0.534	0.643	0.808	0.185	0.659	0.708	0.392	0.785	0.530	0.729	0.517	0.508	0.460	0.741	0.614	0.720	0.381	0.303	0.472	0.413	0.462	0.462	0.665	0.588	0.525	0.346	0.408	0.642	0.667	0.740	0.625	0.216	0.840	0.566	0.889	0.288	0.452	0.324	0.404	0.312
514	0.216	0.352	0.422	0.621	0.293	0.115	0.933	0.444	0.304	0.534	0.640	0.801	0.187	0.659	0.705	0.401	0.784	0.530	0.760	0.517	0.505	0.466	0.741	0.611	0.726	0.375	0.303	0.469	0.413	0.465	0.462	0.665	0.581	0.558	0.346	0.412	0.642	0.656	0.740	0.625	0.216	0.840	0.566	0.889	0.288	0.446	0.325	0.404	0.314
515	0.244	0.355	0.422	0.621	0.295	0.115	0.933	0.444	0.308	0.494	0.640	0.794	0.187	0.659	0.697	0.544	0.784	0.530	0.769	0.517	0.498	0.466	0.744	0.611	0.732	0.375	0.303	0.472	0.416	0.468	0.462	0.669	0.588	0.574	0.346	0.410	0.642	0.642	0.740	0.628	0.216	0.840	0.571	0.887	0.288	0.435	0.327	0.400	0.317
516	0.275	0.350	0.422	0.625	0.297	0.117	0.931	0.440	0.315	0.514	0.640	0.789	0.190	0.656	0.693	0.511	0.784	0.530	0.778	0.520	0.495	0.466	0.748	0.607	0.735	0.369	0.268	0.469	0.416	0.474	0.462	0.669	0.585	0.577	0.343	0.410	0.639	0.541	0.740	0.630	0.216	0.840	0.571	0.885	0.283	0.429	0.328	0.400	0.322
517	0.284	0.348	0.422	0.625	0.297	0.117	0.933	0.440	0.319	0.530	0.635	0.784	0.190	0.656	0.686	0.498	0.782	0.530	0.787	0.520	0.492	0.479	0.754	0.607	0.741	0.369	0.288	0.466	0.416	0.480	0.451	0.669	0.581	0.580	0.343	0.421	0.639	0.631	0.740	0.636	0.216	0.842	0.571	0.883	0.283	0.417	0.332	0.400	0.322
518	0.294	0.355	0.422	0.625	0.299	0.117	0.931	0.440	0.323	0.542	0.643	0.779	0.190	0.650	0.689	0.495	0.782	0.530	0.800	0.520	0.489	0.466	0.757	0.607	0.745	0.369	0.293	0.466	0.418	0.486	0.456	0.665	0.577	0.580	0.341	0.421	0.639	0.631	0.740	0.636	0.216	0.842	0.571	0.885	0.283	0.417	0.333	0.396	0.322
519	0.297	0.359	0.422	0.625	0.301	0.117	0.931	0.440	0.296	0.550	0.635	0.767	0.190	0.617	0.689	0.492	0.781	0.530	0.809	0.531	0.483	0.491	0.761	0.607	0.748	0.375	0.293	0.469	0.418	0.492	0.456	0.665	0.585	0.580	0.341	0.417	0.642	0.631	0.731	0.639	0.219	0.843	0.566	0.885	0.277	0.411	0.335	0.396	0.322
520	0.300	0.364	0.419	0.625	0.301	0.117	0.929	0.440	0.285	0.554	0.624	0.757	0.193	0.617	0.689	0.495	0.779	0.532	0.813	0.539	0.480	0.509	0.761	0.607	0.751	0.375	0.298	0.469	0.418	0.472	0.451	0.665	0.588	0.577	0.338	0.415	0.645	0.631	0.731	0.639	0.219	0.842	0.566	0.881	0.272	0.411	0.337	0.396	0.322
521	0.300	0.371	0.419	0.625	0.303	0.115	0.931	0.459	0.277	0.554	0.621	0.743	0.193	0.618	0.689	0.502	0.776	0.535	0.813	0.539	0.477	0.491	0.764	0.611	0.754	0.369	0.293	0.469	0.418	0.506	0.446	0.665	0.600	0.577	0.336	0.406	0.645	0.577	0.728	0.639	0.216	0.842	0.561	0.878	0.272	0.411	0.338	0.391	0.324
522	0.300	0.378	0.419	0.621	0.303	0.115	0.929	0.473	0.269	0.546	0.621	0.735	0.193	0.620	0.689	0.505	0.772	0.535	0.818	0.535	0.474	0.485	0.764	0.614	0.754	0.369	0.298	0.469	0.418	0.507	0.441	0.665	0.600	0.558	0.336	0.404	0.645	0.609	0.731	0.639	0.216	0.842	0.556	0.876	0.267	0.411	0.340	0.391	0.322
523	0.300	0.382	0.415	0.613	0.305	0.115	0.929	0.478	0.265	0.554	0.624	0.731	0.193	0.621	0.686	0.505	0.769	0.535	0.822	0.531	0.471	0.485	0.764	0.614	0.757	0.392	0.298	0.469	0.416	0.500	0.441	0.665	0.608	0.547	0.333	0.400	0.645	0.616	0.731	0.641	0.216	0.842	0.545	0.874	0.262	0.411	0.343	0.387	0.322
524	0.309	0.387	0.411	0.617	0.305	0.113	0.931	0.483	0.262	0.554	0.626	0.726	0.193	0.623	0.686	0.511	0.766	0.537	0.827	0.531	0.471	0.485	0.764	0.617	0.757	0.398	0.303	0.472	0.416	0.488	0.436	0.665	0.615	0.522	0.331	0.402	0.635	0.620	0.728	0.647	0.219	0.842	0.530	0.872	0.257	0.405	0.345	0.387	0.319
525	0.313	0.384	0.411	0.609	0.305	0.111	0.940	0.488	0.262	0.554	0.624	0.723	0.193	0.624	0.686	0.518	0.766	0.537	0.818	0.531	0.468	0.491	0.767	0.627	0.760	0.398	0.308	0.475	0.413	0.477	0.431	0.665	0.619	0.516	0.331	0.402	0.632	0.624	0.728	0.652	0.219	0.841	0.530	0.870	0.251	0.387	0.348	0.387	0.319
526	0.313	0.391	0.407	0.609	0.307	0.109	0.935	0.488	0.265	0.550	0.624	0.718	0.193	0.627	0.686	0.521	0.761	0.540	0.827	0.531	0.465	0.497	0.767	0.640	0.760	0.398	0.313	0.478	0.411	0.472	0.431	0.657	0.623	0.511	0.331	0.406	0.635	0.624	0.728	0.652	0.219	0.841	0.530	0.868	0.251	0.405	0.351	0.387	0.319
527	0.316	0.366	0.407	0.609	0.307	0.095	0.938	0.488	0.273	0.554	0.626	0.718	0.190	0.630	0.682	0.518	0.758	0.540	0.827	0.539	0.462	0.491	0.767	0.644	0.760	0.392	0.313	0.481	0.411	0.477	0.426	0.665	0.623	0.508	0.333	0.406	0.635	0.627	0.731	0.655	0.219	0.841	0.540	0.866	0.246	0.405	0.350	0.387	0.319
528	0.316	0.368	0.404	0.605	0.307	0.105	0.933	0.483	0.285	0.550	0.629	0.718	0.190	0.632	0.682	0.511	0.758	0.542	0.827	0.539	0.462	0.497	0.770	0.647	0.760	0.403	0.313	0.484	0.408	0.494	0.426	0.669	0.627	0.503	0.333	0.406	0.635	0.624	0.731	0.647	0.223	0.840	0.545	0.864	0.241	0.411	0.350	0.391	0.319
529	0.316	0.357	0.404	0.605	0.307	0.109	0.933	0.483	0.304	0.550	0.632	0.718	0.190	0.635	0.682	0.515	0.758	0.542	0.831	0.539	0.459	0.503	0.773	0.647	0.760	0.403	0.318	0.484	0.408	0.506	0.421	0.674	0.635	0.505	0.333	0.404	0.635	0.627	0.728	0.649	0.223	0.839	0.551	0.861	0.236	0.411	0.346	0.391	0.317
530	0.316	0.362	0.404	0.601	0.309	0.111	0.933	0.483	0.319	0.550	0.637	0.716	0.190	0.636	0.678	0.518	0.756	0.542	0.831	0.535	0.459	0.503	0.773	0.650	0.760	0.409	0.288	0.487	0.405	0.518	0.415	0.674	0.638	0.508	0.336	0.406	0.635	0.627	0.728	0.649	0.208	0.839	0.551	0.859	0.188	0.417	0.346	0.391	0.317
531	0.313	0.368	0.400	0.601	0.309	0.111	0.933	0.469	0.296	0.550	0.637	0.714	0.190	0.639	0.678	0.521	0.755	0.542	0.831	0.535	0.459	0.509	0.777	0.650	0.757	0.403	0.303	0.490	0.405	0.530	0.410	0.678	0.646	0.514	0.336	0.406	0.635	0.631	0.728	0.652	0.212	0.837	0.495	0.857	0.230	0.345	0.345	0.391	0.317
532	0.309	0.366	0.400	0.601	0.309	0.113	0.931	0.382	0.338	0.546	0.626	0.711	0.187	0.641	0.670	0.495	0.750	0.542	0.831	0.535	0.456	0.515	0.777	0.653	0.757	0.403	0.298	0.490	0.405	0.541	0.405	0.678	0.650	0.511	0.341	0.408	0.635	0.631	0.728	0.652	0.216	0.829	0.510	0.857	0.220	0.369	0.343	0.387	0.317
533	0.306	0.364	0.404	0.601	0.309	0.113	0.931	0.386	0.346	0.542	0.635	0.694	0.187	0.642	0.667	0.482	0.669	0.542	0.831	0.539	0.456	0.521	0.780	0.653	0.754	0.398	0.293	0.493	0.405	0.551	0.405	0.678	0.650	0.508	0.341	0.408	0.635	0.631	0.728	0.655	0.216	0.824	0.505	0.855	0.225	0.417	0.341	0.387	0.314
534	0.303	0.359	0.404	0.605	0.309	0.111	0.931	0.396	0.296	0.542	0.657	0.711	0.187	0.644	0.670	0.476	0.637	0.545	0.831	0.539	0.456	0.528	0.783	0.657	0.754	0.398	0.298	0.490	0.403	0.562	0.400	0.678	0.650	0.505	0.343	0.408	0.635	0.634	0.728	0.658	0.216	0.823	0.515	0.853	0.225	0.452	0.322	0.387	0.314
535	0.284	0.357	0.404	0.601	0.309	0.111	0.931	0.415	0.296	0.538	0.670	0.718	0.187	0.644	0.674	0.476	0.619	0.545	0.831	0.539	0.456	0.528	0.786	0.660	0.751	0.398	0.298	0.490	0.403	0.572	0.446	0.678	0.650	0.503	0.346	0.406	0.639	0.634	0.731	0.660	0.216	0.822	0.520	0.851	0.225	0.452	0.320	0.387	0.310
536	0.234	0.355	0.407	0.605	0.309	0.113	0.924	0.430	0.358	0.534	0.676	0.723	0.187	0.644	0.678	0.476	0.614	0.545	0.831	0.539	0.456	0.521	0.790	0.663	0.748	0.398	0.308	0.490	0.403	0.581	0.390	0.678	0.662	0.503	0.346	0.404	0.639	0.638	0.731	0.663	0.216	0.822	0.525	0.849	0.225	0.327	0.302	0.387	0.310
537	0.228	0.357	0.407	0.605	0.309	0.113	0.918	0.440	0.362	0.530	0.665	0.726	0.185	0.644	0.686	0.479	0.625	0.545	0.831	0.539	0.456	0.521	0.790	0.663	0.745	0.398	0.303	0.490	0.403	0.590	0.400	0.678	0.677	0.503	0.348	0.402	0.642	0.638	0.731	0.666	0.216	0.823	0.530	0.849	0.225	0.387	0.306	0.382	0.310
538	0.225	0.357	0.411	0.605	0.309	0.113	0.915	0.440	0.365	0.498	0.659	0.726	0.185	0.645	0.693	0.479	0.654	0.545	0.818	0.535	0.459	0.515	0.793	0.670	0.741	0.392	0.303	0.490	0.400	0.598	0.405	0.678	0.696	0.503	0.348	0.404	0.645	0.642	0.731	0.668	0.216	0.822	0.535	0.846	0.225	0.405	0.306	0.382	0.307
539	0.219	0.357	0.415	0.605	0.309	0.113	0.920	0.329	0.365	0.506	0.657	0.728	0.182	0.645	0.697	0.479	0.708	0.545	0.818	0.531	0.459	0.521	0.796	0.673	0.738	0.392	0.303	0.487	0.400	0.606	0.410	0.674	0.704	0.497	0.348	0.404	0.645	0.645	0.731	0.671	0.216	0.822	0.535	0.844	0.225	0.417	0.304	0.378	0.307
540	0.219	0.357	0.426	0.609	0.309	0.115	0.920	0.362	0.365	0.514	0.657	0.733	0.182	0.645	0.701	0.482	0.731	0.548	0.818	0.528	0.459	0.515	0.799	0.673	0.735	0.386	0.303	0.487	0.400	0.614	0.410	0.674	0.704	0.500	0.348	0.402	0.645	0.649	0.731	0.674	0.216	0.822	0.540	0.844	0.225	0.429	0.302	0.378	0.307
541	0.219	0.359	0.430	0.609	0.309	0.115	0.920	0.377	0.365	0.518	0.654	0.740	0.179	0.645	0.701	0.482	0.741	0.548	0.813	0.524	0.462	0.515	0.803	0.677	0.729	0.386	0.303	0.487	0.400	0.621	0.415	0.674	0.708	0.519	0.348	0.400	0.645	0.649	0.731	0.674	0.216	0.820	0.540	0.842	0.225	0.429	0.302	0.373	0.307
542	0.222	0.359	0.433	0.609	0.309	0.115	0.920	0.386	0.300	0.518	0.654	0.743	0.179	0.647	0.678	0.485	0.738	0.555	0.809	0.480	0.465	0.509	0.809	0.680	0.726	0.386	0.308	0.484	0.397	0.628	0.421	0.674	0.712	0.525	0.348	0.402	0.642	0.652	0.731	0.677	0.216	0.820	0.540	0.840	0.225	0.435	0.304	0.373	0.305
543	0.222	0.359	0.433	0.609	0.309	0.115	0.920	0.396	0.354	0.522	0.654	0.748	0.177	0.647	0.697	0.489	0.728	0.558	0.804	0.498	0.465	0.497	0.812	0.680	0.723	0.386	0.308	0.484	0.397	0.634	0.426	0.669	0.712	0.538	0.346	0.402	0.642	0.652	0.734	0.677	0.216	0.819	0.545	0.840	0.225	0.435	0.312	0.369	0.305
544	0.225	0.357	0.437	0.589	0.309	0.115	0.918	0.396	0.350	0.522	0.651	0.750	0.177	0.647	0.701	0.492	0.714	0.558	0.800	0.509	0.468	0.491	0.819	0.683	0.717	0.386	0.308	0.481	0.397	0.640	0.426	0.669	0.715	0.533	0.346	0.402	0.639	0.645	0.734	0.677	0.216	0.819	0.545	0.838	0.225	0.440	0.314	0.364	0.305
545	0.231	0.357	0.437	0.585	0.309	0.117	0.918	0.406	0.350	0.522	0.648	0.752	0.174	0.647	0.705	0.495	0.682	0.560	0.796	0.524	0.471	0.491	0.822	0.683	0.710	0.381	0.308	0.478	0.397	0.646	0.431	0.669	0.719	0.536	0.343	0.402	0.642	0.559	0.734	0.677	0.216	0.819	0.551	0.836	0.225	0.446	0.315	0.360	0.305
546	0.234	0.357	0.441	0.585	0.309	0.117	0.927	0.411	0.346	0.522	0.643	0.752	0.171	0.647	0.708	0.495	0.637	0.558	0.796	0.528	0.474	0.491	0.828	0.686	0.707	0.381	0.308	0.475	0.397	0.650	0.431	0.669	0.723	0.533	0.343	0.404	0.642	0.566	0.734	0.677	0.230	0.818	0.551	0.836	0.225	0.446	0.317	0.356	0.305
547	0.247	0.355	0.393	0.585	0.309	0.117	0.929	0.411	0.342	0.522	0.643	0.752	0.171	0.648	0.708	0.495	0.620	0.558	0.791	0.528	0.477	0.485	0.835	0.686	0.701	0.381	0.308	0.475	0.397	0.656	0.436	0.665	0.727	0.536	0.341	0.404	0.639	0.581	0.734	0.677	0.230	0.818	0.556	0.834	0.225	0.452	0.319	0.351	0.305
548	0.256	0.357	0.407	0.585	0.309	0.117	0.924	0.415	0.338	0.522	0.640	0.750	0.168	0.648	0.708	0.495	0.685	0.555	0.787	0.531	0.483	0.479	0.838	0.690	0.695	0.381	0.308	0.472	0.397	0.659	0.436	0.665	0.731	0.533	0.341	0.404	0.639	0.602	0.737	0.677	0.219	0.817	0.561	0.832	0.225	0.452	0.304	0.351	0.305
549	0.263	0.352	0.415	0.585	0.309	0.115	0.927	0.415	0.335	0.526	0.637	0.748	0.168	0.648	0.705	0.498	0.720	0.555	0.782	0.528	0.486	0.479	0.841	0.690	0.688	0.375	0.308	0.472	0.397	0.664	0.436	0.661	0.735	0.536	0.341	0.402	0.639	0.624	0.737	0.677	0.216	0.817	0.566	0.832	0.225	0.458	0.302	0.356	0.310
550	0.266	0.357	0.419	0.585	0.307	0.115	0.922	0.420	0.323	0.526	0.637	0.738	0.166	0.650	0.705	0.498	0.741	0.555	0.778	0.531	0.489	0.472	0.845	0.640	0.682	0.369	0.303	0.472	0.397	0.668	0.436	0.657	0.746	0.538	0.341	0.400	0.635	0.634	0.737	0.674	0.212	0.817	0.566	0.829	0.220	0.464	0.301	0.356	0.314
551	0.269	0.352	0.419	0.589	0.307	0.115	0.922	0.420	0.315	0.526	0.637	0.743	0.166	0.650	0.701	0.498	0.749	0.555	0.773	0.531	0.495	0.466	0.848	0.587	0.676	0.364	0.298	0.469	0.397	0.670	0.436	0.657	0.758	0.547	0.338	0.398	0.635	0.634	0.737	0.671	0.212	0.817	0.571	0.829	0.220	0.464	0.299	0.356	0.319
552	0.272	0.359	0.419	0.589	0.307	0.115	0.920	0.425	0.315	0.526	0.635	0.755	0.166	0.650	0.705	0.498	0.752	0.555	0.773	0.531	0.502	0.466	0.851	0.541	0.670	0.358	0.298	0.469	0.400	0.674	0.436	0.661	0.758	0.549	0.338	0.402	0.632	0.556	0.740	0.671	0.212	0.817	0.566	0.827	0.220	0.470	0.298	0.356	0.322
553	0.275	0.357	0.419	0.589	0.307	0.113	0.920	0.425	0.315	0.526	0.635	0.762	0.163	0.651	0.705	0.498	0.755	0.553	0.747	0.535	0.508	0.460	0.854	0.525	0.664	0.358	0.288	0.469	0.400	0.676	0.441	0.661	0.758	0.555	0.341	0.415	0.632	0.599	0.740	0.668	0.208	0.817	0.566	0.827	0.183	0.482	0.298	0.360	0.322
554	0.278	0.359	0.415	0.577	0.307	0.117	0.920	0.430	0.308	0.526	0.635	0.765	0.163	0.651	0.705	0.498	0.755	0.553	0.724	0.535	0.514	0.460	0.861	0.558	0.657	0.358	0.303	0.469	0.403	0.678	0.446	0.657	0.769	0.555	0.338	0.429	0.635	0.616	0.743	0.666	0.208	0.816	0.566	0.825	0.183	0.482	0.296	0.360	0.324
555	0.278	0.357	0.415	0.577	0.307	0.111	0.915	0.435	0.304	0.522	0.635	0.765	0.163	0.653	0.705	0.495	0.755	0.550	0.733	0.528	0.520	0.460	0.861	0.597	0.648	0.358	0.328	0.472	0.403	0.680	0.441	0.653	0.773	0.558	0.341	0.433	0.632	0.631	0.746	0.663	0.208	0.816	0.561	0.825	0.209	0.494	0.294	0.360	0.324
556	0.278	0.355	0.415	0.581	0.307	0.109	0.918	0.435	0.296	0.518	0.635	0.762	0.163	0.653	0.705	0.495	0.743	0.548	0.769	0.528	0.526	0.448	0.864	0.624	0.642	0.364	0.298	0.472	0.403	0.681	0.441	0.653	0.765	0.558	0.341	0.435	0.632	0.631	0.746	0.658	0.208	0.816	0.561	0.823	0.225	0.494	0.293	0.360	0.326
557	0.284	0.355	0.415	0.585	0.307	0.107	0.918	0.425	0.292	0.514	0.635	0.755	0.163	0.654	0.708	0.485	0.746	0.545	0.782	0.528	0.532	0.454	0.867	0.644	0.636	0.364	0.298	0.472	0.403	0.683	0.441	0.653	0.769	0.560	0.338	0.433	0.635	0.634	0.746	0.649	0.208	0.818	0.561	0.823	0.225	0.494	0.293	0.364	0.329
558	0.288	0.355	0.415	0.585	0.307	0.105	0.915	0.459	0.288	0.514	0.635	0.735	0.166	0.654	0.712	0.482	0.766	0.545	0.787	0.528	0.541	0.460	0.867	0.660	0.626	0.369	0.298	0.472	0.405	0.683	0.446	0.653	0.765	0.555	0.338	0.433	0.632	0.631	0.749	0.647	0.208	0.819	0.561	0.817	0.230	0.494	0.291	0.364	0.329
559	0.294	0.355	0.415	0.585	0.307	0.105	0.918	0.473	0.285	0.514	0.632	0.704	0.166	0.656	0.716	0.485	0.790	0.545	0.787	0.528	0.547	0.466	0.867	0.670	0.620	0.369	0.298	0.472	0.405	0.684	0.446	0.653	0.765	0.552	0.338	0.431	0.632	0.631	0.749	0.641	0.208	0.819	0.556	0.812	0.230	0.494	0.291	0.364	0.329
560	0.297	0.350	0.411	0.585	0.307	0.103	0.918	0.478	0.277	0.510	0.632	0.672	0.166	0.656	0.716	0.485	0.808	0.542	0.782	0.524	0.556	0.472	0.867	0.673	0.607	0.375	0.298	0.475	0.405	0.684	0.446	0.653	0.765	0.555	0.338	0.429	0.632	0.631	0.749	0.641	0.205	0.819	0.556	0.823	0.230	0.488	0.289	0.364	0.333
561	0.303	0.348	0.411	0.585	0.307	0.103	0.918	0.478	0.265	0.510	0.632	0.658	0.168	0.656	0.720	0.485	0.809	0.537	0.787	0.524	0.565	0.479	0.867	0.680	0.664	0.381	0.298	0.475	0.405	0.684	0.446	0.653	0.765	0.560	0.338	0.429	0.635	0.634	0.749	0.636	0.205	0.819	0.556	0.823	0.230	0.488	0.289	0.369	0.333
562	0.303	0.348	0.426	0.585	0.307	0.103	0.918	0.478	0.265	0.506	0.632	0.660	0.168	0.656	0.720	0.482	0.758	0.535	0.791	0.520	0.574	0.479	0.867	0.680	0.688	0.381	0.303	0.478	0.408	0.683	0.451	0.649	0.765	0.560	0.338	0.431	0.639	0.634	0.749	0.636	0.216	0.819	0.556	0.825	0.236	0.482	0.288	0.369	0.333
563	0.306	0.352	0.433	0.585	0.307	0.103	0.918	0.478	0.265	0.506	0.632	0.667	0.168	0.605	0.723	0.482	0.749	0.532	0.800	0.517	0.583	0.479	0.864	0.683	0.707	0.386	0.343	0.478	0.408	0.682	0.451	0.649	0.765	0.560	0.338	0.431	0.642	0.634	0.749	0.633	0.216	0.819	0.556	0.821	0.230	0.476	0.288	0.364	0.333
564	0.309	0.366	0.433	0.589	0.307	0.101	0.906	0.473	0.269	0.502	0.632	0.680	0.168	0.615	0.723	0.482	0.746	0.530	0.804	0.513	0.592	0.479	0.861	0.683	0.717	0.381	0.333	0.478	0.408	0.681	0.451	0.649	0.762	0.558	0.338	0.429	0.635	0.634	0.746	0.630	0.219	0.819	0.556	0.823	0.230	0.464	0.288	0.356	0.333
565	0.309	0.378	0.437	0.585	0.307	0.101	0.915	0.473	0.269	0.498	0.632	0.694	0.171	0.624	0.723	0.482	0.743	0.527	0.804	0.513	0.601	0.479	0.858	0.686	0.735	0.386	0.333	0.487	0.408	0.680	0.456	0.649	0.762	0.558	0.338	0.431	0.639	0.638	0.755	0.625	0.219	0.819	0.566	0.821	0.230	0.458	0.286	0.347	0.333
566	0.316	0.382	0.437	0.589	0.307	0.101	0.911	0.473	0.273	0.494	0.629	0.706	0.171	0.635	0.723	0.482	0.738	0.524	0.809	0.513	0.613	0.485	0.854	0.686	0.754	0.386	0.328	0.490	0.408	0.678	0.462	0.644	0.762	0.555	0.336	0.431	0.639	0.642	0.752	0.625	0.219	0.819	0.571	0.819	0.230	0.446	0.286	0.342	0.331
567	0.319	0.382	0.437	0.589	0.309	0.099	0.906	0.473	0.273	0.474	0.629	0.716	0.174	0.644	0.723	0.479	0.737	0.524	0.813	0.568	0.622	0.479	0.854	0.690	0.760	0.386	0.313	0.493	0.411	0.677	0.467	0.644	0.765	0.552	0.336	0.431	0.635	0.642	0.752	0.622	0.219	0.819	0.576	0.812	0.236	0.440	0.286	0.342	0.331
568	0.322	0.375	0.437	0.585	0.309	0.099	0.906	0.473	0.277	0.482	0.629	0.723	0.174	0.648	0.720	0.479	0.734	0.522	0.818	0.583	0.634	0.479	0.854	0.690	0.769	0.386	0.293	0.496	0.411	0.674	0.472	0.644	0.762	0.552	0.336	0.433	0.635	0.645	0.752	0.620	0.219	0.819	0.581	0.812	0.241	0.429	0.286	0.342	0.331
569	0.322	0.371	0.437	0.581	0.309	0.097	0.904	0.473	0.277	0.486	0.629	0.728	0.177	0.651	0.720	0.479	0.731	0.519	0.809	0.587	0.647	0.479	0.851	0.690	0.773	0.386	0.273	0.496	0.392	0.671	0.472	0.644	0.765	0.549	0.336	0.433	0.635	0.649	0.752	0.617	0.219	0.819	0.581	0.814	0.241	0.423	0.285	0.342	0.331
570	0.325	0.368	0.437	0.581	0.309	0.097	0.904	0.488	0.281	0.478	0.604	0.733	0.177	0.654	0.716	0.476	0.731	0.519	0.809	0.590	0.659	0.479	0.851	0.693	0.779	0.392	0.283	0.499	0.408	0.668	0.477	0.644	0.765	0.552	0.336	0.433	0.632	0.652	0.752	0.614	0.219	0.819	0.581	0.819	0.241	0.411	0.285	0.347	0.333
571	0.328	0.368	0.437	0.581	0.309	0.095	0.904	0.488	0.285	0.478	0.593	0.738	0.179	0.657	0.716	0.476	0.731	0.519	0.809	0.590	0.671	0.479	0.854	0.693	0.785	0.392	0.303	0.499	0.413	0.666	0.472	0.636	0.765	0.549	0.336	0.433	0.635	0.656	0.752	0.611	0.219	0.820	0.581	0.812	0.241	0.405	0.285	0.356	0.333
572	0.331	0.371	0.437	0.585	0.311	0.095	0.904	0.488	0.288	0.478	0.599	0.740	0.179	0.659	0.686	0.472	0.729	0.517	0.809	0.594	0.686	0.485	0.854	0.693	0.785	0.392	0.268	0.499	0.421	0.662	0.487	0.644	0.765	0.549	0.336	0.433	0.635	0.659	0.752	0.609	0.223	0.820	0.586	0.812	0.241	0.399	0.285	0.373	0.333
573	0.331	0.373	0.437	0.581	0.311	0.095	0.904	0.483	0.292	0.482	0.615	0.743	0.182	0.659	0.674	0.472	0.729	0.512	0.804	0.594	0.698	0.485	0.858	0.693	0.782	0.392	0.303	0.504	0.426	0.659	0.492	0.594	0.765	0.552	0.336	0.433	0.635	0.663	0.752	0.606	0.223	0.822	0.596	0.810	0.241	0.393	0.285	0.382	0.333
574	0.338	0.373	0.437	0.577	0.313	0.093	0.902	0.483	0.296	0.482	0.624	0.743	0.185	0.660	0.674	0.469	0.729	0.483	0.804	0.598	0.713	0.485	0.858	0.693	0.741	0.386	0.318	0.507	0.426	0.655	0.492	0.628	0.762	0.549	0.338	0.433	0.632	0.663	0.752	0.606	0.219	0.823	0.601	0.810	0.246	0.393	0.285	0.387	0.333
575	0.338	0.373	0.433	0.573	0.313	0.093	0.906	0.483	0.300	0.486	0.629	0.740	0.187	0.660	0.674	0.469	0.731	0.519	0.800	0.601	0.746	0.485	0.858	0.690	0.769	0.386	0.318	0.510	0.429	0.650	0.492	0.632	0.765	0.552	0.338	0.431	0.632	0.663	0.752	0.606	0.219	0.824	0.606	0.812	0.246	0.387	0.286	0.391	0.333
576	0.341	0.378	0.433	0.569	0.313	0.091	0.909	0.483	0.300	0.486	0.635	0.740	0.190	0.660	0.674	0.466	0.731	0.519	0.800	0.601	0.755	0.491	0.861	0.690	0.776	0.386	0.298	0.513	0.426	0.646	0.492	0.636	0.765	0.552	0.341	0.429	0.628	0.659	0.759	0.603	0.219	0.824	0.606	0.812	0.251	0.381	0.286	0.400	0.333
577	0.344	0.366	0.430	0.569	0.315	0.093	0.911	0.478	0.304	0.486	0.637	0.752	0.190	0.660	0.674	0.466	0.731	0.517	0.782	0.605	0.746	0.485	0.864	0.690	0.801	0.381	0.288	0.513	0.426	0.641	0.487	0.632	0.765	0.555	0.341	0.425	0.628	0.652	0.759	0.603	0.219	0.828	0.616	0.814	0.267	0.381	0.286	0.409	0.331
578	0.350	0.366	0.426	0.569	0.317	0.093	0.909	0.478	0.304	0.486	0.640	0.755	0.193	0.659	0.674	0.463	0.729	0.514	0.787	0.605	0.764	0.485	0.864	0.686	0.813	0.381	0.293	0.513	0.426	0.637	0.482	0.632	0.765	0.555	0.343	0.425	0.628	0.649	0.762	0.603	0.219	0.828	0.626	0.814	0.267	0.375	0.286	0.413	0.331
579	0.353	0.366	0.422	0.565	0.317	0.095	0.906	0.478	0.308	0.502	0.643	0.755	0.196	0.659	0.674	0.463	0.726	0.512	0.782	0.605	0.731	0.485	0.864	0.690	0.791	0.381	0.288	0.513	0.426	0.632	0.482	0.632	0.762	0.560	0.346	0.425	0.628	0.642	0.762	0.603	0.216	0.829	0.636	0.814	0.272	0.369	0.288	0.404	0.331
580	0.353	0.366	0.407	0.565	0.319	0.095	0.904	0.469	0.315	0.490	0.646	0.752	0.198	0.657	0.670	0.460	0.725	0.512	0.778	0.605	0.764	0.485	0.867	0.686	0.776	0.381	0.283	0.513	0.426	0.626	0.477	0.636	0.762	0.560	0.346	0.425	0.632	0.634	0.759	0.603	0.216	0.830	0.636	0.814	0.272	0.363	0.288	0.413	0.331
581	0.356	0.366	0.407	0.560	0.321	0.097	0.902	0.449	0.323	0.494	0.648	0.748	0.201	0.656	0.670	0.463	0.725	0.514	0.778	0.605	0.749	0.485	0.867	0.686	0.763	0.381	0.283	0.510	0.429	0.621	0.477	0.636	0.762	0.563	0.346	0.425	0.632	0.631	0.759	0.601	0.216	0.830	0.641	0.817	0.272	0.357	0.288	0.418	0.333
582	0.359	0.387	0.407	0.560	0.321	0.099	0.902	0.459	0.323	0.490	0.648	0.743	0.204	0.654	0.670	0.463	0.723	0.517	0.773	0.601	0.752	0.485	0.867	0.683	0.738	0.375	0.283	0.513	0.429	0.615	0.477	0.640	0.765	0.563	0.346	0.427	0.635	0.620	0.759	0.603	0.216	0.831	0.641	0.817	0.272	0.351	0.289	0.422	0.333
583	0.359	0.375	0.407	0.560	0.323	0.099	0.902	0.464	0.323	0.490	0.648	0.738	0.204	0.653	0.667	0.463	0.722	0.517	0.769	0.601	0.755	0.485	0.871	0.680	0.723	0.375	0.283	0.513	0.437	0.609	0.472	0.640	0.765	0.566	0.346	0.427	0.639	0.613	0.759	0.590	0.219	0.831	0.641	0.819	0.272	0.351	0.289	0.422	0.336
584	0.366	0.371	0.407	0.560	0.325	0.101	0.902	0.464	0.323	0.490	0.648	0.731	0.207	0.651	0.667	0.463	0.720	0.517	0.769	0.598	0.734	0.485	0.871	0.677	0.710	0.375	0.283	0.513	0.434	0.604	0.472	0.640	0.765	0.566	0.346	0.427	0.639	0.606	0.759	0.590	0.219	0.831	0.646	0.821	0.267	0.345	0.291	0.427	0.336
585	0.366	0.368	0.407	0.560	0.327	0.103	0.902	0.469	0.319	0.490	0.648	0.711	0.207	0.650	0.663	0.463	0.720	0.517	0.764	0.598	0.752	0.485	0.871	0.673	0.704	0.369	0.288	0.513	0.434	0.597	0.467	0.640	0.758	0.566	0.346	0.427	0.652	0.599	0.759	0.590	0.216	0.833	0.646	0.821	0.267	0.345	0.291	0.431	0.338
586	0.366	0.368	0.407	0.560	0.329	0.103	0.900	0.469	0.319	0.490	0.648	0.680	0.204	0.647	0.663	0.466	0.717	0.504	0.756	0.594	0.755	0.472	0.874	0.670	0.685	0.369	0.293	0.513	0.432	0.590	0.456	0.636	0.750	0.569	0.346	0.425	0.659	0.591	0.759	0.587	0.216	0.833	0.646	0.823	0.267	0.339	0.293	0.431	0.338
587	0.362	0.366	0.407	0.560	0.331	0.105	0.898	0.469	0.319	0.490	0.643	0.590	0.204	0.645	0.674	0.466	0.716	0.504	0.747	0.594	0.755	0.466	0.874	0.667	0.679	0.369	0.298	0.510	0.432	0.584	0.451	0.640	0.746	0.574	0.346	0.423	0.659	0.588	0.759	0.587	0.216	0.833	0.652	0.825	0.262	0.339	0.294	0.373	0.338
588	0.369	0.364	0.407	0.565	0.333	0.105	0.898	0.464	0.319	0.494	0.571	0.633	0.201	0.644	0.674	0.466	0.714	0.504	0.742	0.590	0.758	0.472	0.877	0.667	0.670	0.369	0.298	0.496	0.429	0.577	0.446	0.653	0.746	0.574	0.343	0.419	0.662	0.581	0.759	0.584	0.216	0.834	0.652	0.827	0.267	0.333	0.294	0.373	0.338
589	0.369	0.362	0.411	0.565	0.335	0.105	0.898	0.459	0.319	0.490	0.602	0.660	0.198	0.644	0.678	0.469	0.713	0.506	0.738	0.587	0.761	0.472	0.877	0.663	0.654	0.369	0.303	0.516	0.429	0.570	0.436	0.615	0.746	0.577	0.343	0.419	0.662	0.577	0.759	0.587	0.216	0.834	0.652	0.829	0.267	0.333	0.296	0.373	0.340
590	0.372	0.359	0.415	0.569	0.337	0.105	0.898	0.430	0.319	0.490	0.621	0.672	0.196	0.642	0.678	0.469	0.711	0.509	0.738	0.587	0.758	0.466	0.880	0.650	0.639	0.369	0.288	0.516	0.429	0.563	0.431	0.619	0.746	0.577	0.343	0.417	0.666	0.570	0.759	0.584	0.216	0.834	0.652	0.832	0.267	0.333	0.298	0.373	0.338
591	0.372	0.362	0.415	0.573	0.341	0.105	0.922	0.357	0.319	0.490	0.621	0.677	0.193	0.641	0.678	0.472	0.710	0.512	0.738	0.583	0.758	0.466	0.880	0.644	0.629	0.369	0.283	0.516	0.429	0.555	0.431	0.623	0.746	0.577	0.341	0.417	0.666	0.559	0.755	0.584	0.216	0.833	0.657	0.836	0.262	0.333	0.299	0.422	0.336
592	0.372	0.366	0.419	0.573	0.343	0.105	0.902	0.348	0.315	0.490	0.621	0.682	0.190	0.641	0.678	0.472	0.710	0.514	0.742	0.579	0.752	0.466	0.880	0.644	0.620	0.369	0.278	0.513	0.429	0.548	0.426	0.628	0.742	0.574	0.341	0.415	0.662	0.552	0.755	0.587	0.216	0.833	0.662	0.838	0.262	0.333	0.301	0.422	0.333
593	0.375	0.368	0.422	0.577	0.347	0.105	0.900	0.348	0.308	0.494	0.618	0.682	0.185	0.641	0.678	0.472	0.710	0.514	0.742	0.579	0.746	0.466	0.880	0.640	0.611	0.375	0.283	0.513	0.426	0.541	0.426	0.636	0.742	0.577	0.338	0.413	0.666	0.545	0.752	0.587	0.216	0.834	0.667	0.840	0.257	0.327	0.301	0.418	0.331
594	0.378	0.371	0.426	0.585	0.349	0.105	0.895	0.362	0.300	0.494	0.618	0.680	0.182	0.641	0.682	0.476	0.710	0.517	0.742	0.579	0.734	0.466	0.880	0.637	0.595	0.375	0.288	0.510	0.426	0.532	0.415	0.636	0.742	0.580	0.338	0.413	0.662	0.541	0.752	0.587	0.216	0.834	0.672	0.842	0.257	0.333	0.302	0.413	0.331
595	0.381	0.371	0.430	0.589	0.362	0.105	0.895	0.382	0.296	0.490	0.618	0.680	0.179	0.641	0.644	0.479	0.710	0.517	0.747	0.576	0.725	0.466	0.880	0.627	0.589	0.375	0.288	0.510	0.426	0.524	0.405	0.636	0.742	0.582	0.338	0.413	0.659	0.541	0.749	0.587	0.216	0.835	0.672	0.844	0.257	0.333	0.304	0.404	0.329
596	0.384	0.368	0.433	0.605	0.370	0.105	0.893	0.396	0.308	0.490	0.615	0.677	0.177	0.642	0.659	0.524	0.710	0.519	0.747	0.576	0.710	0.442	0.880	0.624	0.589	0.375	0.283	0.507	0.429	0.516	0.395	0.636	0.742	0.582	0.338	0.417	0.649	0.545	0.746	0.587	0.216	0.834	0.636	0.846	0.257	0.333	0.307	0.396	0.329
597	0.387	0.366	0.441	0.605	0.372	0.107	0.891	0.406	0.319	0.490	0.613	0.677	0.174	0.644	0.689	0.524	0.708	0.519	0.747	0.576	0.704	0.442	0.877	0.624	0.589	0.375	0.283	0.507	0.426	0.453	0.421	0.590	0.742	0.582	0.336	0.417	0.645	0.545	0.746	0.587	0.219	0.834	0.646	0.846	0.262	0.339	0.309	0.391	0.329
598	0.387	0.366	0.456	0.601	0.374	0.105	0.891	0.415	0.327	0.490	0.610	0.675	0.174	0.647	0.705	0.524	0.708	0.519	0.747	0.572	0.686	0.436	0.874	0.620	0.586	0.381	0.273	0.507	0.429	0.498	0.421	0.611	0.742	0.580	0.333	0.419	0.642	0.545	0.737	0.590	0.216	0.834	0.667	0.851	0.262	0.339	0.311	0.387	0.331
599	0.391	0.364	0.459	0.601	0.374	0.107	0.891	0.420	0.331	0.490	0.599	0.675	0.171	0.647	0.705	0.524	0.708	0.519	0.747	0.568	0.665	0.436	0.871	0.620	0.583	0.381	0.298	0.507	0.429	0.516	0.421	0.619	0.742	0.580	0.331	0.421	0.639	0.548	0.669	0.587	0.208	0.835	0.677	0.851	0.262	0.345	0.312	0.382	0.326
600	0.391	0.362	0.459	0.601	0.372	0.107	0.891	0.430	0.327	0.490	0.593	0.672	0.171	0.648	0.708	0.524	0.708	0.522	0.751	0.568	0.659	0.429	0.871	0.620	0.579	0.375	0.258	0.504	0.429	0.522	0.421	0.619	0.738	0.580	0.331	0.423	0.639	0.548	0.650	0.590	0.208	0.835	0.682	0.853	0.262	0.345	0.314	0.378	0.324
601	0.391	0.359	0.459	0.605	0.370	0.107	0.891	0.435	0.331	0.490	0.591	0.672	0.171	0.647	0.712	0.524	0.708	0.519	0.751	0.568	0.656	0.423	0.871	0.617	0.573	0.386	0.288	0.499	0.429	0.523	0.421	0.619	0.742	0.580	0.331	0.423	0.635	0.552	0.647	0.590	0.208	0.836	0.682	0.853	0.272	0.351	0.315	0.373	0.322
602	0.394	0.357	0.459	0.601	0.374	0.107	0.891	0.444	0.327	0.482	0.593	0.670	0.171	0.648	0.735	0.524	0.707	0.519	0.751	0.568	0.659	0.423	0.867	0.614	0.567	0.392	0.298	0.499	0.432	0.519	0.421	0.615	0.742	0.577	0.331	0.421	0.632	0.552	0.653	0.590	0.208	0.836	0.677	0.853	0.283	0.357	0.319	0.369	0.324
603	0.394	0.355	0.459	0.601	0.372	0.107	0.891	0.449	0.327	0.494	0.593	0.670	0.171	0.648	0.723	0.524	0.707	0.519	0.751	0.565	0.668	0.423	0.867	0.611	0.561	0.392	0.303	0.501	0.432	0.514	0.421	0.615	0.742	0.577	0.331	0.419	0.632	0.559	0.659	0.590	0.208	0.835	0.672	0.853	0.288	0.363	0.320	0.364	0.329
604	0.397	0.355	0.459	0.597	0.372	0.130	0.891	0.459	0.327	0.498	0.596	0.667	0.171	0.648	0.716	0.521	0.705	0.519	0.751	0.568	0.677	0.429	0.864	0.607	0.558	0.398	0.303	0.501	0.432	0.518	0.421	0.611	0.742	0.574	0.331	0.413	0.628	0.563	0.663	0.590	0.208	0.831	0.667	0.851	0.293	0.369	0.324	0.360	0.329
605	0.403	0.355	0.459	0.597	0.372	0.123	0.891	0.469	0.323	0.502	0.596	0.667	0.171	0.647	0.712	0.521	0.705	0.517	0.751	0.568	0.722	0.429	0.864	0.604	0.564	0.398	0.308	0.504	0.432	0.520	0.421	0.611	0.742	0.571	0.331	0.415	0.628	0.566	0.663	0.590	0.205	0.836	0.672	0.851	0.293	0.375	0.325	0.356	0.331
606	0.403	0.357	0.459	0.597	0.372	0.117	0.891	0.473	0.323	0.502	0.596	0.667	0.174	0.648	0.716	0.521	0.703	0.517	0.751	0.565	0.722	0.429	0.861	0.601	0.561	0.403	0.308	0.504	0.432	0.495	0.415	0.615	0.742	0.569	0.331	0.415	0.628	0.570	0.663	0.590	0.205	0.837	0.672	0.849	0.293	0.381	0.328	0.351	0.333
607	0.403	0.362	0.459	0.597	0.370	0.113	0.886	0.478	0.323	0.502	0.596	0.670	0.174	0.648	0.716	0.521	0.702	0.517	0.756	0.565	0.722	0.429	0.874	0.597	0.561	0.403	0.308	0.504	0.432	0.485	0.410	0.619	0.742	0.569	0.333	0.417	0.625	0.573	0.663	0.592	0.205	0.840	0.672	0.849	0.293	0.387	0.330	0.351	0.336
608	0.400	0.364	0.456	0.597	0.370	0.111	0.889	0.483	0.319	0.502	0.599	0.670	0.177	0.650	0.716	0.521	0.707	0.517	0.756	0.565	0.722	0.466	0.877	0.594	0.561	0.403	0.303	0.504	0.432	0.523	0.410	0.623	0.742	0.569	0.336	0.417	0.625	0.577	0.656	0.592	0.216	0.841	0.677	0.846	0.293	0.393	0.333	0.347	0.336
609	0.400	0.366	0.456	0.597	0.368	0.111	0.889	0.488	0.319	0.502	0.599	0.670	0.177	0.651	0.716	0.518	0.707	0.514	0.756	0.568	0.722	0.448	0.874	0.587	0.561	0.403	0.303	0.501	0.432	0.524	0.410	0.628	0.735	0.566	0.336	0.417	0.625	0.581	0.656	0.595	0.216	0.841	0.677	0.846	0.293	0.399	0.335	0.342	0.338
610	0.400	0.366	0.456	0.593	0.366	0.109	0.891	0.493	0.338	0.506	0.602	0.670	0.179	0.656	0.720	0.518	0.703	0.514	0.756	0.568	0.722	0.472	0.874	0.584	0.561	0.403	0.303	0.499	0.432	0.525	0.410	0.632	0.727	0.566	0.338	0.415	0.625	0.584	0.656	0.595	0.208	0.840	0.677	0.844	0.293	0.411	0.338	0.342	0.336
611	0.400	0.368	0.452	0.593	0.362	0.107	0.893	0.498	0.354	0.506	0.604	0.672	0.182	0.659	0.720	0.518	0.702	0.512	0.760	0.568	0.722	0.479	0.874	0.578	0.561	0.403	0.303	0.496	0.432	0.525	0.410	0.632	0.727	0.574	0.338	0.415	0.622	0.588	0.656	0.595	0.212	0.840	0.682	0.844	0.325	0.423	0.341	0.338	0.336
612	0.397	0.368	0.448	0.589	0.358	0.107	0.893	0.502	0.358	0.494	0.607	0.672	0.185	0.659	0.723	0.518	0.702	0.512	0.760	0.568	0.722	0.479	0.874	0.574	0.561	0.403	0.303	0.490	0.434	0.526	0.431	0.636	0.727	0.569	0.341	0.413	0.622	0.595	0.687	0.595	0.216	0.840	0.682	0.844	0.298	0.423	0.341	0.338	0.336
613	0.397	0.364	0.448	0.589	0.356	0.107	0.893	0.502	0.362	0.502	0.610	0.672	0.187	0.657	0.720	0.515	0.700	0.512	0.764	0.568	0.722	0.485	0.874	0.568	0.561	0.403	0.303	0.490	0.434	0.526	0.451	0.640	0.731	0.571	0.343	0.423	0.622	0.595	0.693	0.595	0.216	0.839	0.682	0.842	0.319	0.429	0.343	0.338	0.333
614	0.397	0.364	0.444	0.597	0.354	0.107	0.893	0.502	0.362	0.502	0.613	0.672	0.187	0.657	0.723	0.515	0.700	0.512	0.764	0.572	0.722	0.485	0.871	0.564	0.567	0.403	0.298	0.490	0.434	0.526	0.462	0.640	0.727	0.569	0.346	0.427	0.622	0.599	0.687	0.595	0.219	0.839	0.682	0.842	0.330	0.429	0.345	0.338	0.333
615	0.394	0.364	0.441	0.597	0.356	0.107	0.893	0.498	0.362	0.506	0.618	0.672	0.190	0.656	0.723	0.515	0.702	0.509	0.764	0.572	0.722	0.485	0.871	0.558	0.576	0.403	0.298	0.490	0.434	0.526	0.462	0.640	0.727	0.571	0.348	0.427	0.622	0.602	0.684	0.595	0.219	0.839	0.677	0.842	0.330	0.435	0.346	0.338	0.336
616	0.397	0.364	0.437	0.597	0.360	0.107	0.893	0.498	0.362	0.506	0.621	0.672	0.190	0.647	0.723	0.511	0.702	0.509	0.764	0.572	0.722	0.485	0.871	0.551	0.576	0.403	0.298	0.490	0.434	0.526	0.451	0.644	0.727	0.569	0.351	0.427	0.625	0.602	0.681	0.595	0.219	0.836	0.687	0.842	0.330	0.435	0.348	0.347	0.333
617	0.394	0.366	0.433	0.597	0.366	0.107	0.893	0.493	0.358	0.506	0.626	0.672	0.193	0.632	0.727	0.511	0.702	0.506	0.760	0.576	0.722	0.485	0.871	0.548	0.579	0.398	0.313	0.496	0.437	0.526	0.410	0.644	0.723	0.571	0.351	0.427	0.625	0.602	0.681	0.592	0.219	0.836	0.687	0.844	0.330	0.429	0.351	0.356	0.331
618	0.394	0.366	0.433	0.597	0.372	0.107	0.886	0.488	0.354	0.506	0.629	0.672	0.193	0.644	0.727	0.511	0.702	0.504	0.760	0.576	0.722	0.485	0.871	0.545	0.579	0.398	0.313	0.496	0.437	0.526	0.369	0.644	0.723	0.571	0.353	0.427	0.625	0.602	0.681	0.592	0.219	0.836	0.682	0.842	0.330	0.429	0.353	0.360	0.329
619	0.387	0.368	0.430	0.597	0.372	0.107	0.882	0.488	0.354	0.506	0.629	0.675	0.196	0.645	0.727	0.508	0.705	0.499	0.756	0.576	0.722	0.479	0.871	0.541	0.576	0.392	0.313	0.496	0.439	0.526	0.410	0.644	0.723	0.571	0.356	0.429	0.625	0.602	0.681	0.590	0.219	0.836	0.682	0.842	0.330	0.429	0.354	0.360	0.326
620	0.387	0.368	0.426	0.597	0.372	0.109	0.878	0.483	0.350	0.502	0.632	0.675	0.171	0.645	0.731	0.508	0.707	0.496	0.756	0.554	0.674	0.479	0.867	0.538	0.576	0.392	0.308	0.496	0.439	0.525	0.410	0.644	0.723	0.571	0.358	0.431	0.625	0.602	0.681	0.587	0.219	0.836	0.682	0.844	0.325	0.429	0.354	0.360	0.329
621	0.384	0.368	0.426	0.597	0.372	0.109	0.875	0.469	0.346	0.466	0.635	0.680	0.174	0.645	0.731	0.508	0.707	0.491	0.756	0.539	0.701	0.479	0.867	0.528	0.576	0.392	0.298	0.496	0.445	0.525	0.415	0.644	0.727	0.571	0.363	0.433	0.625	0.602	0.684	0.587	0.219	0.830	0.682	0.844	0.325	0.429	0.354	0.360	0.329
622	0.384	0.368	0.419	0.597	0.372	0.109	0.875	0.464	0.373	0.482	0.637	0.680	0.182	0.642	0.731	0.505	0.707	0.494	0.751	0.572	0.707	0.479	0.867	0.525	0.583	0.392	0.298	0.487	0.445	0.525	0.410	0.640	0.727	0.571	0.368	0.435	0.628	0.602	0.678	0.584	0.219	0.828	0.682	0.844	0.298	0.423	0.354	0.364	0.329
623	0.381	0.375	0.415	0.609	0.372	0.109	0.875	0.459	0.358	0.490	0.640	0.682	0.185	0.641	0.731	0.505	0.707	0.496	0.747	0.587	0.707	0.479	0.864	0.525	0.586	0.386	0.328	0.484	0.445	0.524	0.421	0.640	0.735	0.571	0.358	0.433	0.628	0.599	0.681	0.584	0.219	0.828	0.682	0.844	0.330	0.423	0.354	0.364	0.326
624	0.378	0.373	0.415	0.609	0.372	0.109	0.875	0.459	0.350	0.490	0.640	0.682	0.187	0.639	0.731	0.505	0.708	0.496	0.742	0.594	0.710	0.479	0.864	0.525	0.586	0.386	0.318	0.481	0.445	0.524	0.426	0.636	0.735	0.571	0.353	0.425	0.628	0.599	0.681	0.582	0.216	0.828	0.682	0.844	0.319	0.423	0.354	0.364	0.326
625	0.375	0.375	0.393	0.613	0.372	0.115	0.875	0.454	0.350	0.490	0.635	0.682	0.190	0.639	0.731	0.502	0.708	0.496	0.738	0.594	0.719	0.479	0.858	0.525	0.589	0.347	0.313	0.481	0.445	0.523	0.431	0.628	0.738	0.577	0.348	0.421	0.628	0.599	0.681	0.582	0.216	0.828	0.682	0.844	0.314	0.417	0.354	0.369	0.324
626	0.372	0.375	0.404	0.613	0.374	0.115	0.875	0.454	0.346	0.490	0.646	0.682	0.190	0.638	0.731	0.502	0.708	0.494	0.733	0.598	0.716	0.479	0.858	0.525	0.589	0.386	0.308	0.481	0.445	0.523	0.431	0.632	0.738	0.577	0.346	0.421	0.632	0.595	0.681	0.579	0.216	0.827	0.682	0.846	0.314	0.417	0.354	0.369	0.324
627	0.372	0.378	0.426	0.613	0.376	0.113	0.875	0.454	0.346	0.490	0.654	0.687	0.190	0.638	0.731	0.498	0.708	0.494	0.729	0.594	0.716	0.479	0.835	0.525	0.589	0.392	0.308	0.481	0.445	0.523	0.431	0.623	0.738	0.582	0.341	0.423	0.632	0.595	0.681	0.576	0.212	0.828	0.682	0.846	0.309	0.417	0.354	0.373	0.324
628	0.372	0.378	0.437	0.613	0.378	0.111	0.875	0.454	0.369	0.490	0.657	0.687	0.190	0.636	0.727	0.498	0.708	0.494	0.729	0.594	0.716	0.479	0.812	0.525	0.592	0.392	0.308	0.481	0.445	0.523	0.431	0.623	0.735	0.585	0.341	0.425	0.632	0.591	0.681	0.576	0.212	0.827	0.682	0.846	0.304	0.393	0.354	0.373	0.324
629	0.372	0.378	0.437	0.613	0.378	0.111	0.875	0.454	0.377	0.490	0.657	0.687	0.193	0.635	0.727	0.498	0.710	0.491	0.729	0.594	0.716	0.454	0.790	0.525	0.595	0.392	0.318	0.422	0.447	0.523	0.436	0.619	0.731	0.588	0.383	0.425	0.635	0.588	0.684	0.571	0.212	0.827	0.682	0.846	0.298	0.411	0.354	0.378	0.322
630	0.369	0.378	0.437	0.613	0.378	0.113	0.878	0.454	0.362	0.490	0.657	0.684	0.193	0.635	0.716	0.495	0.710	0.491	0.724	0.594	0.728	0.436	0.770	0.525	0.595	0.392	0.318	0.452	0.447	0.522	0.441	0.619	0.731	0.591	0.373	0.425	0.635	0.584	0.684	0.565	0.212	0.827	0.682	0.846	0.298	0.417	0.354	0.378	0.319
631	0.369	0.378	0.437	0.613	0.380	0.113	0.878	0.454	0.354	0.490	0.657	0.689	0.196	0.633	0.705	0.495	0.711	0.491	0.724	0.598	0.734	0.460	0.751	0.528	0.598	0.392	0.318	0.475	0.447	0.522	0.446	0.615	0.735	0.593	0.373	0.423	0.635	0.584	0.684	0.563	0.212	0.827	0.682	0.846	0.298	0.423	0.354	0.391	0.319
632	0.366	0.378	0.441	0.617	0.380	0.113	0.878	0.454	0.350	0.486	0.657	0.684	0.198	0.633	0.705	0.495	0.713	0.491	0.720	0.598	0.728	0.472	0.741	0.528	0.598	0.392	0.318	0.478	0.450	0.521	0.446	0.615	0.735	0.593	0.373	0.421	0.639	0.584	0.684	0.560	0.212	0.827	0.682	0.846	0.293	0.423	0.354	0.387	0.319
633	0.366	0.366	0.441	0.637	0.380	0.115	0.880	0.454	0.350	0.498	0.657	0.682	0.198	0.633	0.705	0.492	0.713	0.488	0.720	0.598	0.728	0.466	0.754	0.528	0.598	0.392	0.318	0.475	0.450	0.521	0.446	0.615	0.735	0.599	0.370	0.415	0.639	0.584	0.684	0.560	0.212	0.825	0.682	0.846	0.293	0.423	0.354	0.387	0.319
634	0.362	0.384	0.444	0.641	0.380	0.115	0.880	0.454	0.346	0.494	0.657	0.682	0.201	0.633	0.705	0.492	0.714	0.491	0.720	0.598	0.731	0.460	0.777	0.528	0.601	0.392	0.293	0.469	0.450	0.521	0.446	0.615	0.735	0.599	0.360	0.413	0.639	0.584	0.684	0.557	0.212	0.825	0.682	0.844	0.293	0.423	0.354	0.387	0.317
635	0.362	0.375	0.444	0.641	0.382	0.115	0.880	0.454	0.346	0.498	0.657	0.682	0.204	0.635	0.705	0.492	0.716	0.494	0.720	0.587	0.734	0.460	0.790	0.528	0.601	0.398	0.278	0.466	0.453	0.521	0.451	0.615	0.735	0.596	0.360	0.413	0.642	0.584	0.684	0.557	0.212	0.828	0.677	0.840	0.288	0.423	0.354	0.382	0.317
636	0.359	0.368	0.444	0.641	0.382	0.117	0.882	0.449	0.346	0.494	0.657	0.682	0.204	0.635	0.705	0.489	0.716	0.494	0.720	0.598	0.734	0.454	0.799	0.528	0.601	0.403	0.278	0.466	0.453	0.521	0.451	0.615	0.731	0.596	0.360	0.400	0.642	0.584	0.684	0.557	0.212	0.828	0.677	0.844	0.283	0.423	0.354	0.382	0.317
637	0.356	0.366	0.444	0.641	0.382	0.117	0.882	0.440	0.338	0.494	0.657	0.684	0.207	0.636	0.705	0.489	0.716	0.496	0.720	0.609	0.740	0.454	0.809	0.528	0.601	0.409	0.278	0.475	0.453	0.520	0.451	0.611	0.731	0.599	0.360	0.404	0.642	0.584	0.681	0.554	0.216	0.828	0.677	0.844	0.277	0.423	0.354	0.378	0.317
638	0.356	0.364	0.448	0.641	0.384	0.119	0.882	0.430	0.335	0.490	0.657	0.684	0.207	0.638	0.705	0.489	0.716	0.499	0.720	0.616	0.734	0.448	0.816	0.528	0.598	0.409	0.273	0.478	0.453	0.520	0.451	0.611	0.731	0.599	0.360	0.404	0.642	0.584	0.681	0.552	0.216	0.828	0.672	0.844	0.277	0.423	0.353	0.378	0.317
639	0.353	0.362	0.448	0.637	0.384	0.119	0.882	0.425	0.331	0.490	0.659	0.684	0.207	0.638	0.705	0.489	0.723	0.499	0.720	0.616	0.734	0.448	0.816	0.531	0.598	0.415	0.273	0.481	0.453	0.521	0.451	0.607	0.731	0.599	0.358	0.404	0.645	0.584	0.681	0.549	0.216	0.828	0.672	0.844	0.272	0.423	0.351	0.378	0.317
640	0.353	0.362	0.448	0.637	0.384	0.119	0.882	0.415	0.331	0.486	0.659	0.680	0.204	0.617	0.705	0.485	0.725	0.501	0.724	0.620	0.728	0.448	0.812	0.535	0.592	0.420	0.268	0.478	0.453	0.521	0.451	0.607	0.731	0.596	0.358	0.404	0.645	0.570	0.681	0.549	0.216	0.828	0.667	0.844	0.272	0.423	0.351	0.373	0.317
641	0.350	0.362	0.411	0.637	0.382	0.119	0.882	0.411	0.331	0.486	0.654	0.672	0.204	0.627	0.705	0.485	0.729	0.501	0.724	0.609	0.725	0.442	0.812	0.538	0.555	0.420	0.268	0.481	0.453	0.521	0.451	0.607	0.731	0.599	0.356	0.425	0.645	0.527	0.681	0.546	0.216	0.828	0.662	0.844	0.267	0.423	0.350	0.373	0.317
642	0.350	0.362	0.463	0.637	0.380	0.119	0.882	0.406	0.331	0.486	0.659	0.672	0.201	0.633	0.705	0.485	0.728	0.504	0.724	0.572	0.725	0.442	0.812	0.541	0.579	0.426	0.263	0.481	0.450	0.521	0.451	0.603	0.731	0.599	0.356	0.433	0.645	0.523	0.681	0.546	0.216	0.828	0.662	0.844	0.267	0.423	0.346	0.369	0.319
643	0.350	0.357	0.493	0.637	0.378	0.119	0.884	0.401	0.327	0.482	0.662	0.672	0.196	0.636	0.705	0.485	0.728	0.504	0.724	0.590	0.728	0.442	0.812	0.545	0.579	0.432	0.263	0.481	0.450	0.522	0.451	0.603	0.735	0.599	0.353	0.433	0.645	0.606	0.681	0.543	0.216	0.828	0.657	0.844	0.262	0.423	0.345	0.369	0.322
644	0.350	0.357	0.507	0.637	0.380	0.117	0.882	0.396	0.327	0.482	0.662	0.672	0.193	0.638	0.705	0.482	0.728	0.506	0.724	0.572	0.731	0.417	0.812	0.548	0.579	0.438	0.258	0.478	0.447	0.522	0.451	0.603	0.735	0.599	0.353	0.431	0.645	0.613	0.684	0.543	0.219	0.828	0.657	0.842	0.262	0.423	0.341	0.364	0.322
645	0.350	0.357	0.515	0.633	0.382	0.113	0.884	0.391	0.327	0.470	0.662	0.672	0.190	0.639	0.701	0.482	0.726	0.506	0.720	0.557	0.737	0.417	0.816	0.554	0.579	0.438	0.258	0.472	0.447	0.523	0.456	0.603	0.735	0.596	0.353	0.433	0.645	0.616	0.684	0.541	0.223	0.828	0.652	0.842	0.257	0.423	0.338	0.364	0.324
646	0.350	0.359	0.519	0.629	0.382	0.113	0.884	0.391	0.327	0.474	0.662	0.672	0.187	0.641	0.701	0.482	0.726	0.506	0.720	0.557	0.737	0.454	0.816	0.561	0.579	0.443	0.253	0.472	0.445	0.523	0.462	0.598	0.738	0.596	0.353	0.435	0.645	0.624	0.687	0.519	0.226	0.828	0.646	0.842	0.251	0.423	0.333	0.364	0.326
647	0.353	0.362	0.519	0.625	0.382	0.111	0.886	0.386	0.327	0.474	0.665	0.672	0.185	0.642	0.701	0.482	0.725	0.506	0.720	0.565	0.737	0.460	0.812	0.564	0.579	0.449	0.253	0.472	0.445	0.524	0.462	0.598	0.742	0.596	0.353	0.427	0.645	0.624	0.690	0.527	0.230	0.828	0.646	0.842	0.246	0.423	0.330	0.364	0.326
648	0.353	0.366	0.522	0.637	0.380	0.111	0.886	0.386	0.323	0.478	0.665	0.672	0.182	0.644	0.697	0.482	0.723	0.524	0.720	0.576	0.737	0.460	0.809	0.571	0.576	0.455	0.247	0.472	0.445	0.528	0.462	0.603	0.742	0.596	0.351	0.423	0.645	0.624	0.690	0.522	0.233	0.829	0.641	0.842	0.236	0.423	0.325	0.360	0.326
649	0.353	0.366	0.519	0.637	0.380	0.109	0.886	0.386	0.323	0.482	0.668	0.653	0.179	0.645	0.697	0.482	0.723	0.537	0.716	0.587	0.737	0.460	0.809	0.578	0.576	0.460	0.247	0.472	0.445	0.530	0.462	0.603	0.746	0.596	0.348	0.419	0.645	0.624	0.693	0.522	0.230	0.829	0.641	0.842	0.230	0.423	0.322	0.360	0.329
650	0.356	0.368	0.519	0.637	0.380	0.111	0.889	0.386	0.312	0.482	0.665	0.689	0.179	0.647	0.697	0.482	0.723	0.524	0.716	0.594	0.740	0.460	0.812	0.584	0.536	0.466	0.242	0.472	0.442	0.531	0.467	0.603	0.750	0.596	0.346	0.415	0.645	0.616	0.693	0.522	0.230	0.829	0.641	0.844	0.230	0.423	0.319	0.360	0.329
651	0.359	0.371	0.519	0.625	0.380	0.111	0.889	0.386	0.331	0.482	0.665	0.699	0.177	0.648	0.701	0.482	0.722	0.517	0.716	0.594	0.737	0.460	0.816	0.587	0.570	0.472	0.242	0.472	0.439	0.532	0.472	0.603	0.754	0.596	0.343	0.413	0.645	0.620	0.693	0.522	0.226	0.829	0.641	0.844	0.230	0.429	0.315	0.369	0.329
652	0.359	0.373	0.519	0.625	0.378	0.111	0.889	0.386	0.342	0.482	0.662	0.709	0.177	0.650	0.701	0.482	0.720	0.514	0.716	0.587	0.737	0.460	0.825	0.591	0.583	0.477	0.237	0.472	0.439	0.533	0.477	0.607	0.754	0.596	0.338	0.412	0.645	0.613	0.697	0.516	0.226	0.830	0.641	0.846	0.230	0.429	0.312	0.369	0.331
653	0.362	0.373	0.519	0.625	0.378	0.111	0.893	0.386	0.354	0.482	0.659	0.718	0.174	0.650	0.701	0.482	0.720	0.514	0.716	0.572	0.737	0.454	0.825	0.597	0.586	0.477	0.237	0.472	0.442	0.534	0.477	0.607	0.758	0.596	0.333	0.410	0.645	0.609	0.700	0.516	0.226	0.830	0.636	0.846	0.225	0.429	0.309	0.369	0.329
654	0.369	0.373	0.515	0.625	0.378	0.111	0.882	0.391	0.362	0.482	0.657	0.726	0.174	0.651	0.701	0.482	0.719	0.514	0.716	0.561	0.737	0.460	0.822	0.601	0.586	0.483	0.237	0.472	0.442	0.535	0.477	0.611	0.758	0.596	0.328	0.408	0.642	0.609	0.703	0.516	0.226	0.830	0.641	0.849	0.225	0.440	0.306	0.364	0.326
655	0.372	0.371	0.511	0.625	0.378	0.111	0.880	0.396	0.365	0.482	0.654	0.733	0.174	0.653	0.705	0.482	0.719	0.522	0.716	0.546	0.734	0.454	0.816	0.604	0.586	0.483	0.232	0.472	0.442	0.536	0.482	0.611	0.762	0.599	0.326	0.406	0.642	0.609	0.706	0.514	0.226	0.830	0.641	0.849	0.225	0.440	0.302	0.364	0.324
656	0.375	0.368	0.507	0.629	0.378	0.111	0.880	0.396	0.365	0.502	0.654	0.740	0.174	0.654	0.705	0.482	0.714	0.527	0.720	0.531	0.734	0.454	0.812	0.604	0.586	0.483	0.232	0.472	0.442	0.536	0.487	0.611	0.731	0.596	0.323	0.402	0.639	0.606	0.706	0.514	0.226	0.829	0.646	0.849	0.220	0.446	0.299	0.360	0.319
657	0.381	0.364	0.504	0.633	0.378	0.111	0.882	0.401	0.365	0.502	0.654	0.743	0.177	0.656	0.705	0.479	0.714	0.530	0.720	0.517	0.734	0.454	0.809	0.604	0.589	0.483	0.227	0.472	0.445	0.535	0.487	0.615	0.758	0.593	0.323	0.398	0.639	0.609	0.709	0.514	0.226	0.835	0.646	0.849	0.215	0.446	0.296	0.360	0.319
658	0.384	0.339	0.500	0.633	0.378	0.111	0.882	0.406	0.362	0.502	0.651	0.709	0.177	0.657	0.708	0.479	0.716	0.532	0.720	0.506	0.731	0.454	0.806	0.607	0.586	0.483	0.227	0.390	0.445	0.536	0.487	0.615	0.758	0.593	0.321	0.387	0.635	0.609	0.709	0.514	0.223	0.836	0.652	0.849	0.209	0.446	0.293	0.360	0.319
659	0.391	0.343	0.496	0.633	0.378	0.111	0.882	0.415	0.350	0.502	0.651	0.672	0.177	0.659	0.712	0.479	0.717	0.535	0.720	0.498	0.731	0.454	0.803	0.607	0.586	0.483	0.222	0.390	0.447	0.537	0.487	0.615	0.758	0.593	0.321	0.390	0.635	0.613	0.712	0.514	0.223	0.834	0.657	0.849	0.209	0.446	0.291	0.360	0.319
660	0.394	0.348	0.493	0.637	0.378	0.111	0.882	0.420	0.346	0.502	0.651	0.672	0.177	0.668	0.712	0.479	0.717	0.537	0.724	0.494	0.710	0.454	0.803	0.607	0.592	0.483	0.222	0.411	0.450	0.538	0.487	0.619	0.758	0.593	0.319	0.400	0.632	0.616	0.712	0.511	0.223	0.830	0.662	0.853	0.209	0.446	0.288	0.356	0.322
661	0.394	0.348	0.489	0.637	0.374	0.109	0.884	0.425	0.331	0.502	0.651	0.672	0.177	0.671	0.716	0.479	0.717	0.537	0.729	0.494	0.707	0.466	0.799	0.607	0.592	0.483	0.222	0.428	0.453	0.539	0.441	0.619	0.754	0.593	0.319	0.412	0.628	0.616	0.715	0.508	0.219	0.828	0.667	0.853	0.209	0.440	0.286	0.338	0.326
662	0.397	0.348	0.485	0.637	0.374	0.107	0.884	0.435	0.354	0.502	0.648	0.672	0.177	0.672	0.720	0.508	0.717	0.537	0.729	0.494	0.704	0.485	0.796	0.607	0.592	0.483	0.217	0.446	0.453	0.541	0.462	0.619	0.754	0.593	0.316	0.415	0.625	0.609	0.715	0.508	0.219	0.827	0.677	0.853	0.209	0.440	0.285	0.351	0.326
663	0.397	0.346	0.478	0.637	0.374	0.107	0.884	0.444	0.365	0.502	0.648	0.672	0.177	0.672	0.720	0.502	0.717	0.537	0.733	0.494	0.707	0.485	0.793	0.607	0.595	0.483	0.217	0.455	0.455	0.541	0.467	0.623	0.750	0.591	0.314	0.415	0.625	0.602	0.715	0.505	0.216	0.828	0.682	0.855	0.204	0.440	0.283	0.360	0.329
664	0.397	0.343	0.474	0.637	0.374	0.107	0.884	0.454	0.365	0.502	0.648	0.672	0.177	0.674	0.723	0.479	0.710	0.537	0.733	0.498	0.707	0.491	0.786	0.607	0.595	0.483	0.212	0.460	0.455	0.542	0.467	0.623	0.742	0.591	0.311	0.415	0.622	0.591	0.715	0.505	0.212	0.828	0.692	0.855	0.209	0.440	0.283	0.369	0.329
665	0.400	0.343	0.470	0.637	0.374	0.103	0.884	0.464	0.362	0.502	0.648	0.672	0.177	0.674	0.727	0.479	0.723	0.535	0.738	0.502	0.707	0.497	0.783	0.607	0.598	0.483	0.212	0.463	0.466	0.543	0.456	0.623	0.735	0.591	0.309	0.415	0.622	0.588	0.715	0.505	0.212	0.828	0.702	0.853	0.204	0.440	0.281	0.369	0.331
666	0.397	0.346	0.463	0.641	0.372	0.101	0.886	0.473	0.358	0.502	0.648	0.672	0.177	0.674	0.727	0.521	0.723	0.532	0.738	0.506	0.707	0.497	0.773	0.607	0.598	0.483	0.212	0.463	0.466	0.545	0.446	0.628	0.731	0.591	0.306	0.415	0.622	0.581	0.715	0.503	0.212	0.812	0.712	0.846	0.204	0.440	0.278	0.369	0.333
667	0.397	0.348	0.459	0.641	0.372	0.099	0.889	0.488	0.358	0.502	0.648	0.672	0.177	0.674	0.727	0.511	0.723	0.522	0.742	0.513	0.704	0.497	0.741	0.607	0.601	0.472	0.207	0.466	0.471	0.547	0.436	0.628	0.731	0.591	0.304	0.415	0.622	0.577	0.715	0.505	0.208	0.825	0.727	0.851	0.204	0.440	0.273	0.369	0.333
668	0.397	0.348	0.344	0.637	0.372	0.099	0.889	0.498	0.354	0.442	0.648	0.672	0.177	0.674	0.731	0.492	0.723	0.512	0.742	0.517	0.707	0.497	0.741	0.611	0.604	0.477	0.207	0.466	0.471	0.548	0.431	0.628	0.731	0.591	0.301	0.415	0.568	0.573	0.712	0.546	0.208	0.830	0.737	0.855	0.199	0.440	0.270	0.364	0.336
669	0.394	0.350	0.370	0.633	0.370	0.101	0.895	0.512	0.354	0.450	0.646	0.672	0.177	0.674	0.731	0.485	0.723	0.504	0.751	0.524	0.707	0.497	0.744	0.614	0.607	0.477	0.202	0.466	0.474	0.548	0.426	0.632	0.731	0.591	0.299	0.415	0.618	0.570	0.709	0.557	0.208	0.833	0.737	0.851	0.199	0.440	0.268	0.364	0.338
670	0.394	0.359	0.385	0.629	0.370	0.099	0.898	0.527	0.362	0.462	0.646	0.670	0.179	0.672	0.731	0.479	0.723	0.496	0.756	0.531	0.707	0.497	0.748	0.614	0.607	0.483	0.202	0.469	0.474	0.550	0.421	0.632	0.727	0.591	0.299	0.415	0.635	0.570	0.706	0.560	0.208	0.834	0.742	0.851	0.199	0.440	0.267	0.364	0.338
671	0.394	0.364	0.400	0.629	0.370	0.099	0.898	0.541	0.362	0.478	0.646	0.757	0.179	0.672	0.731	0.476	0.691	0.494	0.756	0.535	0.707	0.497	0.748	0.617	0.576	0.483	0.202	0.472	0.476	0.551	0.421	0.632	0.723	0.591	0.299	0.415	0.642	0.566	0.697	0.554	0.208	0.835	0.742	0.849	0.194	0.440	0.265	0.364	0.338
672	0.394	0.364	0.407	0.629	0.370	0.099	0.898	0.556	0.362	0.486	0.648	0.750	0.179	0.672	0.731	0.472	0.700	0.486	0.756	0.539	0.707	0.503	0.738	0.620	0.573	0.477	0.197	0.472	0.476	0.552	0.421	0.636	0.727	0.591	0.294	0.415	0.639	0.566	0.693	0.546	0.205	0.835	0.742	0.846	0.194	0.440	0.263	0.364	0.340
673	0.391	0.366	0.407	0.629	0.370	0.099	0.900	0.599	0.362	0.490	0.648	0.743	0.182	0.663	0.731	0.469	0.707	0.478	0.760	0.542	0.701	0.503	0.735	0.627	0.586	0.472	0.197	0.475	0.476	0.552	0.415	0.636	0.735	0.591	0.294	0.415	0.618	0.563	0.693	0.538	0.205	0.836	0.742	0.846	0.194	0.440	0.263	0.360	0.340
674	0.391	0.366	0.407	0.625	0.370	0.099	0.898	0.614	0.365	0.498	0.651	0.735	0.182	0.660	0.731	0.466	0.713	0.473	0.760	0.542	0.701	0.503	0.735	0.667	0.579	0.472	0.197	0.478	0.479	0.552	0.405	0.636	0.735	0.591	0.291	0.415	0.547	0.556	0.693	0.535	0.205	0.836	0.742	0.846	0.194	0.417	0.263	0.360	0.343
675	0.391	0.368	0.404	0.625	0.370	0.101	0.898	0.459	0.362	0.502	0.651	0.728	0.185	0.668	0.731	0.469	0.722	0.468	0.764	0.542	0.707	0.503	0.731	0.644	0.576	0.466	0.192	0.478	0.479	0.552	0.374	0.640	0.731	0.596	0.289	0.415	0.561	0.548	0.693	0.538	0.187	0.836	0.742	0.844	0.199	0.417	0.262	0.360	0.343
676	0.391	0.368	0.404	0.625	0.370	0.101	0.895	0.459	0.362	0.502	0.654	0.714	0.185	0.668	0.735	0.472	0.725	0.463	0.764	0.542	0.719	0.503	0.731	0.581	0.570	0.466	0.192	0.478	0.482	0.552	0.390	0.640	0.735	0.593	0.286	0.415	0.571	0.545	0.693	0.568	0.173	0.837	0.742	0.844	0.199	0.440	0.262	0.320	0.345
677	0.391	0.368	0.404	0.625	0.370	0.101	0.893	0.614	0.354	0.506	0.654	0.709	0.187	0.668	0.735	0.472	0.726	0.455	0.769	0.539	0.710	0.503	0.728	0.561	0.564	0.466	0.192	0.478	0.482	0.552	0.395	0.640	0.735	0.596	0.284	0.413	0.578	0.545	0.693	0.598	0.170	0.840	0.742	0.842	0.188	0.464	0.263	0.333	0.345
678	0.391	0.371	0.404	0.621	0.372	0.101	0.891	0.618	0.346	0.506	0.657	0.704	0.187	0.668	0.735	0.476	0.731	0.447	0.769	0.539	0.701	0.503	0.725	0.627	0.558	0.460	0.187	0.478	0.482	0.551	0.395	0.640	0.735	0.599	0.277	0.413	0.581	0.545	0.693	0.530	0.177	0.840	0.742	0.844	0.183	0.470	0.263	0.338	0.348
679	0.403	0.371	0.404	0.621	0.372	0.101	0.889	0.623	0.350	0.506	0.657	0.701	0.190	0.669	0.735	0.479	0.734	0.442	0.769	0.535	0.722	0.503	0.722	0.640	0.555	0.460	0.187	0.475	0.482	0.551	0.395	0.640	0.735	0.599	0.272	0.413	0.584	0.541	0.693	0.576	0.180	0.840	0.742	0.846	0.173	0.470	0.263	0.338	0.348
680	0.406	0.373	0.404	0.621	0.372	0.103	0.889	0.618	0.346	0.506	0.659	0.687	0.190	0.669	0.739	0.476	0.735	0.437	0.773	0.531	0.716	0.503	0.718	0.611	0.551	0.409	0.187	0.472	0.484	0.551	0.395	0.640	0.738	0.602	0.269	0.413	0.588	0.538	0.697	0.576	0.184	0.839	0.742	0.846	0.168	0.464	0.265	0.338	0.348
681	0.409	0.375	0.404	0.617	0.372	0.103	0.884	0.618	0.362	0.506	0.659	0.682	0.193	0.669	0.739	0.476	0.734	0.429	0.778	0.528	0.704	0.503	0.718	0.594	0.545	0.420	0.182	0.472	0.484	0.551	0.400	0.644	0.735	0.602	0.264	0.413	0.588	0.534	0.697	0.579	0.187	0.840	0.742	0.840	0.162	0.464	0.267	0.338	0.348
682	0.413	0.375	0.404	0.613	0.372	0.105	0.884	0.614	0.377	0.506	0.659	0.670	0.193	0.665	0.739	0.476	0.735	0.427	0.778	0.520	0.698	0.503	0.715	0.581	0.542	0.426	0.182	0.472	0.482	0.551	0.400	0.644	0.735	0.602	0.267	0.413	0.591	0.534	0.697	0.579	0.191	0.840	0.742	0.836	0.157	0.458	0.267	0.333	0.345
683	0.419	0.378	0.404	0.597	0.372	0.107	0.884	0.541	0.362	0.506	0.662	0.663	0.196	0.672	0.739	0.479	0.735	0.427	0.778	0.520	0.698	0.503	0.712	0.568	0.536	0.426	0.182	0.469	0.482	0.551	0.400	0.644	0.735	0.604	0.269	0.413	0.591	0.530	0.697	0.579	0.194	0.840	0.742	0.834	0.157	0.452	0.268	0.333	0.345
684	0.419	0.378	0.407	0.589	0.372	0.107	0.884	0.527	0.369	0.506	0.659	0.658	0.196	0.675	0.742	0.476	0.737	0.424	0.782	0.524	0.698	0.503	0.709	0.554	0.533	0.420	0.177	0.466	0.482	0.551	0.400	0.644	0.735	0.604	0.269	0.413	0.591	0.530	0.697	0.579	0.194	0.840	0.742	0.842	0.157	0.446	0.270	0.333	0.340
685	0.422	0.380	0.407	0.589	0.372	0.107	0.886	0.517	0.369	0.506	0.662	0.655	0.198	0.677	0.742	0.476	0.738	0.422	0.782	0.520	0.701	0.503	0.699	0.541	0.526	0.420	0.177	0.463	0.482	0.554	0.400	0.644	0.735	0.604	0.269	0.413	0.595	0.527	0.697	0.579	0.194	0.839	0.742	0.842	0.152	0.446	0.272	0.333	0.340
686	0.428	0.380	0.407	0.589	0.372	0.107	0.882	0.512	0.369	0.506	0.662	0.653	0.198	0.675	0.742	0.472	0.738	0.419	0.782	0.517	0.707	0.503	0.683	0.528	0.498	0.415	0.177	0.460	0.479	0.538	0.400	0.636	0.735	0.607	0.272	0.413	0.598	0.523	0.697	0.579	0.198	0.837	0.742	0.842	0.152	0.446	0.273	0.333	0.338
687	0.431	0.382	0.411	0.589	0.370	0.109	0.878	0.502	0.365	0.502	0.662	0.653	0.201	0.675	0.742	0.472	0.740	0.416	0.787	0.513	0.725	0.509	0.686	0.521	0.495	0.415	0.172	0.455	0.479	0.537	0.400	0.640	0.735	0.596	0.279	0.413	0.598	0.516	0.700	0.579	0.198	0.837	0.758	0.844	0.152	0.446	0.275	0.333	0.338
688	0.434	0.382	0.411	0.589	0.370	0.109	0.864	0.498	0.365	0.502	0.665	0.648	0.201	0.674	0.742	0.472	0.740	0.416	0.791	0.517	0.728	0.503	0.689	0.594	0.508	0.415	0.172	0.437	0.479	0.537	0.405	0.649	0.731	0.596	0.281	0.413	0.595	0.513	0.700	0.579	0.198	0.836	0.763	0.846	0.141	0.458	0.276	0.329	0.340
689	0.438	0.382	0.411	0.589	0.350	0.109	0.860	0.493	0.362	0.502	0.665	0.648	0.204	0.671	0.742	0.469	0.740	0.411	0.791	0.513	0.737	0.509	0.689	0.591	0.517	0.364	0.172	0.428	0.476	0.536	0.379	0.649	0.731	0.593	0.279	0.413	0.601	0.516	0.700	0.582	0.198	0.834	0.763	0.844	0.136	0.458	0.278	0.329	0.340
690	0.441	0.384	0.411	0.589	0.350	0.105	0.853	0.488	0.362	0.502	0.668	0.648	0.204	0.668	0.742	0.469	0.740	0.411	0.796	0.513	0.734	0.509	0.689	0.581	0.517	0.324	0.167	0.425	0.474	0.535	0.395	0.653	0.727	0.593	0.277	0.413	0.598	0.516	0.700	0.582	0.198	0.833	0.758	0.846	0.136	0.458	0.280	0.289	0.340
691	0.444	0.384	0.411	0.589	0.350	0.105	0.846	0.430	0.362	0.502	0.668	0.646	0.207	0.666	0.758	0.469	0.740	0.411	0.800	0.513	0.731	0.509	0.689	0.581	0.520	0.364	0.167	0.422	0.474	0.535	0.405	0.653	0.727	0.593	0.281	0.413	0.598	0.513	0.700	0.584	0.198	0.831	0.773	0.846	0.131	0.458	0.285	0.302	0.340
692	0.447	0.387	0.411	0.589	0.350	0.103	0.844	0.420	0.358	0.502	0.670	0.643	0.207	0.666	0.761	0.472	0.738	0.414	0.800	0.513	0.728	0.509	0.689	0.594	0.520	0.398	0.167	0.419	0.471	0.534	0.405	0.657	0.723	0.593	0.284	0.413	0.598	0.513	0.700	0.584	0.198	0.829	0.773	0.849	0.131	0.458	0.280	0.320	0.340
693	0.450	0.389	0.411	0.593	0.350	0.103	0.844	0.411	0.358	0.502	0.670	0.643	0.207	0.665	0.758	0.482	0.737	0.409	0.804	0.513	0.725	0.509	0.689	0.578	0.520	0.409	0.162	0.422	0.471	0.534	0.410	0.657	0.719	0.593	0.286	0.413	0.605	0.513	0.703	0.587	0.194	0.828	0.783	0.851	0.131	0.458	0.273	0.324	0.340
694	0.453	0.389	0.411	0.597	0.352	0.101	0.840	0.396	0.354	0.502	0.673	0.643	0.209	0.662	0.758	0.489	0.735	0.409	0.809	0.513	0.725	0.515	0.686	0.574	0.520	0.415	0.162	0.419	0.471	0.533	0.410	0.657	0.715	0.566	0.289	0.413	0.608	0.516	0.703	0.590	0.194	0.827	0.793	0.849	0.131	0.458	0.275	0.324	0.338
695	0.456	0.391	0.407	0.589	0.352	0.101	0.844	0.401	0.354	0.502	0.673	0.643	0.212	0.659	0.758	0.495	0.735	0.411	0.809	0.513	0.713	0.515	0.686	0.568	0.520	0.415	0.162	0.413	0.468	0.533	0.410	0.657	0.708	0.591	0.291	0.413	0.608	0.516	0.706	0.590	0.194	0.824	0.788	0.853	0.136	0.458	0.280	0.324	0.338
696	0.456	0.391	0.404	0.589	0.350	0.099	0.835	0.406	0.350	0.502	0.676	0.641	0.212	0.657	0.754	0.502	0.735	0.427	0.818	0.513	0.719	0.515	0.689	0.558	0.517	0.409	0.157	0.408	0.468	0.532	0.410	0.661	0.692	0.602	0.294	0.413	0.608	0.516	0.706	0.592	0.191	0.823	0.798	0.857	0.136	0.458	0.286	0.324	0.340
697	0.456	0.394	0.400	0.589	0.350	0.099	0.835	0.406	0.350	0.518	0.679	0.638	0.212	0.656	0.754	0.508	0.734	0.440	0.818	0.517	0.671	0.515	0.686	0.554	0.514	0.403	0.157	0.405	0.468	0.532	0.415	0.661	0.681	0.610	0.294	0.413	0.608	0.516	0.709	0.592	0.191	0.820	0.803	0.857	0.141	0.458	0.294	0.324	0.340
698	0.456	0.394	0.396	0.589	0.350	0.099	0.833	0.411	0.350	0.514	0.681	0.633	0.212	0.654	0.742	0.511	0.734	0.445	0.822	0.520	0.637	0.515	0.683	0.568	0.498	0.403	0.157	0.402	0.468	0.532	0.415	0.661	0.673	0.610	0.299	0.413	0.611	0.520	0.709	0.592	0.191	0.818	0.808	0.857	0.147	0.458	0.302	0.320	0.340
699	0.391	0.373	0.393	0.589	0.350	0.099	0.833	0.420	0.346	0.522	0.681	0.631	0.215	0.651	0.742	0.518	0.734	0.450	0.822	0.524	0.650	0.515	0.683	0.578	0.386	0.403	0.157	0.402	0.458	0.532	0.415	0.661	0.665	0.610	0.291	0.413	0.611	0.523	0.709	0.592	0.191	0.816	0.798	0.857	0.147	0.464	0.309	0.320	0.343
700	0.391	0.384	0.389	0.585	0.350	0.101	0.833	0.420	0.346	0.522	0.684	0.629	0.215	0.650	0.742	0.547	0.732	0.455	0.831	0.528	0.659	0.521	0.680	0.591	0.396	0.403	0.152	0.399	0.461	0.532	0.415	0.661	0.658	0.607	0.296	0.413	0.611	0.523	0.712	0.530	0.187	0.813	0.798	0.857	0.152	0.464	0.312	0.316	0.322
701	0.391	0.389	0.385	0.585	0.350	0.103	0.833	0.425	0.342	0.526	0.687	0.626	0.215	0.647	0.742	0.540	0.731	0.455	0.831	0.531	0.665	0.521	0.680	0.594	0.411	0.398	0.152	0.402	0.471	0.532	0.415	0.661	0.654	0.604	0.299	0.413	0.611	0.530	0.712	0.530	0.198	0.812	0.778	0.857	0.152	0.464	0.309	0.316	0.366
702	0.391	0.389	0.363	0.581	0.349	0.105	0.835	0.425	0.342	0.526	0.687	0.629	0.217	0.645	0.742	0.557	0.729	0.458	0.836	0.531	0.668	0.521	0.680	0.597	0.436	0.398	0.152	0.402	0.471	0.532	0.410	0.661	0.650	0.604	0.301	0.413	0.611	0.534	0.721	0.576	0.205	0.810	0.763	0.855	0.152	0.464	0.301	0.316	0.352
703	0.444	0.389	0.356	0.581	0.347	0.107	0.835	0.425	0.338	0.526	0.690	0.631	0.217	0.642	0.742	0.550	0.729	0.458	0.836	0.528	0.674	0.521	0.680	0.597	0.464	0.392	0.152	0.405	0.474	0.532	0.410	0.661	0.650	0.604	0.301	0.413	0.611	0.538	0.728	0.576	0.208	0.808	0.753	0.855	0.157	0.464	0.291	0.316	0.352
704	0.438	0.387	0.352	0.577	0.349	0.111	0.835	0.420	0.338	0.526	0.690	0.641	0.217	0.639	0.686	0.547	0.728	0.460	0.840	0.517	0.698	0.521	0.680	0.597	0.492	0.392	0.146	0.405	0.471	0.531	0.405	0.661	0.646	0.604	0.301	0.413	0.611	0.545	0.728	0.573	0.208	0.807	0.742	0.857	0.162	0.464	0.285	0.316	0.338
705	0.431	0.387	0.352	0.577	0.349	0.113	0.831	0.415	0.335	0.526	0.692	0.641	0.217	0.638	0.735	0.540	0.728	0.465	0.840	0.506	0.716	0.521	0.680	0.597	0.517	0.386	0.146	0.408	0.471	0.531	0.410	0.657	0.596	0.604	0.301	0.413	0.611	0.548	0.728	0.571	0.208	0.806	0.737	0.861	0.147	0.464	0.286	0.298	0.355
706	0.425	0.387	0.352	0.577	0.349	0.115	0.831	0.415	0.335	0.526	0.695	0.641	0.220	0.635	0.739	0.534	0.728	0.468	0.840	0.502	0.728	0.521	0.683	0.601	0.539	0.381	0.146	0.411	0.468	0.531	0.410	0.653	0.623	0.604	0.301	0.413	0.611	0.552	0.731	0.571	0.208	0.805	0.732	0.866	0.168	0.464	0.304	0.302	0.359
707	0.419	0.387	0.356	0.577	0.347	0.115	0.826	0.415	0.331	0.526	0.695	0.641	0.220	0.632	0.742	0.528	0.728	0.470	0.840	0.509	0.734	0.528	0.683	0.604	0.548	0.375	0.141	0.411	0.466	0.531	0.415	0.653	0.623	0.604	0.301	0.413	0.611	0.556	0.731	0.568	0.208	0.804	0.732	0.868	0.173	0.458	0.312	0.302	0.364
708	0.400	0.384	0.356	0.577	0.347	0.115	0.822	0.415	0.331	0.526	0.687	0.638	0.220	0.629	0.742	0.498	0.728	0.473	0.840	0.506	0.728	0.528	0.683	0.604	0.555	0.369	0.141	0.411	0.463	0.531	0.415	0.649	0.623	0.604	0.299	0.413	0.611	0.556	0.731	0.565	0.208	0.800	0.727	0.868	0.178	0.458	0.315	0.302	0.369
709	0.394	0.384	0.356	0.577	0.350	0.115	0.822	0.415	0.327	0.526	0.670	0.638	0.220	0.626	0.742	0.479	0.726	0.476	0.844	0.509	0.689	0.528	0.686	0.604	0.555	0.358	0.141	0.413	0.461	0.532	0.415	0.644	0.623	0.604	0.299	0.413	0.608	0.556	0.731	0.530	0.208	0.800	0.727	0.868	0.178	0.452	0.319	0.302	0.374
710	0.381	0.384	0.356	0.581	0.354	0.115	0.820	0.415	0.327	0.522	0.698	0.636	0.223	0.624	0.742	0.466	0.726	0.476	0.844	0.506	0.677	0.528	0.686	0.601	0.436	0.352	0.141	0.413	0.458	0.532	0.415	0.644	0.623	0.604	0.299	0.413	0.608	0.556	0.731	0.571	0.212	0.799	0.722	0.870	0.178	0.440	0.320	0.298	0.378
711	0.384	0.384	0.359	0.585	0.354	0.115	0.817	0.415	0.327	0.522	0.714	0.636	0.223	0.621	0.742	0.460	0.726	0.478	0.844	0.509	0.677	0.534	0.702	0.597	0.474	0.341	0.136	0.416	0.455	0.532	0.415	0.640	0.623	0.602	0.296	0.413	0.608	0.559	0.731	0.565	0.212	0.799	0.722	0.874	0.178	0.405	0.320	0.289	0.383
712	0.381	0.384	0.359	0.589	0.356	0.115	0.815	0.415	0.323	0.522	0.723	0.636	0.223	0.618	0.742	0.460	0.725	0.481	0.849	0.506	0.674	0.534	0.702	0.597	0.492	0.324	0.136	0.419	0.450	0.532	0.421	0.636	0.623	0.602	0.294	0.413	0.611	0.559	0.731	0.560	0.212	0.798	0.722	0.878	0.178	0.393	0.320	0.289	0.388
713	0.378	0.384	0.363	0.589	0.356	0.115	0.817	0.415	0.323	0.522	0.728	0.633	0.223	0.615	0.742	0.463	0.728	0.483	0.849	0.502	0.674	0.540	0.709	0.597	0.498	0.324	0.136	0.422	0.447	0.532	0.421	0.636	0.623	0.602	0.294	0.413	0.622	0.570	0.734	0.557	0.212	0.798	0.722	0.878	0.178	0.399	0.319	0.284	0.392
714	0.372	0.382	0.363	0.593	0.358	0.115	0.815	0.420	0.319	0.522	0.731	0.641	0.223	0.615	0.739	0.469	0.722	0.483	0.849	0.502	0.671	0.546	0.689	0.594	0.502	0.324	0.136	0.425	0.442	0.532	0.421	0.632	0.623	0.599	0.294	0.413	0.625	0.559	0.734	0.530	0.208	0.798	0.732	0.878	0.178	0.399	0.315	0.280	0.395
715	0.369	0.378	0.367	0.593	0.358	0.113	0.815	0.425	0.319	0.522	0.734	0.646	0.223	0.614	0.735	0.479	0.725	0.486	0.853	0.506	0.671	0.546	0.670	0.591	0.505	0.324	0.131	0.428	0.439	0.532	0.426	0.632	0.623	0.596	0.294	0.413	0.622	0.563	0.734	0.546	0.208	0.798	0.737	0.878	0.178	0.399	0.312	0.276	0.400
716	0.366	0.375	0.367	0.593	0.358	0.113	0.815	0.498	0.315	0.522	0.734	0.648	0.226	0.612	0.742	0.489	0.723	0.488	0.853	0.506	0.668	0.515	0.686	0.584	0.505	0.324	0.131	0.428	0.434	0.532	0.426	0.628	0.619	0.593	0.294	0.413	0.622	0.559	0.734	0.524	0.244	0.799	0.687	0.878	0.183	0.399	0.309	0.271	0.402
717	0.366	0.375	0.374	0.593	0.360	0.111	0.815	0.614	0.315	0.522	0.734	0.648	0.226	0.611	0.750	0.498	0.722	0.491	0.858	0.509	0.668	0.515	0.686	0.584	0.508	0.324	0.131	0.431	0.432	0.533	0.431	0.628	0.500	0.591	0.294	0.413	0.622	0.556	0.734	0.524	0.233	0.799	0.687	0.878	0.183	0.399	0.306	0.267	0.404
718	0.366	0.373	0.370	0.593	0.362	0.111	0.815	0.676	0.312	0.522	0.736	0.650	0.226	0.609	0.754	0.505	0.720	0.494	0.858	0.513	0.668	0.515	0.686	0.584	0.505	0.324	0.131	0.434	0.429	0.533	0.426	0.628	0.554	0.585	0.299	0.413	0.625	0.556	0.734	0.522	0.212	0.799	0.687	0.881	0.183	0.399	0.301	0.262	0.407
719	0.366	0.373	0.363	0.597	0.364	0.111	0.815	0.531	0.312	0.522	0.736	0.653	0.217	0.609	0.758	0.515	0.720	0.496	0.858	0.520	0.668	0.515	0.686	0.581	0.505	0.324	0.131	0.437	0.426	0.534	0.426	0.628	0.565	0.582	0.299	0.413	0.615	0.552	0.734	0.522	0.201	0.799	0.687	0.878	0.188	0.452	0.296	0.258	0.409
720	0.366	0.371	0.359	0.597	0.364	0.111	0.808	0.488	0.308	0.522	0.736	0.655	0.220	0.608	0.761	0.524	0.720	0.499	0.858	0.524	0.668	0.515	0.686	0.578	0.555	0.324	0.126	0.440	0.426	0.535	0.431	0.623	0.577	0.577	0.301	0.413	0.615	0.552	0.737	0.519	0.194	0.800	0.687	0.881	0.188	0.452	0.291	0.253	0.409
721	0.369	0.368	0.348	0.597	0.364	0.113	0.813	0.469	0.308	0.526	0.734	0.655	0.220	0.608	0.761	0.534	0.720	0.499	0.862	0.528	0.665	0.515	0.686	0.574	0.555	0.324	0.126	0.443	0.424	0.535	0.431	0.623	0.585	0.571	0.304	0.413	0.642	0.548	0.743	0.519	0.191	0.800	0.687	0.881	0.194	0.452	0.286	0.213	0.409
722	0.369	0.368	0.352	0.605	0.366	0.113	0.813	0.469	0.308	0.526	0.734	0.655	0.220	0.606	0.765	0.531	0.720	0.501	0.844	0.531	0.665	0.583	0.686	0.568	0.555	0.284	0.126	0.443	0.421	0.536	0.421	0.623	0.592	0.541	0.306	0.413	0.666	0.545	0.743	0.519	0.191	0.801	0.687	0.881	0.194	0.452	0.281	0.222	0.409
723	0.372	0.366	0.352	0.621	0.366	0.113	0.815	0.473	0.304	0.522	0.734	0.655	0.223	0.606	0.765	0.518	0.722	0.504	0.653	0.539	0.662	0.583	0.667	0.564	0.555	0.307	0.126	0.443	0.421	0.537	0.436	0.623	0.596	0.527	0.306	0.413	0.672	0.541	0.743	0.519	0.187	0.802	0.687	0.883	0.194	0.452	0.276	0.222	0.407
724	0.372	0.362	0.356	0.621	0.366	0.113	0.813	0.483	0.304	0.522	0.731	0.658	0.223	0.605	0.769	0.518	0.722	0.504	0.818	0.542	0.662	0.589	0.676	0.564	0.555	0.318	0.121	0.446	0.421	0.537	0.441	0.623	0.600	0.522	0.306	0.413	0.679	0.534	0.743	0.519	0.187	0.802	0.687	0.883	0.199	0.452	0.273	0.222	0.404
725	0.375	0.359	0.356	0.625	0.368	0.113	0.815	0.478	0.304	0.522	0.728	0.658	0.223	0.605	0.769	0.479	0.722	0.504	0.818	0.542	0.662	0.589	0.683	0.564	0.555	0.324	0.121	0.446	0.418	0.538	0.441	0.623	0.608	0.519	0.309	0.413	0.679	0.534	0.743	0.519	0.187	0.802	0.687	0.870	0.209	0.452	0.268	0.218	0.402
726	0.375	0.357	0.363	0.625	0.368	0.113	0.817	0.507	0.304	0.522	0.723	0.655	0.226	0.605	0.773	0.450	0.722	0.506	0.818	0.546	0.662	0.595	0.683	0.561	0.555	0.324	0.121	0.446	0.418	0.539	0.446	0.619	0.608	0.516	0.309	0.413	0.679	0.530	0.746	0.519	0.187	0.804	0.687	0.881	0.215	0.452	0.265	0.218	0.397
727	0.375	0.357	0.359	0.593	0.368	0.111	0.817	0.556	0.304	0.522	0.720	0.655	0.226	0.606	0.769	0.443	0.723	0.506	0.818	0.546	0.662	0.601	0.683	0.551	0.555	0.330	0.121	0.449	0.421	0.540	0.441	0.619	0.612	0.514	0.309	0.413	0.679	0.527	0.715	0.522	0.184	0.806	0.682	0.885	0.220	0.452	0.262	0.213	0.392
728	0.378	0.357	0.359	0.593	0.370	0.111	0.817	0.565	0.304	0.522	0.714	0.653	0.226	0.606	0.769	0.447	0.723	0.506	0.818	0.546	0.662	0.521	0.676	0.558	0.555	0.330	0.121	0.449	0.421	0.541	0.441	0.619	0.615	0.514	0.311	0.413	0.679	0.523	0.706	0.522	0.184	0.808	0.687	0.885	0.220	0.452	0.260	0.213	0.385
729	0.378	0.357	0.359	0.593	0.370	0.111	0.817	0.556	0.500	0.522	0.709	0.650	0.228	0.606	0.765	0.450	0.725	0.509	0.818	0.542	0.662	0.521	0.676	0.554	0.427	0.330	0.116	0.449	0.421	0.541	0.436	0.623	0.619	0.511	0.311	0.413	0.666	0.516	0.737	0.524	0.187	0.811	0.687	0.883	0.225	0.452	0.259	0.213	0.378
730	0.378	0.355	0.359	0.593	0.370	0.111	0.815	0.531	0.354	0.522	0.695	0.650	0.228	0.608	0.765	0.460	0.725	0.509	0.818	0.506	0.659	0.607	0.673	0.554	0.458	0.330	0.116	0.449	0.421	0.541	0.436	0.623	0.619	0.505	0.311	0.413	0.662	0.513	0.724	0.527	0.187	0.811	0.687	0.881	0.225	0.452	0.259	0.209	0.371
731	0.378	0.357	0.359	0.593	0.372	0.109	0.777	0.502	0.354	0.502	0.673	0.655	0.228	0.608	0.765	0.440	0.738	0.509	0.804	0.502	0.659	0.607	0.676	0.554	0.480	0.330	0.116	0.449	0.424	0.542	0.436	0.623	0.619	0.503	0.311	0.413	0.659	0.509	0.721	0.527	0.187	0.812	0.687	0.878	0.225	0.452	0.259	0.209	0.364
732	0.381	0.357	0.359	0.593	0.372	0.107	0.773	0.469	0.354	0.510	0.665	0.658	0.231	0.602	0.765	0.427	0.737	0.509	0.764	0.498	0.659	0.607	0.680	0.561	0.495	0.330	0.116	0.449	0.424	0.542	0.431	0.623	0.619	0.503	0.311	0.413	0.655	0.505	0.721	0.527	0.191	0.812	0.682	0.878	0.225	0.393	0.260	0.204	0.357
733	0.381	0.355	0.359	0.589	0.372	0.105	0.775	0.449	0.350	0.522	0.659	0.660	0.231	0.603	0.765	0.421	0.741	0.491	0.729	0.502	0.659	0.607	0.683	0.561	0.502	0.330	0.111	0.452	0.424	0.542	0.426	0.623	0.623	0.503	0.309	0.413	0.655	0.502	0.721	0.527	0.191	0.812	0.682	0.864	0.230	0.393	0.263	0.187	0.350
734	0.381	0.357	0.359	0.589	0.372	0.105	0.782	0.454	0.350	0.522	0.654	0.663	0.228	0.603	0.765	0.417	0.740	0.481	0.716	0.498	0.659	0.607	0.686	0.554	0.511	0.330	0.081	0.455	0.424	0.542	0.426	0.623	0.623	0.503	0.309	0.413	0.652	0.502	0.721	0.527	0.191	0.812	0.682	0.870	0.230	0.399	0.268	0.173	0.345
735	0.384	0.357	0.356	0.589	0.372	0.103	0.791	0.459	0.346	0.526	0.648	0.663	0.228	0.614	0.761	0.421	0.740	0.486	0.782	0.502	0.656	0.601	0.686	0.554	0.514	0.330	0.091	0.457	0.426	0.541	0.421	0.628	0.627	0.500	0.309	0.413	0.652	0.498	0.721	0.527	0.191	0.812	0.682	0.868	0.236	0.399	0.273	0.160	0.338
736	0.384	0.357	0.352	0.589	0.372	0.101	0.808	0.464	0.346	0.526	0.643	0.663	0.228	0.618	0.765	0.427	0.740	0.486	0.791	0.506	0.668	0.595	0.693	0.558	0.514	0.330	0.268	0.460	0.426	0.541	0.415	0.628	0.623	0.500	0.309	0.413	0.645	0.495	0.718	0.530	0.194	0.811	0.682	0.872	0.241	0.405	0.281	0.156	0.331
737	0.384	0.357	0.348	0.589	0.372	0.099	0.817	0.473	0.342	0.526	0.640	0.663	0.226	0.620	0.765	0.430	0.740	0.486	0.800	0.502	0.689	0.589	0.693	0.558	0.520	0.330	0.268	0.466	0.429	0.541	0.410	0.628	0.615	0.500	0.309	0.554	0.642	0.505	0.718	0.530	0.194	0.808	0.682	0.866	0.241	0.411	0.296	0.156	0.326
738	0.384	0.355	0.330	0.589	0.374	0.099	0.820	0.493	0.338	0.526	0.637	0.660	0.226	0.620	0.765	0.427	0.740	0.488	0.809	0.502	0.686	0.589	0.696	0.564	0.526	0.330	0.268	0.469	0.429	0.540	0.410	0.628	0.612	0.500	0.309	0.692	0.639	0.491	0.718	0.530	0.194	0.807	0.677	0.861	0.246	0.411	0.304	0.173	0.319
739	0.387	0.352	0.319	0.589	0.374	0.097	0.817	0.502	0.338	0.530	0.637	0.660	0.226	0.621	0.761	0.430	0.740	0.488	0.813	0.509	0.686	0.577	0.699	0.561	0.533	0.324	0.268	0.472	0.411	0.541	0.390	0.628	0.612	0.503	0.309	0.688	0.639	0.484	0.718	0.530	0.198	0.807	0.677	0.857	0.251	0.411	0.306	0.182	0.314
740	0.387	0.352	0.300	0.589	0.374	0.097	0.817	0.507	0.335	0.534	0.635	0.660	0.226	0.623	0.761	0.434	0.740	0.488	0.822	0.520	0.686	0.571	0.702	0.558	0.539	0.330	0.268	0.472	0.424	0.540	0.405	0.628	0.612	0.505	0.309	0.687	0.639	0.487	0.718	0.530	0.201	0.807	0.677	0.855	0.246	0.417	0.306	0.182	0.310
741	0.387	0.350	0.289	0.589	0.374	0.095	0.820	0.512	0.331	0.538	0.635	0.660	0.226	0.623	0.761	0.440	0.740	0.488	0.827	0.531	0.683	0.558	0.702	0.558	0.545	0.324	0.096	0.475	0.426	0.539	0.410	0.628	0.608	0.508	0.309	0.687	0.642	0.491	0.687	0.530	0.205	0.806	0.687	0.849	0.267	0.417	0.307	0.182	0.305
742	0.387	0.348	0.293	0.589	0.372	0.095	0.822	0.512	0.327	0.522	0.635	0.660	0.226	0.624	0.765	0.447	0.740	0.488	0.836	0.542	0.680	0.546	0.702	0.564	0.561	0.324	0.086	0.478	0.429	0.539	0.410	0.628	0.608	0.508	0.309	0.685	0.642	0.491	0.718	0.530	0.208	0.806	0.692	0.846	0.272	0.423	0.307	0.178	0.300
743	0.387	0.346	0.348	0.589	0.372	0.095	0.822	0.517	0.327	0.522	0.632	0.658	0.226	0.624	0.765	0.447	0.740	0.491	0.849	0.546	0.680	0.540	0.706	0.574	0.561	0.324	0.131	0.481	0.429	0.538	0.410	0.628	0.612	0.511	0.309	0.683	0.642	0.495	0.749	0.530	0.208	0.806	0.697	0.842	0.272	0.423	0.306	0.178	0.296
744	0.387	0.341	0.267	0.589	0.372	0.095	0.820	0.483	0.323	0.522	0.629	0.646	0.228	0.626	0.765	0.437	0.743	0.491	0.862	0.554	0.680	0.528	0.706	0.584	0.564	0.324	0.273	0.481	0.426	0.538	0.410	0.628	0.615	0.514	0.309	0.679	0.635	0.495	0.737	0.527	0.208	0.806	0.682	0.840	0.277	0.429	0.307	0.178	0.291
745	0.384	0.339	0.285	0.597	0.372	0.095	0.820	0.507	0.319	0.522	0.618	0.648	0.228	0.626	0.765	0.427	0.755	0.491	0.867	0.554	0.680	0.521	0.709	0.591	0.573	0.324	0.308	0.481	0.426	0.538	0.410	0.628	0.615	0.516	0.306	0.671	0.635	0.495	0.737	0.530	0.208	0.807	0.687	0.832	0.277	0.435	0.311	0.173	0.286
746	0.384	0.336	0.289	0.601	0.372	0.093	0.826	0.522	0.319	0.522	0.618	0.648	0.228	0.627	0.765	0.421	0.747	0.488	0.871	0.557	0.677	0.515	0.709	0.568	0.579	0.324	0.283	0.484	0.426	0.539	0.415	0.628	0.615	0.519	0.306	0.673	0.635	0.495	0.737	0.533	0.212	0.807	0.687	0.827	0.277	0.435	0.314	0.187	0.281
747	0.381	0.339	0.289	0.601	0.372	0.089	0.831	0.527	0.315	0.522	0.615	0.650	0.231	0.629	0.769	0.434	0.744	0.488	0.871	0.557	0.680	0.509	0.709	0.568	0.583	0.324	0.227	0.484	0.426	0.540	0.421	0.628	0.615	0.525	0.306	0.667	0.632	0.495	0.737	0.530	0.212	0.807	0.687	0.823	0.283	0.452	0.317	0.200	0.279
748	0.381	0.350	0.289	0.597	0.372	0.087	0.833	0.531	0.315	0.522	0.615	0.648	0.231	0.632	0.769	0.259	0.743	0.488	0.876	0.554	0.683	0.509	0.709	0.568	0.586	0.330	0.167	0.484	0.426	0.541	0.421	0.628	0.615	0.527	0.306	0.660	0.628	0.498	0.740	0.530	0.212	0.806	0.692	0.821	0.283	0.452	0.319	0.204	0.274
749	0.378	0.359	0.293	0.601	0.372	0.087	0.833	0.531	0.312	0.538	0.615	0.648	0.231	0.633	0.769	0.243	0.744	0.488	0.871	0.554	0.683	0.503	0.709	0.571	0.586	0.330	0.131	0.484	0.429	0.541	0.426	0.628	0.612	0.527	0.306	0.650	0.628	0.502	0.740	0.530	0.198	0.806	0.692	0.821	0.283	0.458	0.319	0.209	0.270
750	0.378	0.355	0.293	0.601	0.372	0.089	0.831	0.536	0.312	0.522	0.613	0.648	0.231	0.635	0.769	0.256	0.749	0.488	0.871	0.550	0.683	0.503	0.706	0.571	0.589	0.330	0.152	0.484	0.429	0.540	0.431	0.628	0.612	0.530	0.306	0.638	0.628	0.502	0.734	0.533	0.198	0.806	0.697	0.819	0.283	0.458	0.319	0.209	0.267
751	0.378	0.341	0.293	0.601	0.372	0.091	0.831	0.541	0.312	0.526	0.613	0.648	0.228	0.636	0.769	0.298	0.766	0.488	0.871	0.550	0.683	0.503	0.706	0.574	0.589	0.330	0.273	0.484	0.429	0.540	0.431	0.628	0.612	0.533	0.306	0.625	0.628	0.505	0.731	0.535	0.205	0.806	0.697	0.819	0.283	0.458	0.319	0.209	0.265
752	0.375	0.314	0.293	0.601	0.372	0.093	0.831	0.546	0.312	0.526	0.613	0.648	0.228	0.636	0.769	0.372	0.772	0.486	0.871	0.550	0.692	0.503	0.696	0.581	0.592	0.318	0.268	0.481	0.429	0.540	0.431	0.628	0.612	0.533	0.304	0.610	0.628	0.509	0.731	0.535	0.208	0.807	0.702	0.821	0.283	0.458	0.319	0.209	0.262
753	0.375	0.330	0.293	0.597	0.374	0.095	0.831	0.551	0.312	0.522	0.613	0.646	0.228	0.638	0.773	0.382	0.776	0.486	0.871	0.550	0.671	0.503	0.686	0.584	0.595	0.313	0.263	0.481	0.429	0.540	0.436	0.628	0.612	0.536	0.304	0.594	0.625	0.513	0.724	0.535	0.198	0.807	0.707	0.819	0.288	0.458	0.319	0.209	0.258
754	0.372	0.302	0.293	0.597	0.374	0.095	0.831	0.556	0.312	0.522	0.613	0.648	0.228	0.638	0.777	0.382	0.779	0.486	0.871	0.550	0.653	0.497	0.683	0.587	0.598	0.313	0.253	0.478	0.429	0.540	0.441	0.632	0.612	0.536	0.311	0.577	0.625	0.516	0.721	0.535	0.184	0.807	0.707	0.836	0.288	0.458	0.319	0.209	0.255
755	0.369	0.325	0.293	0.597	0.374	0.095	0.831	0.556	0.312	0.518	0.610	0.648	0.226	0.639	0.777	0.382	0.782	0.486	0.867	0.550	0.659	0.497	0.680	0.591	0.598	0.307	0.242	0.478	0.426	0.540	0.441	0.632	0.608	0.541	0.311	0.558	0.625	0.523	0.718	0.535	0.166	0.808	0.707	0.832	0.288	0.464	0.315	0.209	0.253
756	0.369	0.343	0.289	0.597	0.374	0.097	0.831	0.556	0.315	0.518	0.610	0.648	0.226	0.639	0.777	0.379	0.784	0.483	0.867	0.554	0.662	0.497	0.676	0.591	0.598	0.307	0.232	0.475	0.416	0.540	0.446	0.632	0.608	0.544	0.311	0.538	0.625	0.527	0.715	0.535	0.166	0.808	0.712	0.838	0.288	0.464	0.312	0.191	0.253
757	0.366	0.343	0.293	0.593	0.374	0.097	0.831	0.556	0.427	0.514	0.610	0.648	0.226	0.639	0.777	0.375	0.784	0.483	0.867	0.554	0.665	0.497	0.676	0.594	0.595	0.307	0.217	0.475	0.413	0.540	0.446	0.632	0.608	0.541	0.311	0.517	0.625	0.534	0.715	0.538	0.177	0.808	0.722	0.840	0.293	0.470	0.309	0.182	0.251
758	0.366	0.343	0.296	0.593	0.374	0.097	0.831	0.546	0.496	0.510	0.607	0.648	0.226	0.639	0.777	0.375	0.778	0.483	0.862	0.554	0.665	0.497	0.676	0.594	0.589	0.307	0.207	0.475	0.411	0.540	0.451	0.636	0.604	0.544	0.311	0.496	0.628	0.538	0.715	0.541	0.187	0.808	0.727	0.842	0.314	0.470	0.306	0.173	0.248
759	0.362	0.316	0.300	0.589	0.376	0.099	0.833	0.536	0.550	0.510	0.604	0.650	0.226	0.639	0.777	0.379	0.735	0.483	0.862	0.557	0.668	0.497	0.676	0.594	0.586	0.301	0.192	0.475	0.411	0.540	0.462	0.636	0.604	0.549	0.311	0.473	0.632	0.545	0.712	0.541	0.194	0.810	0.722	0.842	0.304	0.470	0.304	0.169	0.246
760	0.362	0.316	0.300	0.585	0.376	0.099	0.833	0.536	0.573	0.510	0.604	0.653	0.226	0.638	0.777	0.385	0.732	0.481	0.858	0.557	0.674	0.497	0.680	0.591	0.583	0.301	0.182	0.475	0.411	0.527	0.467	0.640	0.608	0.552	0.311	0.452	0.635	0.548	0.712	0.543	0.205	0.810	0.717	0.846	0.304	0.470	0.302	0.164	0.246
761	0.362	0.336	0.300	0.581	0.376	0.097	0.835	0.531	0.588	0.510	0.607	0.650	0.223	0.638	0.777	0.398	0.735	0.481	0.853	0.561	0.674	0.497	0.680	0.587	0.579	0.301	0.177	0.475	0.411	0.533	0.467	0.640	0.615	0.555	0.311	0.429	0.635	0.559	0.712	0.543	0.205	0.810	0.712	0.849	0.304	0.470	0.304	0.160	0.246
762	0.362	0.343	0.304	0.577	0.378	0.103	0.837	0.531	0.600	0.514	0.588	0.653	0.223	0.638	0.777	0.408	0.676	0.478	0.853	0.561	0.674	0.503	0.680	0.584	0.579	0.301	0.172	0.475	0.408	0.539	0.467	0.644	0.604	0.555	0.311	0.406	0.635	0.566	0.712	0.543	0.208	0.811	0.707	0.827	0.304	0.470	0.302	0.160	0.243
763	0.359	0.346	0.311	0.573	0.378	0.103	0.837	0.527	0.623	0.514	0.549	0.653	0.223	0.638	0.777	0.417	0.732	0.478	0.849	0.565	0.674	0.503	0.680	0.581	0.576	0.301	0.167	0.475	0.405	0.541	0.467	0.644	0.608	0.558	0.314	0.383	0.632	0.573	0.712	0.546	0.223	0.812	0.702	0.829	0.304	0.464	0.304	0.169	0.243
764	0.359	0.343	0.311	0.573	0.380	0.101	0.840	0.522	0.623	0.518	0.629	0.653	0.220	0.638	0.777	0.427	0.746	0.478	0.844	0.565	0.674	0.503	0.683	0.581	0.573	0.301	0.167	0.475	0.403	0.542	0.472	0.649	0.604	0.558	0.314	0.360	0.632	0.581	0.712	0.546	0.230	0.814	0.697	0.838	0.304	0.458	0.307	0.178	0.243
765	0.359	0.343	0.319	0.569	0.380	0.099	0.842	0.517	0.631	0.518	0.629	0.653	0.220	0.636	0.780	0.450	0.755	0.476	0.840	0.565	0.674	0.509	0.686	0.587	0.570	0.256	0.157	0.475	0.403	0.540	0.472	0.649	0.585	0.558	0.314	0.263	0.628	0.588	0.712	0.554	0.244	0.817	0.687	0.842	0.298	0.458	0.311	0.187	0.243
766	0.356	0.343	0.319	0.569	0.382	0.097	0.844	0.507	0.638	0.518	0.629	0.650	0.217	0.636	0.780	0.456	0.753	0.476	0.831	0.561	0.677	0.509	0.686	0.591	0.570	0.290	0.136	0.478	0.424	0.538	0.472	0.649	0.585	0.560	0.316	0.350	0.628	0.595	0.712	0.557	0.247	0.818	0.682	0.844	0.298	0.458	0.312	0.196	0.243
767	0.356	0.346	0.315	0.569	0.382	0.097	0.846	0.493	0.631	0.522	0.626	0.650	0.217	0.636	0.780	0.456	0.753	0.476	0.822	0.561	0.683	0.515	0.689	0.591	0.567	0.290	0.136	0.481	0.424	0.537	0.472	0.653	0.588	0.560	0.319	0.438	0.628	0.616	0.715	0.557	0.244	0.819	0.677	0.844	0.298	0.452	0.314	0.200	0.243
768	0.356	0.346	0.315	0.569	0.384	0.099	0.849	0.483	0.619	0.526	0.626	0.650	0.215	0.636	0.780	0.456	0.750	0.478	0.809	0.557	0.686	0.534	0.693	0.591	0.567	0.295	0.146	0.481	0.424	0.537	0.472	0.653	0.596	0.563	0.321	0.417	0.625	0.624	0.715	0.560	0.244	0.820	0.601	0.842	0.267	0.452	0.306	0.204	0.246
769	0.353	0.348	0.315	0.569	0.386	0.099	0.862	0.469	0.615	0.530	0.626	0.655	0.215	0.636	0.784	0.456	0.750	0.481	0.804	0.557	0.689	0.540	0.696	0.591	0.564	0.295	0.162	0.484	0.424	0.536	0.477	0.653	0.604	0.566	0.323	0.406	0.625	0.634	0.715	0.560	0.240	0.822	0.646	0.842	0.272	0.452	0.302	0.204	0.246
770	0.353	0.348	0.322	0.569	0.392	0.099	0.855	0.464	0.604	0.534	0.624	0.653	0.212	0.636	0.788	0.460	0.749	0.483	0.796	0.561	0.692	0.540	0.699	0.591	0.564	0.301	0.177	0.487	0.424	0.535	0.477	0.653	0.608	0.566	0.326	0.402	0.622	0.634	0.715	0.563	0.240	0.822	0.646	0.842	0.283	0.452	0.299	0.204	0.246
771	0.350	0.348	0.322	0.573	0.396	0.099	0.862	0.454	0.592	0.538	0.574	0.653	0.209	0.632	0.788	0.460	0.735	0.483	0.791	0.561	0.692	0.540	0.702	0.594	0.564	0.301	0.187	0.487	0.395	0.534	0.482	0.657	0.615	0.571	0.328	0.398	0.618	0.634	0.715	0.554	0.240	0.822	0.641	0.844	0.288	0.452	0.299	0.204	0.248
772	0.347	0.346	0.322	0.581	0.398	0.097	0.862	0.449	0.585	0.542	0.591	0.655	0.209	0.594	0.788	0.460	0.735	0.486	0.787	0.557	0.692	0.540	0.706	0.597	0.564	0.301	0.207	0.490	0.395	0.534	0.487	0.657	0.615	0.571	0.331	0.398	0.615	0.634	0.718	0.554	0.180	0.823	0.631	0.844	0.288	0.452	0.317	0.204	0.251
773	0.347	0.346	0.326	0.589	0.398	0.099	0.864	0.444	0.577	0.550	0.596	0.655	0.207	0.638	0.788	0.466	0.740	0.486	0.778	0.550	0.695	0.540	0.709	0.597	0.564	0.301	0.217	0.493	0.395	0.533	0.482	0.657	0.615	0.582	0.333	0.398	0.615	0.631	0.718	0.557	0.208	0.823	0.631	0.844	0.288	0.446	0.314	0.209	0.251
774	0.344	0.343	0.333	0.589	0.400	0.099	0.864	0.449	0.565	0.554	0.604	0.658	0.207	0.638	0.788	0.466	0.746	0.486	0.773	0.542	0.695	0.540	0.709	0.597	0.564	0.307	0.227	0.496	0.397	0.533	0.482	0.657	0.615	0.585	0.336	0.400	0.615	0.631	0.721	0.557	0.205	0.823	0.626	0.846	0.283	0.446	0.304	0.213	0.253
775	0.341	0.341	0.352	0.593	0.402	0.099	0.864	0.435	0.542	0.554	0.610	0.658	0.204	0.581	0.788	0.463	0.750	0.483	0.769	0.539	0.695	0.540	0.712	0.601	0.564	0.307	0.227	0.499	0.397	0.534	0.487	0.661	0.615	0.585	0.336	0.404	0.611	0.631	0.721	0.571	0.205	0.823	0.621	0.844	0.283	0.446	0.301	0.213	0.255
776	0.341	0.339	0.374	0.593	0.400	0.099	0.866	0.391	0.527	0.550	0.613	0.660	0.204	0.609	0.788	0.450	0.705	0.483	0.756	0.535	0.695	0.540	0.712	0.607	0.564	0.307	0.253	0.499	0.397	0.535	0.492	0.661	0.585	0.588	0.338	0.408	0.611	0.627	0.721	0.546	0.205	0.823	0.621	0.846	0.283	0.440	0.311	0.213	0.258
777	0.338	0.336	0.370	0.593	0.400	0.097	0.866	0.391	0.496	0.546	0.615	0.660	0.204	0.614	0.788	0.443	0.710	0.473	0.756	0.531	0.695	0.540	0.712	0.614	0.567	0.307	0.247	0.501	0.400	0.536	0.492	0.665	0.592	0.588	0.341	0.410	0.611	0.627	0.721	0.535	0.208	0.823	0.616	0.849	0.277	0.429	0.304	0.218	0.262
778	0.338	0.332	0.363	0.589	0.402	0.097	0.866	0.396	0.431	0.546	0.621	0.660	0.201	0.618	0.784	0.440	0.725	0.473	0.751	0.528	0.695	0.546	0.712	0.617	0.567	0.307	0.237	0.501	0.400	0.537	0.497	0.665	0.612	0.588	0.341	0.410	0.611	0.627	0.724	0.530	0.208	0.823	0.616	0.849	0.277	0.429	0.301	0.222	0.265
779	0.334	0.336	0.359	0.585	0.402	0.095	0.866	0.406	0.412	0.550	0.624	0.665	0.201	0.621	0.780	0.427	0.735	0.478	0.747	0.524	0.695	0.558	0.712	0.624	0.570	0.307	0.232	0.504	0.403	0.532	0.492	0.665	0.631	0.588	0.341	0.410	0.611	0.627	0.724	0.535	0.208	0.822	0.611	0.851	0.277	0.423	0.298	0.227	0.267
780	0.334	0.332	0.359	0.585	0.402	0.095	0.866	0.406	0.392	0.550	0.626	0.672	0.198	0.626	0.777	0.417	0.740	0.486	0.742	0.520	0.695	0.564	0.712	0.627	0.570	0.307	0.232	0.504	0.405	0.529	0.492	0.669	0.638	0.588	0.341	0.412	0.611	0.642	0.728	0.554	0.208	0.822	0.606	0.853	0.272	0.423	0.296	0.227	0.272
781	0.338	0.330	0.356	0.585	0.402	0.093	0.866	0.401	0.377	0.546	0.635	0.677	0.198	0.629	0.777	0.408	0.740	0.491	0.742	0.520	0.692	0.564	0.699	0.637	0.573	0.301	0.232	0.510	0.408	0.530	0.497	0.674	0.631	0.588	0.333	0.412	0.628	0.634	0.728	0.560	0.208	0.822	0.586	0.855	0.267	0.423	0.294	0.227	0.274
782	0.338	0.327	0.348	0.585	0.402	0.093	0.869	0.391	0.365	0.534	0.648	0.680	0.198	0.632	0.777	0.398	0.738	0.501	0.738	0.517	0.692	0.564	0.689	0.640	0.576	0.301	0.227	0.510	0.411	0.532	0.492	0.678	0.635	0.588	0.333	0.415	0.632	0.620	0.731	0.560	0.208	0.822	0.571	0.857	0.262	0.423	0.294	0.227	0.279
783	0.338	0.327	0.344	0.585	0.400	0.091	0.869	0.386	0.354	0.530	0.613	0.682	0.198	0.636	0.777	0.385	0.737	0.509	0.733	0.513	0.689	0.564	0.693	0.637	0.576	0.301	0.227	0.510	0.413	0.534	0.492	0.678	0.650	0.588	0.336	0.413	0.632	0.620	0.731	0.549	0.208	0.822	0.561	0.859	0.230	0.429	0.294	0.218	0.288
784	0.341	0.330	0.337	0.585	0.400	0.091	0.869	0.386	0.342	0.530	0.665	0.684	0.198	0.642	0.777	0.375	0.735	0.514	0.729	0.509	0.689	0.564	0.693	0.637	0.586	0.295	0.222	0.510	0.413	0.535	0.487	0.682	0.662	0.588	0.333	0.412	0.632	0.616	0.734	0.546	0.208	0.822	0.556	0.861	0.246	0.429	0.294	0.218	0.303
785	0.341	0.332	0.333	0.585	0.398	0.089	0.869	0.382	0.331	0.526	0.657	0.687	0.196	0.648	0.777	0.375	0.735	0.517	0.733	0.506	0.689	0.564	0.693	0.637	0.586	0.295	0.222	0.507	0.416	0.535	0.482	0.682	0.665	0.588	0.333	0.408	0.628	0.616	0.737	0.549	0.208	0.822	0.551	0.864	0.251	0.429	0.294	0.218	0.310
786	0.344	0.332	0.330	0.573	0.396	0.089	0.869	0.382	0.319	0.526	0.651	0.689	0.196	0.656	0.777	0.372	0.735	0.519	0.733	0.506	0.689	0.564	0.696	0.637	0.589	0.290	0.217	0.507	0.416	0.536	0.477	0.686	0.673	0.588	0.333	0.646	0.628	0.616	0.737	0.552	0.155	0.820	0.545	0.868	0.251	0.429	0.294	0.218	0.305
787	0.344	0.327	0.330	0.565	0.394	0.089	0.878	0.382	0.308	0.526	0.648	0.692	0.196	0.659	0.746	0.369	0.735	0.522	0.738	0.502	0.689	0.564	0.696	0.637	0.589	0.290	0.212	0.507	0.418	0.535	0.477	0.686	0.677	0.588	0.333	0.771	0.625	0.613	0.740	0.571	0.152	0.820	0.540	0.870	0.251	0.429	0.294	0.218	0.288
788	0.347	0.330	0.326	0.565	0.394	0.089	0.871	0.382	0.292	0.522	0.643	0.692	0.196	0.660	0.777	0.366	0.735	0.519	0.738	0.498	0.689	0.564	0.696	0.637	0.589	0.290	0.217	0.507	0.418	0.536	0.472	0.690	0.681	0.588	0.333	0.867	0.625	0.613	0.740	0.576	0.159	0.820	0.535	0.876	0.251	0.435	0.294	0.218	0.279
789	0.347	0.332	0.326	0.560	0.392	0.089	0.871	0.377	0.281	0.522	0.640	0.699	0.196	0.660	0.777	0.359	0.697	0.512	0.738	0.498	0.689	0.564	0.699	0.637	0.589	0.284	0.217	0.507	0.418	0.537	0.467	0.690	0.681	0.588	0.336	0.937	0.625	0.613	0.740	0.568	0.155	0.820	0.535	0.881	0.251	0.429	0.293	0.218	0.310
790	0.350	0.325	0.326	0.560	0.390	0.087	0.871	0.377	0.269	0.518	0.640	0.699	0.198	0.662	0.777	0.356	0.713	0.501	0.742	0.494	0.689	0.558	0.699	0.634	0.592	0.284	0.217	0.507	0.418	0.538	0.451	0.690	0.681	0.588	0.336	0.981	0.618	0.613	0.740	0.568	0.170	0.820	0.530	0.885	0.257	0.393	0.293	0.218	0.314
791	0.350	0.325	0.326	0.560	0.390	0.087	0.871	0.377	0.254	0.518	0.637	0.699	0.198	0.663	0.780	0.353	0.741	0.494	0.742	0.491	0.689	0.558	0.699	0.634	0.592	0.284	0.222	0.507	0.418	0.540	0.462	0.695	0.681	0.591	0.336	1.000	0.625	0.613	0.740	0.568	0.194	0.823	0.535	0.889	0.257	0.411	0.319	0.218	0.307
792	0.353	0.327	0.326	0.565	0.388	0.095	0.871	0.386	0.262	0.514	0.632	0.699	0.201	0.665	0.780	0.356	0.749	0.488	0.747	0.491	0.692	0.552	0.702	0.630	0.592	0.284	0.232	0.510	0.421	0.542	0.467	0.699	0.681	0.591	0.338	0.998	0.625	0.613	0.743	0.571	0.208	0.823	0.520	0.893	0.257	0.411	0.307	0.218	0.300
793	0.353	0.327	0.322	0.569	0.388	0.095	0.873	0.391	0.254	0.514	0.629	0.699	0.201	0.666	0.780	0.356	0.755	0.488	0.747	0.487	0.692	0.546	0.706	0.630	0.595	0.284	0.207	0.510	0.421	0.546	0.477	0.699	0.688	0.588	0.341	0.975	0.625	0.613	0.743	0.571	0.208	0.823	0.551	0.893	0.262	0.423	0.294	0.218	0.293
794	0.356	0.325	0.322	0.569	0.388	0.095	0.873	0.386	0.246	0.514	0.626	0.699	0.204	0.666	0.780	0.356	0.755	0.488	0.751	0.487	0.692	0.540	0.709	0.627	0.595	0.307	0.247	0.513	0.421	0.550	0.477	0.699	0.685	0.591	0.341	0.933	0.625	0.613	0.743	0.571	0.208	0.824	0.551	0.893	0.262	0.423	0.302	0.218	0.300
795	0.356	0.325	0.322	0.573	0.388	0.083	0.878	0.382	0.235	0.514	0.632	0.701	0.207	0.666	0.780	0.356	0.756	0.488	0.756	0.483	0.698	0.528	0.725	0.617	0.598	0.233	0.263	0.513	0.424	0.551	0.472	0.699	0.685	0.591	0.343	0.873	0.622	0.616	0.743	0.571	0.208	0.824	0.545	0.896	0.262	0.429	0.312	0.218	0.303
796	0.356	0.327	0.322	0.573	0.390	0.085	0.875	0.512	0.219	0.518	0.637	0.701	0.207	0.666	0.777	0.353	0.753	0.488	0.756	0.483	0.707	0.528	0.725	0.611	0.598	0.273	0.268	0.516	0.424	0.552	0.467	0.703	0.681	0.588	0.343	0.798	0.622	0.616	0.746	0.571	0.201	0.824	0.545	0.898	0.267	0.429	0.314	0.218	0.303
797	0.359	0.327	0.322	0.573	0.416	0.089	0.878	0.512	0.219	0.522	0.640	0.701	0.207	0.666	0.777	0.346	0.732	0.488	0.756	0.483	0.707	0.521	0.728	0.607	0.604	0.284	0.273	0.516	0.426	0.552	0.467	0.703	0.681	0.585	0.343	0.708	0.622	0.620	0.746	0.571	0.184	0.824	0.545	0.898	0.267	0.429	0.306	0.218	0.286
798	0.359	0.332	0.296	0.573	0.426	0.085	0.875	0.512	0.231	0.526	0.640	0.706	0.207	0.666	0.777	0.343	0.717	0.488	0.760	0.483	0.704	0.521	0.725	0.611	0.607	0.295	0.273	0.519	0.426	0.549	0.467	0.703	0.669	0.585	0.343	0.381	0.622	0.599	0.740	0.568	0.170	0.825	0.556	0.900	0.272	0.423	0.298	0.222	0.293
799	0.359	0.336	0.319	0.577	0.430	0.093	0.878	0.512	0.235	0.526	0.640	0.706	0.207	0.665	0.777	0.337	0.702	0.488	0.764	0.491	0.704	0.521	0.725	0.611	0.607	0.295	0.278	0.519	0.429	0.549	0.472	0.703	0.662	0.582	0.343	0.581	0.622	0.602	0.715	0.565	0.163	0.825	0.566	0.900	0.262	0.423	0.289	0.222	0.286
800	0.359	0.336	0.322	0.577	0.432	0.093	0.875	0.507	0.235	0.526	0.640	0.706	0.207	0.665	0.784	0.337	0.690	0.488	0.764	0.483	0.707	0.515	0.722	0.607	0.611	0.301	0.288	0.519	0.429	0.543	0.477	0.703	0.658	0.580	0.343	0.656	0.622	0.588	0.718	0.563	0.187	0.829	0.586	0.900	0.257	0.417	0.283	0.240	0.288
801	0.359	0.339	0.322	0.577	0.432	0.093	0.878	0.498	0.238	0.530	0.626	0.706	0.207	0.665	0.784	0.337	0.684	0.491	0.769	0.487	0.695	0.515	0.718	0.607	0.611	0.301	0.288	0.519	0.429	0.540	0.482	0.703	0.658	0.580	0.343	0.685	0.622	0.584	0.718	0.563	0.208	0.833	0.596	0.902	0.262	0.417	0.280	0.240	0.288
802	0.359	0.339	0.319	0.581	0.432	0.093	0.878	0.478	0.223	0.534	0.635	0.709	0.207	0.665	0.788	0.333	0.685	0.524	0.769	0.483	0.674	0.515	0.718	0.607	0.611	0.307	0.298	0.519	0.432	0.538	0.482	0.703	0.654	0.580	0.341	0.412	0.622	0.584	0.721	0.560	0.208	0.834	0.591	0.902	0.262	0.417	0.278	0.244	0.291
803	0.359	0.341	0.319	0.577	0.430	0.097	0.855	0.464	0.265	0.546	0.621	0.709	0.207	0.665	0.792	0.320	0.694	0.522	0.769	0.483	0.674	0.515	0.715	0.604	0.614	0.307	0.303	0.522	0.432	0.535	0.487	0.707	0.654	0.577	0.341	0.331	0.622	0.584	0.721	0.557	0.208	0.834	0.591	0.902	0.262	0.417	0.278	0.244	0.291
804	0.359	0.341	0.315	0.577	0.426	0.103	0.860	0.444	0.265	0.546	0.613	0.711	0.207	0.665	0.792	0.392	0.720	0.519	0.769	0.480	0.671	0.509	0.709	0.604	0.614	0.313	0.308	0.522	0.432	0.530	0.492	0.707	0.650	0.577	0.338	0.296	0.622	0.588	0.724	0.554	0.208	0.833	0.586	0.902	0.267	0.423	0.278	0.244	0.293
805	0.362	0.336	0.311	0.573	0.418	0.099	0.869	0.435	0.281	0.546	0.610	0.714	0.204	0.665	0.792	0.388	0.738	0.514	0.773	0.483	0.668	0.509	0.702	0.604	0.617	0.318	0.308	0.522	0.434	0.521	0.487	0.707	0.646	0.574	0.338	0.277	0.615	0.591	0.724	0.552	0.201	0.831	0.586	0.902	0.267	0.417	0.278	0.244	0.293
806	0.362	0.336	0.307	0.581	0.410	0.097	0.864	0.425	0.281	0.546	0.607	0.714	0.204	0.665	0.792	0.382	0.744	0.509	0.773	0.487	0.671	0.503	0.696	0.597	0.617	0.324	0.313	0.522	0.434	0.512	0.482	0.707	0.642	0.574	0.336	0.637	0.615	0.588	0.724	0.552	0.194	0.829	0.586	0.902	0.267	0.417	0.278	0.244	0.293
807	0.362	0.362	0.307	0.585	0.402	0.097	0.864	0.425	0.281	0.550	0.604	0.716	0.201	0.663	0.792	0.375	0.744	0.506	0.773	0.487	0.668	0.503	0.689	0.597	0.620	0.324	0.318	0.537	0.437	0.511	0.487	0.707	0.638	0.571	0.336	0.590	0.615	0.588	0.724	0.549	0.208	0.829	0.586	0.902	0.267	0.417	0.278	0.244	0.296
808	0.362	0.362	0.304	0.585	0.390	0.091	0.864	0.430	0.281	0.550	0.602	0.716	0.198	0.663	0.788	0.372	0.743	0.506	0.773	0.487	0.668	0.497	0.683	0.597	0.620	0.330	0.313	0.534	0.437	0.516	0.487	0.707	0.638	0.571	0.336	0.508	0.615	0.588	0.724	0.546	0.201	0.828	0.586	0.902	0.267	0.417	0.278	0.244	0.300
809	0.366	0.357	0.304	0.585	0.386	0.093	0.864	0.444	0.281	0.550	0.596	0.718	0.198	0.663	0.788	0.375	0.740	0.504	0.773	0.487	0.668	0.497	0.673	0.594	0.626	0.335	0.308	0.534	0.437	0.528	0.487	0.707	0.638	0.571	0.333	0.463	0.615	0.602	0.724	0.546	0.198	0.828	0.591	0.904	0.267	0.417	0.278	0.244	0.303
810	0.369	0.355	0.296	0.581	0.382	0.097	0.864	0.459	0.281	0.462	0.618	0.718	0.196	0.663	0.788	0.379	0.735	0.504	0.778	0.487	0.671	0.491	0.667	0.594	0.623	0.335	0.298	0.528	0.439	0.532	0.487	0.707	0.635	0.571	0.333	0.463	0.622	0.591	0.724	0.546	0.201	0.827	0.591	0.904	0.267	0.417	0.278	0.244	0.307
811	0.372	0.355	0.296	0.581	0.384	0.097	0.866	0.473	0.273	0.494	0.610	0.721	0.193	0.662	0.784	0.369	0.726	0.501	0.773	0.487	0.671	0.491	0.660	0.591	0.614	0.341	0.293	0.528	0.439	0.487	0.487	0.711	0.631	0.571	0.331	0.463	0.622	0.595	0.724	0.546	0.212	0.827	0.596	0.906	0.267	0.417	0.278	0.244	0.312
812	0.375	0.352	0.293	0.581	0.382	0.095	0.866	0.478	0.254	0.518	0.610	0.723	0.193	0.662	0.780	0.362	0.708	0.501	0.778	0.480	0.665	0.466	0.650	0.591	0.604	0.347	0.298	0.528	0.439	0.453	0.487	0.707	0.627	0.571	0.326	0.463	0.622	0.595	0.724	0.546	0.226	0.825	0.606	0.908	0.267	0.417	0.280	0.240	0.314
813	0.375	0.352	0.289	0.581	0.382	0.091	0.866	0.493	0.235	0.530	0.613	0.726	0.190	0.663	0.777	0.359	0.691	0.499	0.778	0.476	0.662	0.454	0.644	0.591	0.592	0.352	0.308	0.525	0.439	0.456	0.492	0.707	0.627	0.571	0.323	0.463	0.618	0.599	0.728	0.546	0.237	0.824	0.611	0.910	0.262	0.417	0.280	0.244	0.317
814	0.381	0.350	0.285	0.577	0.384	0.091	0.864	0.493	0.231	0.538	0.613	0.728	0.187	0.665	0.773	0.359	0.679	0.496	0.778	0.483	0.659	0.491	0.638	0.591	0.598	0.330	0.308	0.525	0.442	0.468	0.497	0.707	0.627	0.571	0.323	0.463	0.618	0.595	0.728	0.557	0.240	0.823	0.616	0.913	0.262	0.411	0.281	0.244	0.317
815	0.384	0.348	0.285	0.577	0.382	0.089	0.864	0.488	0.227	0.546	0.610	0.731	0.185	0.572	0.765	0.359	0.681	0.496	0.782	0.494	0.656	0.503	0.634	0.591	0.604	0.307	0.303	0.525	0.442	0.477	0.497	0.707	0.623	0.569	0.323	0.463	0.622	0.591	0.728	0.565	0.240	0.814	0.626	0.915	0.262	0.411	0.281	0.249	0.319
816	0.387	0.348	0.281	0.577	0.384	0.089	0.860	0.493	0.227	0.550	0.610	0.735	0.185	0.564	0.761	0.359	0.705	0.494	0.782	0.494	0.659	0.509	0.631	0.591	0.607	0.273	0.298	0.525	0.442	0.482	0.503	0.707	0.623	0.569	0.323	0.463	0.618	0.595	0.728	0.563	0.244	0.812	0.626	0.917	0.262	0.405	0.283	0.249	0.322
817	0.391	0.348	0.281	0.577	0.382	0.087	0.860	0.493	0.223	0.554	0.607	0.738	0.182	0.599	0.758	0.359	0.723	0.491	0.778	0.491	0.659	0.509	0.625	0.587	0.611	0.244	0.298	0.522	0.442	0.485	0.503	0.711	0.619	0.569	0.323	0.463	0.622	0.595	0.728	0.560	0.247	0.810	0.626	0.921	0.257	0.405	0.283	0.249	0.324
818	0.394	0.346	0.278	0.577	0.382	0.089	0.860	0.493	0.219	0.558	0.604	0.738	0.182	0.636	0.750	0.356	0.735	0.488	0.782	0.491	0.656	0.503	0.612	0.587	0.611	0.222	0.318	0.522	0.442	0.488	0.508	0.711	0.615	0.569	0.321	0.575	0.622	0.591	0.728	0.579	0.240	0.807	0.626	0.923	0.257	0.399	0.285	0.249	0.324
819	0.394	0.346	0.263	0.577	0.382	0.089	0.860	0.498	0.215	0.562	0.602	0.748	0.179	0.638	0.746	0.356	0.741	0.488	0.778	0.491	0.656	0.503	0.608	0.584	0.607	0.307	0.323	0.519	0.442	0.491	0.508	0.715	0.615	0.566	0.321	0.510	0.622	0.588	0.728	0.568	0.237	0.807	0.606	0.925	0.257	0.399	0.286	0.249	0.324
820	0.394	0.348	0.296	0.573	0.382	0.087	0.855	0.512	0.212	0.570	0.599	0.750	0.177	0.549	0.742	0.294	0.743	0.486	0.778	0.498	0.653	0.503	0.608	0.584	0.607	0.335	0.323	0.519	0.442	0.494	0.528	0.715	0.615	0.566	0.321	0.442	0.622	0.584	0.731	0.560	0.237	0.806	0.596	0.928	0.251	0.399	0.286	0.253	0.322
821	0.397	0.346	0.304	0.573	0.382	0.087	0.855	0.517	0.215	0.578	0.599	0.752	0.174	0.602	0.742	0.304	0.743	0.483	0.778	0.494	0.647	0.503	0.608	0.584	0.607	0.347	0.318	0.516	0.442	0.496	0.538	0.720	0.615	0.566	0.321	0.377	0.625	0.581	0.731	0.554	0.237	0.806	0.591	0.930	0.246	0.393	0.288	0.253	0.322
822	0.397	0.346	0.304	0.573	0.386	0.087	0.851	0.517	0.212	0.582	0.602	0.752	0.174	0.635	0.739	0.324	0.744	0.483	0.778	0.491	0.631	0.503	0.608	0.581	0.607	0.352	0.313	0.516	0.442	0.499	0.544	0.720	0.615	0.569	0.321	0.656	0.625	0.577	0.731	0.549	0.237	0.805	0.586	0.932	0.241	0.387	0.289	0.258	0.322
823	0.397	0.346	0.304	0.573	0.388	0.089	0.849	0.536	0.219	0.586	0.602	0.752	0.174	0.651	0.739	0.330	0.744	0.481	0.773	0.491	0.625	0.509	0.612	0.581	0.614	0.352	0.308	0.516	0.442	0.502	0.549	0.724	0.612	0.569	0.321	0.462	0.628	0.570	0.731	0.546	0.237	0.805	0.581	0.934	0.241	0.387	0.291	0.262	0.331
824	0.400	0.346	0.304	0.573	0.390	0.089	0.846	0.541	0.215	0.586	0.602	0.752	0.174	0.666	0.739	0.330	0.746	0.481	0.769	0.491	0.616	0.528	0.612	0.578	0.614	0.347	0.303	0.516	0.442	0.505	0.549	0.728	0.612	0.569	0.321	0.462	0.632	0.566	0.731	0.543	0.237	0.805	0.576	0.934	0.236	0.387	0.293	0.267	0.331
825	0.400	0.346	0.304	0.573	0.390	0.091	0.857	0.546	0.212	0.590	0.602	0.757	0.177	0.672	0.739	0.330	0.746	0.481	0.769	0.454	0.613	0.540	0.612	0.581	0.614	0.347	0.303	0.513	0.442	0.506	0.549	0.728	0.612	0.569	0.321	0.462	0.639	0.520	0.731	0.541	0.237	0.804	0.576	0.936	0.236	0.381	0.294	0.271	0.331
826	0.403	0.346	0.304	0.552	0.392	0.091	0.840	0.541	0.212	0.590	0.604	0.760	0.177	0.674	0.739	0.330	0.741	0.481	0.773	0.480	0.610	0.546	0.615	0.581	0.611	0.347	0.298	0.510	0.442	0.506	0.549	0.732	0.612	0.571	0.321	0.462	0.659	0.498	0.731	0.541	0.237	0.802	0.561	0.936	0.236	0.381	0.294	0.276	0.317
827	0.403	0.343	0.304	0.560	0.392	0.093	0.833	0.536	0.212	0.590	0.604	0.762	0.177	0.672	0.735	0.330	0.735	0.483	0.773	0.506	0.610	0.546	0.615	0.581	0.607	0.347	0.298	0.510	0.421	0.504	0.549	0.736	0.612	0.596	0.321	0.462	0.639	0.502	0.734	0.538	0.237	0.801	0.571	0.938	0.236	0.375	0.296	0.280	0.317
828	0.403	0.343	0.304	0.556	0.392	0.095	0.829	0.541	0.212	0.590	0.604	0.767	0.179	0.669	0.735	0.330	0.726	0.483	0.773	0.524	0.607	0.546	0.615	0.584	0.607	0.347	0.303	0.510	0.424	0.496	0.554	0.736	0.619	0.591	0.321	0.525	0.649	0.505	0.731	0.541	0.208	0.801	0.581	0.938	0.236	0.375	0.298	0.280	0.312
829	0.406	0.343	0.304	0.552	0.392	0.097	0.829	0.541	0.223	0.590	0.599	0.767	0.179	0.671	0.735	0.320	0.719	0.483	0.778	0.531	0.607	0.540	0.618	0.584	0.611	0.347	0.328	0.510	0.424	0.489	0.554	0.741	0.623	0.596	0.323	0.477	0.659	0.513	0.731	0.541	0.212	0.801	0.586	0.938	0.236	0.375	0.299	0.284	0.310
830	0.406	0.341	0.304	0.552	0.392	0.097	0.829	0.541	0.227	0.586	0.596	0.765	0.182	0.674	0.735	0.311	0.707	0.486	0.778	0.535	0.607	0.540	0.621	0.587	0.611	0.347	0.359	0.513	0.421	0.484	0.554	0.741	0.627	0.593	0.323	0.373	0.635	0.502	0.731	0.541	0.216	0.801	0.601	0.940	0.241	0.375	0.301	0.289	0.312
831	0.406	0.341	0.304	0.556	0.392	0.099	0.826	0.541	0.227	0.586	0.593	0.765	0.185	0.675	0.739	0.314	0.693	0.486	0.778	0.535	0.610	0.540	0.621	0.584	0.611	0.347	0.369	0.513	0.421	0.497	0.559	0.741	0.635	0.593	0.321	0.344	0.652	0.498	0.731	0.541	0.216	0.801	0.596	0.940	0.241	0.375	0.302	0.293	0.317
832	0.406	0.341	0.304	0.556	0.392	0.101	0.826	0.541	0.231	0.586	0.591	0.762	0.187	0.677	0.754	0.314	0.687	0.488	0.778	0.535	0.610	0.540	0.625	0.587	0.614	0.347	0.369	0.516	0.421	0.474	0.559	0.741	0.638	0.593	0.321	0.381	0.652	0.495	0.728	0.543	0.219	0.800	0.596	0.942	0.241	0.375	0.306	0.298	0.319
833	0.406	0.339	0.304	0.556	0.392	0.101	0.826	0.536	0.231	0.582	0.591	0.762	0.190	0.677	0.754	0.317	0.699	0.488	0.782	0.531	0.610	0.534	0.628	0.587	0.614	0.364	0.374	0.516	0.418	0.481	0.564	0.741	0.638	0.593	0.321	0.417	0.652	0.491	0.728	0.543	0.219	0.799	0.591	0.942	0.241	0.375	0.307	0.298	0.319
834	0.406	0.336	0.304	0.556	0.392	0.103	0.826	0.536	0.235	0.582	0.588	0.760	0.193	0.677	0.758	0.317	0.714	0.488	0.787	0.528	0.610	0.497	0.631	0.587	0.614	0.369	0.374	0.516	0.418	0.453	0.569	0.745	0.638	0.593	0.321	0.444	0.652	0.487	0.728	0.543	0.219	0.799	0.591	0.945	0.246	0.375	0.309	0.302	0.319
835	0.406	0.336	0.304	0.569	0.392	0.105	0.826	0.531	0.238	0.582	0.585	0.760	0.193	0.675	0.758	0.317	0.726	0.491	0.791	0.524	0.610	0.466	0.634	0.587	0.614	0.375	0.374	0.519	0.418	0.427	0.569	0.753	0.642	0.596	0.321	0.462	0.649	0.484	0.728	0.543	0.219	0.805	0.591	0.945	0.251	0.375	0.311	0.307	0.322
836	0.406	0.336	0.304	0.573	0.392	0.107	0.826	0.531	0.227	0.578	0.582	0.757	0.196	0.675	0.758	0.314	0.729	0.494	0.791	0.528	0.607	0.442	0.638	0.587	0.620	0.381	0.379	0.522	0.418	0.414	0.574	0.757	0.642	0.596	0.321	0.431	0.649	0.480	0.724	0.541	0.219	0.807	0.586	0.945	0.251	0.375	0.312	0.311	0.322
837	0.406	0.336	0.304	0.577	0.390	0.109	0.835	0.531	0.231	0.578	0.580	0.755	0.196	0.675	0.758	0.311	0.732	0.496	0.791	0.528	0.613	0.466	0.644	0.587	0.623	0.392	0.379	0.525	0.416	0.415	0.574	0.762	0.646	0.599	0.321	0.440	0.645	0.480	0.724	0.541	0.219	0.806	0.586	0.945	0.257	0.375	0.314	0.316	0.326
838	0.406	0.336	0.304	0.581	0.390	0.109	0.835	0.531	0.231	0.574	0.577	0.752	0.196	0.671	0.761	0.311	0.726	0.496	0.796	0.528	0.613	0.472	0.650	0.587	0.620	0.398	0.379	0.528	0.416	0.417	0.579	0.762	0.650	0.599	0.321	0.452	0.642	0.477	0.724	0.541	0.219	0.805	0.591	0.945	0.262	0.375	0.315	0.316	0.326
839	0.406	0.336	0.304	0.581	0.390	0.111	0.833	0.527	0.235	0.574	0.577	0.748	0.196	0.668	0.761	0.304	0.723	0.499	0.796	0.528	0.613	0.472	0.654	0.587	0.623	0.403	0.384	0.531	0.416	0.405	0.585	0.762	0.654	0.596	0.321	0.460	0.645	0.477	0.728	0.538	0.219	0.805	0.596	0.947	0.267	0.369	0.317	0.320	0.326
840	0.406	0.336	0.304	0.581	0.390	0.113	0.835	0.527	0.235	0.570	0.577	0.745	0.196	0.666	0.761	0.307	0.722	0.499	0.800	0.528	0.616	0.472	0.657	0.587	0.620	0.403	0.379	0.531	0.411	0.390	0.585	0.766	0.654	0.599	0.323	0.462	0.645	0.459	0.728	0.535	0.219	0.807	0.596	0.949	0.272	0.369	0.319	0.320	0.312
841	0.409	0.332	0.304	0.581	0.390	0.113	0.835	0.522	0.235	0.570	0.577	0.743	0.196	0.668	0.761	0.272	0.722	0.496	0.804	0.528	0.616	0.466	0.663	0.584	0.623	0.409	0.374	0.531	0.408	0.392	0.585	0.766	0.658	0.602	0.326	0.465	0.642	0.455	0.731	0.535	0.219	0.808	0.601	0.947	0.272	0.369	0.320	0.320	0.319
842	0.409	0.332	0.304	0.581	0.390	0.115	0.835	0.522	0.238	0.554	0.577	0.740	0.196	0.663	0.761	0.278	0.722	0.496	0.804	0.531	0.619	0.466	0.670	0.584	0.626	0.409	0.374	0.534	0.408	0.398	0.585	0.766	0.662	0.602	0.326	0.465	0.645	0.448	0.731	0.533	0.216	0.807	0.601	0.947	0.277	0.369	0.322	0.320	0.314
843	0.413	0.332	0.304	0.585	0.390	0.117	0.833	0.517	0.238	0.558	0.577	0.740	0.196	0.662	0.765	0.285	0.722	0.494	0.809	0.531	0.619	0.460	0.673	0.584	0.626	0.398	0.369	0.540	0.405	0.402	0.585	0.766	0.665	0.599	0.326	0.467	0.642	0.448	0.731	0.530	0.216	0.808	0.601	0.947	0.277	0.363	0.324	0.324	0.317
844	0.413	0.332	0.300	0.585	0.396	0.119	0.833	0.517	0.238	0.558	0.577	0.738	0.196	0.659	0.761	0.288	0.722	0.496	0.813	0.531	0.622	0.460	0.680	0.584	0.626	0.392	0.369	0.545	0.400	0.400	0.585	0.770	0.677	0.596	0.323	0.467	0.645	0.448	0.734	0.514	0.212	0.808	0.601	0.947	0.272	0.363	0.325	0.324	0.314
845	0.413	0.334	0.300	0.585	0.396	0.121	0.831	0.517	0.238	0.558	0.580	0.738	0.193	0.656	0.761	0.291	0.722	0.496	0.813	0.531	0.625	0.460	0.683	0.584	0.626	0.386	0.369	0.545	0.397	0.391	0.585	0.770	0.677	0.599	0.323	0.467	0.645	0.448	0.734	0.503	0.212	0.810	0.601	0.947	0.277	0.363	0.327	0.324	0.314
846	0.416	0.334	0.300	0.585	0.394	0.123	0.829	0.517	0.238	0.554	0.580	0.735	0.193	0.653	0.761	0.291	0.722	0.496	0.818	0.531	0.628	0.460	0.689	0.584	0.636	0.386	0.369	0.548	0.392	0.511	0.585	0.770	0.681	0.599	0.323	0.467	0.645	0.452	0.734	0.522	0.208	0.811	0.606	0.947	0.277	0.363	0.328	0.324	0.317
847	0.416	0.334	0.300	0.589	0.396	0.125	0.826	0.517	0.242	0.558	0.582	0.738	0.196	0.650	0.761	0.288	0.722	0.496	0.822	0.531	0.631	0.460	0.693	0.584	0.629	0.386	0.369	0.548	0.387	0.511	0.579	0.766	0.681	0.596	0.323	0.465	0.645	0.452	0.734	0.530	0.208	0.811	0.606	0.947	0.277	0.363	0.330	0.324	0.317
848	0.419	0.334	0.300	0.589	0.396	0.130	0.826	0.512	0.242	0.554	0.585	0.740	0.196	0.647	0.761	0.291	0.722	0.496	0.822	0.528	0.634	0.460	0.706	0.584	0.629	0.381	0.374	0.545	0.384	0.511	0.579	0.766	0.681	0.596	0.323	0.465	0.649	0.452	0.737	0.533	0.208	0.811	0.606	0.947	0.277	0.363	0.332	0.324	0.319
849	0.422	0.334	0.300	0.589	0.396	0.136	0.835	0.512	0.242	0.554	0.588	0.740	0.198	0.642	0.761	0.294	0.720	0.496	0.822	0.528	0.631	0.460	0.722	0.584	0.629	0.375	0.374	0.545	0.384	0.396	0.574	0.766	0.681	0.596	0.321	0.500	0.649	0.452	0.734	0.538	0.208	0.812	0.611	0.947	0.277	0.369	0.332	0.324	0.319
850	0.422	0.334	0.300	0.593	0.398	0.138	0.837	0.512	0.242	0.554	0.588	0.740	0.201	0.639	0.758	0.298	0.720	0.496	0.831	0.528	0.628	0.460	0.725	0.587	0.629	0.369	0.379	0.548	0.387	0.410	0.569	0.766	0.685	0.593	0.321	0.487	0.649	0.455	0.734	0.541	0.208	0.812	0.611	0.947	0.277	0.363	0.333	0.324	0.314
851	0.425	0.334	0.278	0.593	0.396	0.138	0.835	0.517	0.242	0.558	0.582	0.743	0.204	0.638	0.697	0.304	0.720	0.496	0.836	0.528	0.625	0.466	0.728	0.587	0.626	0.364	0.384	0.548	0.389	0.405	0.569	0.762	0.685	0.591	0.316	0.479	0.649	0.452	0.734	0.541	0.208	0.812	0.606	0.947	0.277	0.369	0.335	0.324	0.314
852	0.428	0.334	0.270	0.593	0.394	0.138	0.835	0.517	0.242	0.562	0.602	0.760	0.207	0.635	0.769	0.304	0.720	0.496	0.836	0.528	0.622	0.466	0.731	0.587	0.626	0.364	0.389	0.548	0.387	0.403	0.564	0.762	0.685	0.588	0.314	0.475	0.652	0.452	0.734	0.541	0.208	0.812	0.611	0.947	0.272	0.381	0.337	0.324	0.314
853	0.431	0.334	0.289	0.593	0.392	0.140	0.835	0.512	0.242	0.562	0.610	0.752	0.209	0.632	0.784	0.314	0.720	0.496	0.836	0.528	0.619	0.466	0.731	0.591	0.626	0.358	0.394	0.548	0.384	0.411	0.564	0.762	0.658	0.591	0.314	0.471	0.662	0.452	0.734	0.541	0.208	0.814	0.611	0.947	0.272	0.381	0.337	0.324	0.314
854	0.434	0.334	0.300	0.589	0.390	0.140	0.833	0.512	0.242	0.562	0.613	0.765	0.209	0.630	0.792	0.320	0.719	0.496	0.836	0.528	0.613	0.472	0.735	0.594	0.629	0.358	0.394	0.545	0.384	0.421	0.564	0.782	0.646	0.588	0.316	0.488	0.662	0.448	0.734	0.538	0.208	0.817	0.611	0.947	0.267	0.387	0.338	0.320	0.314
855	0.434	0.334	0.307	0.589	0.388	0.140	0.833	0.512	0.242	0.562	0.610	0.772	0.209	0.629	0.799	0.327	0.719	0.496	0.840	0.528	0.610	0.509	0.735	0.594	0.629	0.352	0.404	0.545	0.384	0.433	0.559	0.724	0.635	0.588	0.321	0.498	0.662	0.444	0.731	0.535	0.212	0.819	0.611	0.945	0.267	0.393	0.340	0.311	0.314
856	0.438	0.334	0.311	0.589	0.388	0.140	0.831	0.556	0.242	0.562	0.610	0.757	0.212	0.627	0.795	0.333	0.719	0.496	0.840	0.531	0.607	0.509	0.738	0.597	0.632	0.352	0.409	0.545	0.382	0.447	0.559	0.724	0.627	0.585	0.323	0.490	0.659	0.444	0.731	0.519	0.219	0.822	0.611	0.945	0.251	0.393	0.340	0.302	0.314
857	0.441	0.336	0.311	0.589	0.366	0.140	0.831	0.541	0.242	0.562	0.610	0.750	0.212	0.626	0.792	0.340	0.717	0.494	0.844	0.531	0.604	0.509	0.738	0.601	0.632	0.347	0.414	0.548	0.382	0.459	0.559	0.724	0.619	0.582	0.323	0.481	0.655	0.444	0.731	0.495	0.226	0.824	0.611	0.942	0.262	0.399	0.341	0.302	0.312
858	0.444	0.336	0.311	0.589	0.382	0.140	0.829	0.541	0.242	0.566	0.610	0.748	0.212	0.624	0.795	0.350	0.717	0.494	0.844	0.531	0.604	0.509	0.741	0.604	0.636	0.341	0.429	0.545	0.374	0.471	0.559	0.724	0.619	0.582	0.323	0.477	0.655	0.444	0.728	0.492	0.233	0.825	0.611	0.940	0.267	0.399	0.341	0.302	0.312
859	0.447	0.336	0.311	0.589	0.382	0.140	0.829	0.536	0.242	0.566	0.613	0.745	0.215	0.623	0.799	0.353	0.717	0.491	0.849	0.535	0.601	0.509	0.744	0.607	0.632	0.335	0.434	0.548	0.371	0.473	0.559	0.724	0.527	0.580	0.323	0.475	0.655	0.448	0.728	0.516	0.233	0.827	0.545	0.938	0.272	0.405	0.341	0.302	0.312
860	0.450	0.334	0.311	0.589	0.382	0.140	0.826	0.536	0.242	0.566	0.613	0.745	0.217	0.621	0.799	0.369	0.716	0.491	0.849	0.535	0.604	0.509	0.744	0.611	0.636	0.335	0.439	0.548	0.368	0.464	0.559	0.724	0.577	0.577	0.323	0.473	0.655	0.448	0.728	0.535	0.233	0.828	0.601	0.936	0.272	0.405	0.343	0.302	0.314
861	0.453	0.334	0.311	0.589	0.382	0.132	0.826	0.531	0.242	0.562	0.615	0.743	0.220	0.621	0.799	0.369	0.714	0.491	0.849	0.535	0.604	0.509	0.764	0.614	0.632	0.341	0.439	0.551	0.368	0.453	0.559	0.724	0.612	0.580	0.323	0.473	0.655	0.452	0.728	0.497	0.237	0.829	0.611	0.932	0.277	0.405	0.343	0.302	0.314
862	0.456	0.334	0.315	0.589	0.313	0.128	0.826	0.531	0.238	0.558	0.618	0.743	0.220	0.620	0.799	0.375	0.716	0.491	0.849	0.539	0.589	0.515	0.780	0.614	0.629	0.341	0.444	0.551	0.366	0.448	0.559	0.724	0.623	0.580	0.321	0.473	0.655	0.452	0.724	0.500	0.237	0.833	0.616	0.930	0.277	0.405	0.343	0.302	0.314
863	0.456	0.332	0.315	0.593	0.345	0.128	0.826	0.531	0.235	0.550	0.624	0.743	0.223	0.615	0.799	0.382	0.714	0.486	0.853	0.539	0.586	0.387	0.786	0.617	0.632	0.341	0.444	0.551	0.366	0.443	0.564	0.611	0.631	0.580	0.321	0.471	0.655	0.455	0.724	0.503	0.237	0.835	0.616	0.928	0.277	0.405	0.343	0.302	0.314
864	0.459	0.332	0.315	0.589	0.370	0.128	0.826	0.531	0.235	0.550	0.624	0.743	0.223	0.615	0.799	0.379	0.714	0.483	0.853	0.539	0.586	0.466	0.790	0.620	0.629	0.347	0.444	0.554	0.366	0.430	0.564	0.690	0.631	0.577	0.321	0.471	0.655	0.459	0.724	0.508	0.237	0.836	0.601	0.925	0.277	0.411	0.343	0.302	0.314
865	0.463	0.332	0.319	0.589	0.380	0.128	0.826	0.541	0.235	0.550	0.591	0.743	0.226	0.615	0.792	0.382	0.714	0.483	0.858	0.539	0.586	0.528	0.790	0.620	0.629	0.347	0.449	0.557	0.366	0.414	0.523	0.732	0.627	0.602	0.323	0.469	0.655	0.470	0.721	0.514	0.237	0.839	0.556	0.925	0.277	0.411	0.343	0.307	0.314
866	0.463	0.332	0.319	0.581	0.386	0.128	0.829	0.546	0.231	0.558	0.591	0.740	0.226	0.615	0.788	0.382	0.716	0.483	0.858	0.535	0.583	0.546	0.786	0.624	0.626	0.307	0.444	0.560	0.363	0.403	0.538	0.749	0.623	0.599	0.323	0.467	0.655	0.477	0.721	0.522	0.237	0.839	0.586	0.923	0.277	0.411	0.343	0.307	0.317
867	0.466	0.330	0.322	0.581	0.386	0.128	0.829	0.546	0.231	0.562	0.591	0.738	0.226	0.615	0.788	0.379	0.716	0.486	0.858	0.535	0.583	0.558	0.786	0.627	0.626	0.273	0.444	0.563	0.363	0.395	0.549	0.753	0.612	0.602	0.321	0.463	0.655	0.484	0.718	0.527	0.237	0.840	0.601	0.923	0.277	0.417	0.341	0.284	0.322
868	0.466	0.330	0.326	0.581	0.384	0.128	0.831	0.546	0.231	0.566	0.591	0.733	0.226	0.615	0.788	0.382	0.741	0.488	0.862	0.535	0.583	0.564	0.786	0.627	0.623	0.301	0.444	0.563	0.363	0.390	0.549	0.757	0.608	0.602	0.321	0.452	0.655	0.487	0.718	0.530	0.237	0.841	0.611	0.928	0.251	0.417	0.341	0.302	0.326
869	0.466	0.330	0.326	0.581	0.384	0.128	0.853	0.551	0.231	0.574	0.591	0.728	0.226	0.615	0.784	0.385	0.728	0.488	0.862	0.535	0.586	0.571	0.783	0.630	0.623	0.307	0.439	0.566	0.363	0.389	0.544	0.753	0.608	0.596	0.321	0.421	0.659	0.487	0.715	0.535	0.233	0.842	0.616	0.928	0.262	0.417	0.340	0.320	0.326
870	0.469	0.330	0.330	0.581	0.384	0.128	0.860	0.551	0.235	0.574	0.591	0.728	0.223	0.615	0.780	0.382	0.728	0.488	0.867	0.535	0.586	0.577	0.783	0.630	0.623	0.313	0.439	0.566	0.363	0.445	0.538	0.757	0.608	0.593	0.321	0.467	0.659	0.487	0.715	0.535	0.233	0.842	0.616	0.930	0.267	0.417	0.337	0.324	0.326
871	0.469	0.330	0.333	0.581	0.384	0.128	0.866	0.546	0.235	0.578	0.591	0.726	0.223	0.615	0.780	0.385	0.719	0.491	0.876	0.535	0.586	0.577	0.783	0.634	0.620	0.313	0.434	0.566	0.361	0.511	0.513	0.757	0.615	0.593	0.321	0.467	0.672	0.491	0.703	0.535	0.226	0.843	0.616	0.928	0.267	0.417	0.335	0.329	0.326
872	0.472	0.332	0.333	0.581	0.386	0.130	0.864	0.546	0.235	0.586	0.637	0.726	0.220	0.615	0.777	0.385	0.729	0.491	0.884	0.535	0.589	0.552	0.780	0.630	0.620	0.313	0.429	0.566	0.361	0.511	0.503	0.757	0.619	0.593	0.319	0.467	0.655	0.498	0.709	0.535	0.226	0.848	0.616	0.930	0.267	0.417	0.332	0.329	0.329
873	0.472	0.332	0.341	0.556	0.386	0.130	0.866	0.546	0.238	0.590	0.635	0.726	0.220	0.617	0.773	0.385	0.732	0.494	0.884	0.535	0.589	0.558	0.780	0.627	0.620	0.313	0.424	0.566	0.342	0.474	0.492	0.762	0.619	0.593	0.319	0.467	0.652	0.505	0.712	0.535	0.233	0.851	0.616	0.930	0.267	0.423	0.328	0.333	0.329
874	0.472	0.332	0.341	0.560	0.386	0.130	0.866	0.546	0.242	0.590	0.632	0.721	0.217	0.617	0.769	0.385	0.737	0.496	0.889	0.531	0.592	0.564	0.777	0.627	0.617	0.313	0.419	0.566	0.355	0.426	0.482	0.766	0.619	0.593	0.319	0.467	0.649	0.509	0.709	0.535	0.237	0.852	0.621	0.930	0.267	0.423	0.325	0.333	0.331
875	0.472	0.334	0.341	0.565	0.384	0.130	0.866	0.546	0.246	0.594	0.632	0.716	0.215	0.618	0.765	0.385	0.740	0.499	0.889	0.528	0.598	0.571	0.777	0.627	0.620	0.313	0.414	0.569	0.358	0.393	0.472	0.762	0.619	0.593	0.316	0.467	0.649	0.513	0.709	0.535	0.237	0.852	0.621	0.930	0.267	0.423	0.322	0.338	0.329
876	0.472	0.334	0.344	0.565	0.382	0.130	0.866	0.536	0.246	0.598	0.610	0.711	0.215	0.618	0.758	0.382	0.738	0.501	0.889	0.524	0.604	0.577	0.777	0.627	0.620	0.313	0.409	0.566	0.358	0.381	0.462	0.757	0.588	0.593	0.311	0.467	0.649	0.509	0.709	0.535	0.233	0.852	0.621	0.932	0.267	0.423	0.319	0.338	0.326
877	0.475	0.334	0.341	0.565	0.382	0.130	0.869	0.517	0.250	0.598	0.602	0.701	0.212	0.620	0.754	0.382	0.740	0.504	0.889	0.517	0.610	0.583	0.777	0.624	0.620	0.313	0.404	0.566	0.358	0.381	0.451	0.757	0.612	0.593	0.309	0.467	0.645	0.513	0.709	0.535	0.233	0.853	0.621	0.932	0.272	0.435	0.314	0.342	0.324
878	0.475	0.336	0.341	0.565	0.380	0.130	0.866	0.507	0.254	0.598	0.593	0.697	0.212	0.621	0.750	0.382	0.740	0.496	0.889	0.513	0.613	0.589	0.777	0.624	0.620	0.313	0.394	0.566	0.361	0.388	0.451	0.757	0.612	0.591	0.309	0.435	0.645	0.509	0.709	0.535	0.230	0.853	0.621	0.932	0.272	0.405	0.309	0.342	0.319
879	0.475	0.336	0.341	0.565	0.376	0.130	0.862	0.502	0.258	0.598	0.588	0.694	0.212	0.623	0.746	0.382	0.740	0.499	0.889	0.509	0.616	0.589	0.777	0.624	0.623	0.307	0.389	0.569	0.361	0.397	0.400	0.753	0.612	0.593	0.306	0.442	0.645	0.513	0.706	0.535	0.230	0.852	0.626	0.932	0.272	0.405	0.304	0.342	0.317
880	0.475	0.336	0.341	0.565	0.374	0.130	0.857	0.502	0.265	0.598	0.588	0.692	0.212	0.623	0.746	0.398	0.741	0.499	0.884	0.506	0.616	0.595	0.777	0.624	0.626	0.301	0.379	0.566	0.361	0.432	0.374	0.749	0.612	0.599	0.299	0.444	0.645	0.513	0.706	0.535	0.230	0.849	0.631	0.932	0.272	0.405	0.299	0.347	0.314
881	0.475	0.339	0.341	0.565	0.372	0.130	0.864	0.507	0.269	0.602	0.588	0.692	0.212	0.624	0.742	0.385	0.741	0.499	0.880	0.502	0.619	0.601	0.777	0.620	0.629	0.295	0.369	0.566	0.363	0.485	0.359	0.749	0.612	0.602	0.299	0.446	0.645	0.516	0.706	0.535	0.230	0.849	0.636	0.934	0.251	0.405	0.294	0.347	0.310
882	0.475	0.339	0.337	0.585	0.368	0.130	0.871	0.517	0.273	0.598	0.585	0.689	0.212	0.626	0.742	0.382	0.740	0.499	0.876	0.539	0.619	0.601	0.777	0.620	0.632	0.295	0.354	0.566	0.361	0.511	0.344	0.741	0.604	0.596	0.296	0.448	0.645	0.516	0.706	0.535	0.230	0.848	0.641	0.934	0.262	0.405	0.289	0.351	0.305
883	0.472	0.339	0.333	0.585	0.366	0.130	0.873	0.522	0.273	0.598	0.582	0.687	0.215	0.618	0.739	0.375	0.740	0.499	0.871	0.520	0.622	0.601	0.780	0.620	0.639	0.290	0.338	0.569	0.366	0.402	0.338	0.732	0.600	0.596	0.296	0.450	0.645	0.516	0.706	0.535	0.237	0.848	0.641	0.934	0.288	0.405	0.278	0.351	0.303
884	0.466	0.339	0.330	0.585	0.362	0.128	0.871	0.522	0.277	0.598	0.580	0.682	0.215	0.627	0.735	0.372	0.697	0.496	0.867	0.509	0.622	0.601	0.777	0.620	0.639	0.284	0.333	0.569	0.368	0.390	0.333	0.724	0.600	0.596	0.296	0.450	0.645	0.516	0.703	0.535	0.233	0.848	0.641	0.934	0.298	0.405	0.278	0.356	0.300
885	0.466	0.341	0.330	0.585	0.360	0.128	0.871	0.517	0.277	0.598	0.582	0.682	0.217	0.629	0.735	0.388	0.719	0.496	0.862	0.502	0.625	0.595	0.777	0.624	0.639	0.278	0.338	0.569	0.371	0.414	0.328	0.715	0.600	0.593	0.296	0.452	0.642	0.516	0.703	0.418	0.244	0.848	0.641	0.934	0.298	0.405	0.280	0.356	0.298
886	0.466	0.341	0.326	0.585	0.356	0.128	0.871	0.425	0.281	0.594	0.582	0.680	0.217	0.630	0.731	0.398	0.746	0.494	0.862	0.491	0.634	0.595	0.773	0.624	0.639	0.278	0.354	0.569	0.371	0.438	0.328	0.711	0.596	0.593	0.296	0.452	0.639	0.520	0.703	0.421	0.219	0.848	0.636	0.936	0.304	0.220	0.281	0.360	0.293
887	0.466	0.343	0.322	0.585	0.354	0.126	0.871	0.420	0.281	0.594	0.582	0.680	0.217	0.630	0.727	0.388	0.732	0.494	0.858	0.487	0.665	0.589	0.773	0.624	0.642	0.273	0.369	0.569	0.371	0.460	0.323	0.699	0.596	0.593	0.299	0.454	0.639	0.530	0.703	0.421	0.205	0.848	0.636	0.938	0.304	0.345	0.283	0.360	0.291
888	0.466	0.346	0.319	0.585	0.352	0.126	0.871	0.430	0.281	0.590	0.580	0.680	0.220	0.632	0.723	0.385	0.711	0.494	0.858	0.483	0.665	0.583	0.773	0.627	0.645	0.273	0.359	0.566	0.374	0.482	0.323	0.690	0.596	0.593	0.299	0.456	0.635	0.520	0.703	0.421	0.198	0.848	0.636	0.940	0.298	0.423	0.286	0.360	0.288
889	0.466	0.346	0.322	0.601	0.349	0.126	0.873	0.444	0.281	0.590	0.582	0.680	0.223	0.632	0.720	0.382	0.722	0.491	0.853	0.483	0.665	0.577	0.773	0.627	0.642	0.273	0.354	0.563	0.374	0.495	0.323	0.682	0.596	0.591	0.299	0.456	0.635	0.520	0.703	0.421	0.191	0.847	0.631	0.940	0.298	0.452	0.288	0.369	0.288
890	0.466	0.346	0.330	0.597	0.347	0.126	0.871	0.449	0.281	0.586	0.582	0.680	0.223	0.630	0.720	0.382	0.714	0.488	0.849	0.480	0.662	0.571	0.773	0.630	0.639	0.188	0.364	0.563	0.374	0.504	0.323	0.674	0.592	0.591	0.299	0.458	0.635	0.509	0.703	0.451	0.184	0.847	0.621	0.940	0.293	0.470	0.291	0.373	0.291
891	0.466	0.346	0.337	0.585	0.345	0.125	0.871	0.454	0.281	0.586	0.582	0.677	0.226	0.630	0.716	0.382	0.717	0.486	0.836	0.483	0.659	0.564	0.773	0.630	0.639	0.216	0.364	0.563	0.376	0.511	0.323	0.661	0.588	0.588	0.299	0.463	0.639	0.505	0.706	0.497	0.180	0.848	0.611	0.940	0.293	0.482	0.294	0.378	0.293
892	0.466	0.348	0.348	0.573	0.343	0.125	0.871	0.454	0.277	0.582	0.582	0.677	0.226	0.630	0.712	0.382	0.719	0.483	0.840	0.483	0.656	0.552	0.773	0.634	0.636	0.239	0.354	0.560	0.376	0.516	0.323	0.649	0.588	0.585	0.301	0.463	0.639	0.505	0.706	0.524	0.177	0.848	0.601	0.940	0.288	0.482	0.296	0.378	0.298
893	0.466	0.348	0.356	0.569	0.343	0.123	0.871	0.454	0.277	0.582	0.585	0.672	0.226	0.629	0.708	0.417	0.710	0.481	0.840	0.483	0.656	0.540	0.773	0.634	0.639	0.244	0.338	0.560	0.376	0.523	0.323	0.640	0.585	0.585	0.301	0.458	0.639	0.505	0.706	0.533	0.173	0.849	0.601	0.940	0.288	0.482	0.298	0.382	0.300
894	0.469	0.348	0.363	0.577	0.341	0.123	0.871	0.459	0.277	0.582	0.585	0.670	0.226	0.629	0.708	0.417	0.708	0.478	0.840	0.487	0.653	0.534	0.773	0.637	0.636	0.250	0.328	0.560	0.376	0.527	0.323	0.628	0.585	0.582	0.304	0.462	0.639	0.505	0.706	0.533	0.173	0.849	0.596	0.940	0.283	0.482	0.301	0.387	0.303
895	0.472	0.348	0.370	0.577	0.341	0.123	0.878	0.459	0.277	0.586	0.585	0.665	0.226	0.629	0.705	0.417	0.703	0.476	0.840	0.487	0.653	0.521	0.738	0.637	0.639	0.250	0.323	0.560	0.379	0.529	0.323	0.615	0.581	0.582	0.304	0.463	0.639	0.502	0.709	0.533	0.166	0.849	0.591	0.938	0.277	0.482	0.302	0.387	0.307
896	0.475	0.348	0.374	0.581	0.341	0.130	0.873	0.459	0.277	0.590	0.588	0.663	0.226	0.629	0.705	0.417	0.700	0.476	0.840	0.487	0.656	0.515	0.712	0.637	0.639	0.244	0.328	0.560	0.379	0.533	0.323	0.544	0.581	0.580	0.306	0.463	0.639	0.502	0.709	0.530	0.166	0.851	0.591	0.938	0.272	0.482	0.302	0.391	0.310
897	0.475	0.348	0.396	0.581	0.341	0.123	0.873	0.464	0.277	0.598	0.588	0.663	0.226	0.629	0.705	0.421	0.700	0.473	0.840	0.491	0.656	0.509	0.686	0.640	0.639	0.244	0.338	0.560	0.379	0.535	0.323	0.490	0.577	0.577	0.306	0.463	0.639	0.502	0.709	0.530	0.223	0.851	0.586	0.938	0.267	0.482	0.304	0.391	0.314
898	0.475	0.348	0.356	0.581	0.345	0.123	0.873	0.464	0.277	0.602	0.588	0.660	0.226	0.630	0.701	0.421	0.699	0.468	0.844	0.487	0.656	0.503	0.670	0.640	0.636	0.244	0.338	0.560	0.382	0.533	0.318	0.519	0.577	0.577	0.306	0.465	0.639	0.502	0.706	0.530	0.226	0.852	0.581	0.938	0.262	0.488	0.304	0.391	0.317
899	0.478	0.350	0.341	0.581	0.350	0.123	0.875	0.502	0.277	0.606	0.588	0.660	0.223	0.632	0.705	0.421	0.699	0.463	0.844	0.487	0.656	0.503	0.657	0.640	0.632	0.239	0.338	0.560	0.382	0.530	0.313	0.527	0.577	0.574	0.306	0.465	0.639	0.498	0.706	0.470	0.226	0.852	0.581	0.936	0.257	0.494	0.304	0.391	0.319
900	0.481	0.350	0.370	0.581	0.358	0.123	0.875	0.522	0.281	0.606	0.591	0.658	0.223	0.633	0.705	0.421	0.702	0.452	0.844	0.483	0.656	0.503	0.673	0.640	0.632	0.239	0.328	0.557	0.382	0.527	0.313	0.527	0.577	0.574	0.296	0.467	0.639	0.498	0.706	0.500	0.226	0.854	0.576	0.936	0.251	0.500	0.304	0.391	0.324
901	0.481	0.355	0.374	0.581	0.364	0.123	0.875	0.527	0.285	0.614	0.591	0.655	0.220	0.636	0.705	0.424	0.702	0.442	0.844	0.487	0.656	0.497	0.718	0.640	0.632	0.233	0.328	0.554	0.384	0.525	0.313	0.527	0.577	0.571	0.306	0.469	0.642	0.498	0.706	0.514	0.226	0.855	0.576	0.934	0.246	0.518	0.304	0.396	0.326
902	0.481	0.355	0.522	0.577	0.366	0.125	0.875	0.536	0.288	0.614	0.591	0.655	0.220	0.641	0.705	0.424	0.703	0.442	0.844	0.487	0.653	0.503	0.741	0.640	0.636	0.227	0.318	0.551	0.387	0.524	0.313	0.523	0.577	0.571	0.309	0.471	0.639	0.498	0.706	0.462	0.226	0.854	0.576	0.934	0.257	0.524	0.304	0.391	0.329
903	0.481	0.357	0.544	0.581	0.366	0.125	0.878	0.536	0.292	0.618	0.591	0.653	0.217	0.644	0.705	0.424	0.705	0.442	0.849	0.483	0.625	0.540	0.793	0.640	0.632	0.222	0.313	0.548	0.397	0.523	0.313	0.523	0.569	0.574	0.309	0.477	0.635	0.495	0.706	0.440	0.226	0.854	0.576	0.928	0.257	0.530	0.304	0.391	0.331
904	0.478	0.357	0.367	0.585	0.366	0.126	0.878	0.541	0.292	0.618	0.588	0.653	0.217	0.647	0.705	0.424	0.705	0.442	0.849	0.461	0.628	0.583	0.806	0.640	0.632	0.216	0.313	0.531	0.400	0.521	0.308	0.519	0.585	0.566	0.309	0.481	0.635	0.495	0.706	0.443	0.230	0.854	0.571	0.928	0.257	0.530	0.304	0.391	0.333
905	0.478	0.357	0.356	0.589	0.366	0.126	0.878	0.541	0.296	0.622	0.588	0.650	0.215	0.650	0.705	0.427	0.703	0.440	0.849	0.469	0.601	0.638	0.809	0.640	0.629	0.216	0.318	0.519	0.403	0.518	0.313	0.519	0.585	0.563	0.309	0.481	0.639	0.491	0.706	0.446	0.230	0.855	0.571	0.925	0.257	0.530	0.304	0.387	0.336
906	0.481	0.357	0.389	0.585	0.366	0.128	0.880	0.546	0.300	0.625	0.588	0.653	0.215	0.653	0.705	0.437	0.703	0.437	0.849	0.472	0.595	0.687	0.809	0.640	0.626	0.210	0.313	0.513	0.405	0.514	0.313	0.519	0.585	0.560	0.309	0.479	0.639	0.484	0.706	0.432	0.230	0.855	0.571	0.923	0.257	0.530	0.304	0.387	0.331
907	0.475	0.357	0.419	0.589	0.364	0.128	0.880	0.546	0.300	0.629	0.588	0.653	0.212	0.654	0.697	0.440	0.702	0.437	0.849	0.476	0.592	0.730	0.809	0.644	0.626	0.205	0.313	0.513	0.405	0.514	0.313	0.515	0.585	0.560	0.309	0.475	0.639	0.484	0.706	0.429	0.230	0.855	0.571	0.923	0.251	0.524	0.304	0.391	0.329
908	0.488	0.355	0.441	0.589	0.364	0.130	0.880	0.546	0.304	0.633	0.588	0.653	0.212	0.657	0.754	0.440	0.697	0.434	0.849	0.476	0.592	0.748	0.809	0.644	0.626	0.199	0.308	0.513	0.408	0.511	0.318	0.515	0.585	0.560	0.309	0.454	0.639	0.480	0.709	0.418	0.230	0.857	0.561	0.921	0.251	0.518	0.304	0.391	0.340
909	0.488	0.355	0.467	0.585	0.364	0.132	0.880	0.546	0.308	0.633	0.591	0.650	0.209	0.659	0.761	0.440	0.696	0.434	0.849	0.476	0.595	0.748	0.809	0.647	0.626	0.188	0.303	0.513	0.411	0.511	0.323	0.515	0.585	0.563	0.306	0.433	0.639	0.480	0.709	0.457	0.230	0.857	0.561	0.919	0.162	0.518	0.304	0.391	0.345
910	0.491	0.355	0.485	0.589	0.362	0.132	0.880	0.546	0.312	0.637	0.591	0.648	0.209	0.660	0.754	0.440	0.694	0.432	0.849	0.472	0.592	0.577	0.812	0.647	0.629	0.176	0.303	0.510	0.413	0.512	0.333	0.510	0.581	0.560	0.306	0.431	0.639	0.477	0.709	0.473	0.230	0.857	0.556	0.919	0.188	0.512	0.304	0.391	0.348
911	0.488	0.355	0.493	0.589	0.362	0.134	0.869	0.541	0.315	0.641	0.591	0.648	0.212	0.660	0.712	0.440	0.693	0.432	0.853	0.476	0.592	0.521	0.812	0.647	0.632	0.170	0.298	0.510	0.416	0.516	0.333	0.510	0.581	0.558	0.306	0.433	0.632	0.473	0.709	0.486	0.230	0.857	0.551	0.917	0.215	0.506	0.304	0.387	0.350
912	0.491	0.355	0.500	0.585	0.360	0.134	0.857	0.536	0.319	0.645	0.593	0.648	0.212	0.662	0.754	0.440	0.693	0.429	0.853	0.520	0.595	0.515	0.809	0.644	0.632	0.165	0.298	0.507	0.418	0.517	0.328	0.510	0.512	0.555	0.306	0.438	0.632	0.470	0.709	0.503	0.184	0.857	0.545	0.917	0.225	0.500	0.302	0.387	0.350
913	0.488	0.355	0.496	0.585	0.360	0.134	0.857	0.536	0.323	0.645	0.593	0.648	0.212	0.662	0.682	0.440	0.694	0.427	0.862	0.542	0.595	0.515	0.812	0.640	0.629	0.165	0.293	0.507	0.418	0.516	0.333	0.510	0.550	0.555	0.306	0.446	0.632	0.470	0.709	0.514	0.194	0.857	0.540	0.917	0.236	0.494	0.301	0.382	0.350
914	0.488	0.352	0.493	0.585	0.360	0.134	0.860	0.527	0.327	0.645	0.593	0.648	0.215	0.663	0.716	0.440	0.694	0.427	0.867	0.550	0.595	0.509	0.809	0.644	0.626	0.159	0.293	0.507	0.424	0.517	0.333	0.506	0.569	0.555	0.306	0.458	0.632	0.466	0.706	0.522	0.205	0.857	0.540	0.915	0.236	0.488	0.296	0.378	0.350
915	0.488	0.352	0.485	0.585	0.362	0.134	0.860	0.517	0.331	0.649	0.599	0.648	0.215	0.663	0.735	0.440	0.696	0.424	0.871	0.554	0.595	0.509	0.812	0.647	0.632	0.142	0.273	0.510	0.426	0.522	0.333	0.506	0.577	0.555	0.306	0.460	0.632	0.466	0.709	0.527	0.216	0.857	0.530	0.904	0.241	0.482	0.293	0.373	0.350
916	0.488	0.352	0.474	0.585	0.360	0.134	0.860	0.498	0.335	0.653	0.602	0.646	0.217	0.663	0.697	0.440	0.696	0.424	0.871	0.554	0.592	0.509	0.809	0.647	0.636	0.148	0.268	0.510	0.429	0.523	0.333	0.506	0.581	0.555	0.309	0.465	0.632	0.466	0.706	0.530	0.226	0.857	0.535	0.910	0.241	0.476	0.286	0.373	0.350
917	0.488	0.350	0.463	0.585	0.360	0.134	0.857	0.473	0.342	0.653	0.604	0.638	0.220	0.663	0.723	0.440	0.694	0.424	0.871	0.554	0.592	0.515	0.812	0.647	0.636	0.142	0.278	0.510	0.432	0.526	0.338	0.506	0.585	0.555	0.309	0.477	0.632	0.462	0.706	0.533	0.230	0.857	0.540	0.913	0.246	0.464	0.283	0.373	0.350
918	0.488	0.350	0.448	0.577	0.360	0.132	0.857	0.464	0.338	0.653	0.607	0.633	0.223	0.663	0.735	0.443	0.691	0.429	0.871	0.554	0.589	0.528	0.812	0.644	0.636	0.136	0.283	0.510	0.421	0.529	0.338	0.502	0.585	0.558	0.309	0.487	0.632	0.462	0.706	0.543	0.230	0.857	0.525	0.913	0.246	0.452	0.281	0.369	0.350
919	0.488	0.350	0.433	0.581	0.360	0.132	0.855	0.454	0.342	0.653	0.604	0.631	0.226	0.662	0.739	0.447	0.688	0.437	0.871	0.554	0.583	0.534	0.809	0.640	0.639	0.136	0.293	0.510	0.426	0.530	0.338	0.502	0.588	0.558	0.309	0.483	0.632	0.462	0.706	0.549	0.230	0.857	0.525	0.906	0.251	0.446	0.280	0.369	0.352
920	0.488	0.350	0.415	0.585	0.360	0.130	0.855	0.454	0.350	0.649	0.607	0.631	0.228	0.662	0.742	0.447	0.688	0.455	0.871	0.557	0.562	0.540	0.806	0.640	0.636	0.131	0.288	0.510	0.429	0.532	0.338	0.502	0.588	0.563	0.309	0.477	0.632	0.462	0.706	0.554	0.230	0.857	0.525	0.902	0.257	0.435	0.280	0.369	0.352
921	0.491	0.348	0.407	0.585	0.358	0.130	0.862	0.449	0.354	0.669	0.604	0.629	0.231	0.662	0.742	0.450	0.690	0.465	0.871	0.557	0.556	0.552	0.803	0.637	0.636	0.131	0.288	0.510	0.432	0.534	0.338	0.502	0.588	0.563	0.309	0.473	0.635	0.459	0.706	0.557	0.230	0.857	0.530	0.904	0.257	0.423	0.280	0.351	0.352
922	0.488	0.348	0.400	0.581	0.358	0.130	0.860	0.444	0.354	0.673	0.604	0.631	0.234	0.660	0.742	0.450	0.691	0.476	0.871	0.561	0.559	0.571	0.799	0.637	0.632	0.125	0.288	0.510	0.432	0.537	0.338	0.498	0.588	0.566	0.306	0.471	0.635	0.459	0.706	0.560	0.230	0.857	0.530	0.906	0.262	0.417	0.281	0.369	0.355
923	0.469	0.346	0.396	0.585	0.356	0.130	0.860	0.440	0.354	0.677	0.604	0.631	0.236	0.660	0.746	0.453	0.693	0.481	0.871	0.565	0.562	0.583	0.796	0.634	0.632	0.119	0.293	0.510	0.432	0.538	0.338	0.498	0.592	0.566	0.306	0.471	0.635	0.459	0.706	0.557	0.216	0.857	0.530	0.908	0.262	0.405	0.281	0.413	0.357
924	0.475	0.346	0.389	0.585	0.354	0.128	0.857	0.435	0.354	0.677	0.602	0.633	0.236	0.659	0.746	0.453	0.693	0.483	0.876	0.568	0.565	0.589	0.793	0.630	0.629	0.119	0.303	0.510	0.432	0.540	0.338	0.494	0.592	0.563	0.306	0.467	0.639	0.459	0.706	0.609	0.212	0.855	0.535	0.908	0.267	0.399	0.283	0.431	0.357
925	0.475	0.343	0.385	0.585	0.354	0.128	0.857	0.454	0.354	0.677	0.599	0.633	0.236	0.657	0.746	0.453	0.694	0.483	0.876	0.572	0.565	0.589	0.780	0.627	0.629	0.119	0.308	0.507	0.432	0.542	0.338	0.494	0.588	0.563	0.306	0.465	0.639	0.459	0.706	0.579	0.216	0.855	0.530	0.906	0.277	0.387	0.283	0.338	0.359
926	0.475	0.343	0.381	0.585	0.352	0.128	0.855	0.449	0.350	0.677	0.599	0.636	0.236	0.657	0.746	0.453	0.696	0.486	0.876	0.576	0.568	0.589	0.770	0.624	0.626	0.114	0.318	0.507	0.432	0.545	0.338	0.490	0.596	0.563	0.306	0.467	0.642	0.459	0.703	0.620	0.216	0.855	0.525	0.906	0.236	0.381	0.285	0.333	0.359
927	0.475	0.341	0.374	0.585	0.350	0.128	0.855	0.440	0.350	0.677	0.596	0.646	0.236	0.656	0.750	0.453	0.697	0.486	0.876	0.576	0.568	0.589	0.764	0.620	0.626	0.114	0.323	0.507	0.429	0.548	0.338	0.490	0.596	0.563	0.309	0.462	0.645	0.459	0.697	0.587	0.216	0.855	0.525	0.906	0.241	0.369	0.283	0.347	0.359
928	0.463	0.341	0.370	0.585	0.350	0.128	0.855	0.435	0.354	0.677	0.596	0.650	0.236	0.654	0.750	0.453	0.697	0.486	0.880	0.579	0.568	0.577	0.761	0.617	0.623	0.114	0.333	0.510	0.429	0.549	0.338	0.490	0.592	0.563	0.309	0.473	0.649	0.459	0.697	0.579	0.216	0.854	0.520	0.906	0.246	0.363	0.283	0.351	0.359
929	0.475	0.339	0.367	0.585	0.349	0.130	0.853	0.430	0.354	0.681	0.593	0.655	0.236	0.654	0.750	0.453	0.697	0.488	0.880	0.583	0.562	0.552	0.754	0.614	0.626	0.114	0.343	0.510	0.429	0.550	0.333	0.490	0.588	0.566	0.309	0.467	0.652	0.459	0.700	0.573	0.216	0.854	0.520	0.904	0.246	0.357	0.278	0.351	0.359
930	0.481	0.339	0.363	0.585	0.349	0.128	0.853	0.425	0.354	0.677	0.593	0.663	0.234	0.653	0.754	0.453	0.697	0.491	0.880	0.557	0.580	0.552	0.751	0.607	0.623	0.114	0.354	0.513	0.429	0.550	0.333	0.490	0.585	0.566	0.309	0.471	0.655	0.459	0.700	0.573	0.219	0.852	0.520	0.902	0.241	0.345	0.273	0.351	0.357
931	0.475	0.339	0.359	0.585	0.349	0.128	0.853	0.425	0.350	0.677	0.593	0.663	0.234	0.651	0.758	0.450	0.697	0.499	0.884	0.568	0.580	0.528	0.744	0.604	0.623	0.114	0.364	0.519	0.426	0.550	0.333	0.490	0.581	0.566	0.309	0.471	0.662	0.459	0.697	0.571	0.223	0.852	0.515	0.900	0.241	0.339	0.270	0.351	0.357
932	0.491	0.339	0.359	0.585	0.352	0.128	0.853	0.420	0.350	0.677	0.591	0.672	0.231	0.650	0.758	0.450	0.697	0.506	0.884	0.568	0.577	0.497	0.741	0.604	0.623	0.114	0.369	0.522	0.426	0.550	0.333	0.490	0.573	0.566	0.309	0.473	0.666	0.459	0.697	0.571	0.226	0.854	0.515	0.893	0.241	0.333	0.288	0.351	0.357
933	0.484	0.339	0.356	0.585	0.352	0.128	0.853	0.420	0.354	0.673	0.591	0.648	0.228	0.650	0.758	0.450	0.697	0.519	0.884	0.568	0.577	0.479	0.735	0.601	0.623	0.119	0.374	0.522	0.426	0.551	0.344	0.494	0.573	0.569	0.309	0.477	0.666	0.459	0.697	0.611	0.230	0.852	0.510	0.891	0.236	0.327	0.294	0.351	0.355
934	0.481	0.339	0.352	0.585	0.352	0.128	0.853	0.420	0.354	0.669	0.591	0.648	0.226	0.648	0.761	0.453	0.699	0.545	0.884	0.568	0.577	0.460	0.731	0.597	0.620	0.119	0.379	0.522	0.429	0.551	0.369	0.494	0.569	0.569	0.306	0.477	0.639	0.459	0.697	0.587	0.233	0.851	0.510	0.889	0.236	0.327	0.296	0.351	0.352
935	0.478	0.339	0.348	0.589	0.352	0.128	0.853	0.415	0.354	0.669	0.591	0.648	0.223	0.648	0.765	0.453	0.699	0.555	0.884	0.568	0.577	0.454	0.725	0.597	0.620	0.131	0.389	0.519	0.429	0.551	0.400	0.494	0.565	0.569	0.306	0.475	0.639	0.459	0.697	0.579	0.233	0.851	0.505	0.885	0.236	0.321	0.296	0.351	0.352
936	0.478	0.339	0.344	0.585	0.352	0.128	0.853	0.415	0.358	0.665	0.591	0.648	0.223	0.647	0.765	0.453	0.699	0.553	0.884	0.568	0.577	0.448	0.722	0.597	0.620	0.136	0.384	0.516	0.429	0.552	0.338	0.498	0.550	0.571	0.306	0.471	0.672	0.455	0.697	0.568	0.237	0.851	0.505	0.885	0.236	0.321	0.298	0.351	0.350
937	0.478	0.339	0.344	0.585	0.352	0.130	0.851	0.411	0.358	0.665	0.591	0.648	0.220	0.647	0.765	0.456	0.699	0.553	0.884	0.568	0.577	0.442	0.718	0.594	0.620	0.136	0.389	0.513	0.429	0.552	0.338	0.498	0.538	0.571	0.304	0.469	0.666	0.455	0.697	0.565	0.237	0.849	0.510	0.881	0.236	0.327	0.298	0.356	0.350
938	0.475	0.339	0.341	0.585	0.350	0.128	0.851	0.411	0.358	0.661	0.591	0.648	0.220	0.645	0.765	0.456	0.699	0.553	0.884	0.565	0.577	0.436	0.715	0.594	0.620	0.148	0.389	0.510	0.429	0.553	0.333	0.502	0.531	0.563	0.304	0.467	0.662	0.455	0.697	0.563	0.237	0.849	0.505	0.887	0.230	0.327	0.299	0.364	0.348
939	0.475	0.339	0.337	0.585	0.350	0.128	0.851	0.406	0.358	0.641	0.591	0.648	0.220	0.645	0.765	0.456	0.699	0.555	0.880	0.565	0.577	0.429	0.712	0.597	0.620	0.148	0.399	0.507	0.432	0.555	0.323	0.506	0.527	0.563	0.304	0.446	0.662	0.462	0.697	0.560	0.237	0.851	0.465	0.887	0.230	0.327	0.299	0.369	0.348
940	0.478	0.339	0.333	0.585	0.350	0.130	0.849	0.406	0.358	0.649	0.596	0.648	0.220	0.645	0.765	0.460	0.700	0.553	0.880	0.565	0.577	0.429	0.712	0.597	0.611	0.142	0.409	0.507	0.432	0.559	0.308	0.506	0.527	0.569	0.311	0.452	0.662	0.473	0.697	0.560	0.237	0.849	0.480	0.885	0.230	0.327	0.299	0.373	0.348
941	0.478	0.341	0.330	0.585	0.349	0.130	0.849	0.401	0.358	0.653	0.615	0.648	0.220	0.645	0.765	0.460	0.700	0.553	0.880	0.565	0.574	0.411	0.706	0.597	0.614	0.148	0.414	0.504	0.432	0.554	0.287	0.510	0.531	0.547	0.314	0.463	0.666	0.477	0.697	0.557	0.237	0.851	0.480	0.883	0.220	0.327	0.299	0.373	0.345
942	0.478	0.341	0.326	0.585	0.349	0.132	0.846	0.401	0.358	0.653	0.602	0.648	0.220	0.645	0.769	0.460	0.700	0.553	0.871	0.565	0.574	0.405	0.712	0.597	0.614	0.153	0.424	0.501	0.439	0.559	0.272	0.515	0.531	0.533	0.314	0.477	0.672	0.480	0.697	0.557	0.254	0.849	0.480	0.881	0.220	0.327	0.299	0.373	0.345
943	0.478	0.341	0.322	0.585	0.345	0.134	0.849	0.396	0.358	0.653	0.582	0.648	0.220	0.645	0.769	0.463	0.700	0.553	0.867	0.565	0.574	0.405	0.715	0.597	0.620	0.153	0.424	0.499	0.442	0.555	0.256	0.515	0.535	0.538	0.316	0.477	0.652	0.484	0.697	0.552	0.254	0.849	0.480	0.878	0.215	0.327	0.298	0.373	0.345
944	0.478	0.339	0.319	0.585	0.345	0.134	0.829	0.396	0.331	0.653	0.580	0.648	0.220	0.647	0.769	0.463	0.700	0.553	0.867	0.565	0.571	0.411	0.718	0.594	0.623	0.165	0.429	0.496	0.445	0.559	0.236	0.519	0.535	0.541	0.316	0.481	0.655	0.484	0.697	0.549	0.240	0.851	0.480	0.878	0.215	0.333	0.298	0.369	0.345
945	0.478	0.336	0.315	0.585	0.343	0.136	0.829	0.396	0.319	0.653	0.580	0.558	0.220	0.647	0.769	0.463	0.702	0.553	0.867	0.565	0.571	0.411	0.718	0.594	0.632	0.170	0.429	0.496	0.445	0.559	0.221	0.523	0.538	0.536	0.316	0.469	0.655	0.487	0.697	0.546	0.240	0.854	0.480	0.878	0.215	0.333	0.298	0.369	0.343
946	0.478	0.339	0.311	0.585	0.343	0.136	0.829	0.391	0.327	0.645	0.582	0.590	0.217	0.648	0.773	0.463	0.702	0.553	0.862	0.565	0.568	0.411	0.718	0.591	0.636	0.170	0.429	0.493	0.445	0.560	0.210	0.523	0.542	0.536	0.319	0.465	0.659	0.487	0.697	0.546	0.226	0.854	0.485	0.878	0.215	0.333	0.293	0.364	0.340
947	0.478	0.339	0.274	0.581	0.345	0.136	0.829	0.391	0.335	0.633	0.582	0.619	0.217	0.648	0.769	0.463	0.702	0.555	0.862	0.561	0.568	0.405	0.718	0.591	0.632	0.170	0.429	0.493	0.445	0.561	0.205	0.527	0.542	0.536	0.319	0.462	0.662	0.448	0.697	0.543	0.230	0.854	0.490	0.878	0.215	0.333	0.296	0.360	0.336
948	0.478	0.332	0.404	0.581	0.345	0.136	0.826	0.391	0.331	0.633	0.588	0.643	0.217	0.650	0.769	0.463	0.702	0.555	0.862	0.561	0.565	0.405	0.718	0.591	0.629	0.148	0.429	0.478	0.447	0.561	0.205	0.527	0.546	0.563	0.321	0.458	0.669	0.487	0.693	0.543	0.233	0.854	0.490	0.878	0.215	0.339	0.307	0.360	0.338
949	0.478	0.330	0.456	0.581	0.345	0.138	0.826	0.391	0.335	0.633	0.593	0.653	0.217	0.653	0.761	0.463	0.702	0.537	0.862	0.561	0.565	0.399	0.718	0.587	0.629	0.131	0.429	0.484	0.445	0.561	0.313	0.527	0.546	0.563	0.321	0.456	0.676	0.498	0.693	0.557	0.240	0.854	0.495	0.876	0.215	0.345	0.320	0.356	0.340
950	0.475	0.327	0.474	0.585	0.337	0.138	0.824	0.391	0.335	0.633	0.599	0.663	0.217	0.654	0.758	0.463	0.703	0.517	0.862	0.561	0.565	0.393	0.718	0.587	0.629	0.148	0.429	0.490	0.445	0.560	0.333	0.527	0.550	0.563	0.321	0.454	0.679	0.502	0.693	0.573	0.233	0.854	0.500	0.876	0.220	0.345	0.333	0.356	0.340
951	0.472	0.330	0.481	0.585	0.331	0.138	0.824	0.396	0.338	0.637	0.602	0.670	0.217	0.656	0.754	0.466	0.703	0.501	0.867	0.561	0.562	0.387	0.718	0.587	0.629	0.153	0.424	0.496	0.445	0.560	0.349	0.527	0.550	0.563	0.323	0.452	0.686	0.498	0.690	0.582	0.233	0.855	0.505	0.859	0.241	0.351	0.343	0.351	0.340
952	0.472	0.336	0.485	0.585	0.327	0.138	0.824	0.396	0.338	0.637	0.610	0.677	0.215	0.659	0.754	0.469	0.703	0.509	0.867	0.565	0.577	0.380	0.722	0.587	0.632	0.153	0.419	0.493	0.445	0.560	0.410	0.531	0.554	0.563	0.323	0.454	0.693	0.491	0.690	0.584	0.233	0.855	0.505	0.861	0.188	0.357	0.346	0.347	0.340
953	0.469	0.339	0.485	0.585	0.325	0.130	0.822	0.401	0.338	0.637	0.613	0.684	0.215	0.662	0.754	0.466	0.703	0.509	0.862	0.572	0.574	0.387	0.722	0.587	0.632	0.153	0.414	0.493	0.442	0.560	0.431	0.531	0.558	0.563	0.323	0.454	0.699	0.487	0.690	0.584	0.233	0.855	0.510	0.861	0.225	0.363	0.345	0.342	0.340
954	0.469	0.341	0.485	0.585	0.321	0.130	0.822	0.406	0.338	0.637	0.615	0.689	0.215	0.665	0.758	0.463	0.699	0.506	0.867	0.576	0.580	0.399	0.722	0.587	0.632	0.153	0.409	0.490	0.442	0.560	0.451	0.527	0.562	0.547	0.326	0.450	0.703	0.487	0.690	0.584	0.240	0.857	0.510	0.861	0.241	0.369	0.343	0.338	0.343
955	0.469	0.343	0.485	0.585	0.319	0.136	0.820	0.411	0.338	0.637	0.618	0.697	0.215	0.669	0.758	0.466	0.710	0.506	0.862	0.576	0.577	0.399	0.728	0.587	0.636	0.153	0.404	0.490	0.442	0.559	0.467	0.531	0.562	0.566	0.326	0.448	0.699	0.491	0.690	0.584	0.237	0.859	0.510	0.859	0.246	0.375	0.343	0.338	0.345
956	0.469	0.346	0.485	0.577	0.319	0.134	0.817	0.415	0.338	0.637	0.621	0.704	0.215	0.672	0.758	0.466	0.719	0.506	0.862	0.579	0.577	0.399	0.748	0.587	0.636	0.159	0.399	0.487	0.442	0.559	0.467	0.531	0.565	0.558	0.326	0.454	0.696	0.495	0.684	0.584	0.240	0.859	0.510	0.859	0.251	0.375	0.341	0.333	0.345
957	0.466	0.343	0.489	0.569	0.319	0.132	0.815	0.420	0.338	0.602	0.604	0.709	0.215	0.677	0.754	0.466	0.722	0.504	0.862	0.579	0.580	0.411	0.761	0.587	0.639	0.159	0.389	0.490	0.442	0.559	0.472	0.531	0.565	0.563	0.323	0.456	0.696	0.495	0.687	0.584	0.258	0.860	0.510	0.859	0.251	0.381	0.340	0.329	0.348
958	0.466	0.346	0.489	0.565	0.319	0.132	0.813	0.430	0.338	0.614	0.615	0.711	0.215	0.692	0.739	0.463	0.723	0.504	0.862	0.576	0.583	0.411	0.767	0.591	0.642	0.074	0.389	0.487	0.418	0.559	0.477	0.531	0.565	0.563	0.321	0.458	0.693	0.498	0.687	0.576	0.254	0.860	0.510	0.857	0.251	0.387	0.337	0.324	0.352
959	0.466	0.348	0.489	0.560	0.319	0.132	0.811	0.435	0.335	0.622	0.626	0.718	0.215	0.696	0.754	0.463	0.725	0.501	0.862	0.576	0.589	0.417	0.767	0.591	0.629	0.080	0.394	0.487	0.429	0.558	0.482	0.531	0.565	0.569	0.319	0.469	0.696	0.502	0.687	0.563	0.247	0.859	0.510	0.855	0.257	0.393	0.335	0.324	0.357
960	0.469	0.352	0.489	0.560	0.319	0.132	0.808	0.440	0.335	0.629	0.593	0.718	0.215	0.698	0.758	0.463	0.725	0.501	0.862	0.579	0.589	0.423	0.767	0.594	0.626	0.125	0.394	0.484	0.437	0.558	0.487	0.536	0.569	0.569	0.319	0.467	0.696	0.505	0.684	0.560	0.244	0.859	0.510	0.855	0.257	0.399	0.333	0.324	0.359
961	0.469	0.352	0.489	0.560	0.321	0.132	0.806	0.449	0.338	0.633	0.629	0.721	0.215	0.698	0.761	0.460	0.726	0.501	0.862	0.579	0.595	0.423	0.767	0.594	0.626	0.142	0.389	0.481	0.447	0.555	0.492	0.536	0.565	0.574	0.316	0.473	0.696	0.509	0.684	0.579	0.240	0.859	0.475	0.853	0.257	0.405	0.332	0.324	0.362
962	0.469	0.352	0.493	0.560	0.323	0.132	0.804	0.454	0.338	0.637	0.629	0.704	0.215	0.699	0.761	0.460	0.726	0.499	0.862	0.583	0.610	0.423	0.767	0.594	0.626	0.153	0.394	0.478	0.450	0.555	0.503	0.536	0.565	0.574	0.316	0.477	0.693	0.516	0.684	0.592	0.237	0.859	0.475	0.853	0.246	0.417	0.328	0.324	0.359
963	0.469	0.355	0.489	0.565	0.325	0.130	0.802	0.464	0.338	0.641	0.629	0.723	0.217	0.699	0.761	0.456	0.735	0.519	0.862	0.590	0.610	0.436	0.767	0.597	0.626	0.153	0.394	0.475	0.458	0.554	0.482	0.540	0.565	0.574	0.316	0.479	0.689	0.520	0.681	0.609	0.237	0.859	0.480	0.853	0.257	0.429	0.327	0.324	0.359
964	0.469	0.355	0.485	0.573	0.327	0.130	0.800	0.469	0.338	0.645	0.626	0.704	0.217	0.699	0.761	0.456	0.737	0.535	0.862	0.579	0.610	0.442	0.767	0.597	0.626	0.153	0.394	0.472	0.458	0.554	0.456	0.540	0.569	0.577	0.316	0.481	0.689	0.523	0.681	0.622	0.240	0.859	0.480	0.855	0.257	0.440	0.325	0.324	0.357
965	0.472	0.352	0.485	0.573	0.331	0.130	0.797	0.478	0.335	0.649	0.624	0.692	0.217	0.701	0.761	0.456	0.750	0.540	0.867	0.561	0.610	0.448	0.767	0.601	0.626	0.159	0.394	0.466	0.455	0.554	0.462	0.544	0.569	0.577	0.316	0.479	0.686	0.523	0.690	0.633	0.240	0.858	0.480	0.855	0.251	0.452	0.324	0.324	0.357
966	0.472	0.352	0.481	0.577	0.333	0.130	0.795	0.483	0.335	0.653	0.621	0.680	0.217	0.701	0.761	0.453	0.752	0.542	0.867	0.554	0.613	0.454	0.767	0.601	0.626	0.159	0.389	0.463	0.453	0.553	0.477	0.544	0.573	0.580	0.316	0.483	0.682	0.523	0.690	0.609	0.237	0.858	0.485	0.857	0.246	0.458	0.320	0.329	0.355
967	0.475	0.352	0.481	0.577	0.337	0.128	0.793	0.488	0.335	0.645	0.621	0.672	0.220	0.701	0.758	0.453	0.750	0.545	0.867	0.550	0.607	0.454	0.767	0.604	0.620	0.159	0.384	0.457	0.453	0.552	0.482	0.544	0.573	0.582	0.314	0.481	0.682	0.527	0.693	0.595	0.226	0.857	0.485	0.857	0.246	0.470	0.319	0.329	0.357
968	0.475	0.352	0.485	0.556	0.339	0.126	0.793	0.493	0.331	0.641	0.618	0.670	0.220	0.702	0.761	0.450	0.749	0.545	0.867	0.550	0.604	0.454	0.770	0.604	0.629	0.159	0.384	0.449	0.450	0.551	0.482	0.548	0.581	0.582	0.314	0.479	0.679	0.527	0.693	0.590	0.223	0.855	0.480	0.859	0.246	0.476	0.317	0.329	0.357
969	0.475	0.350	0.485	0.585	0.343	0.128	0.791	0.507	0.331	0.641	0.618	0.663	0.220	0.702	0.754	0.447	0.747	0.545	0.871	0.546	0.610	0.454	0.770	0.604	0.639	0.153	0.379	0.443	0.450	0.550	0.472	0.548	0.581	0.582	0.319	0.477	0.679	0.527	0.693	0.584	0.226	0.855	0.480	0.861	0.241	0.482	0.315	0.333	0.357
970	0.475	0.348	0.485	0.593	0.349	0.128	0.791	0.536	0.327	0.637	0.618	0.655	0.220	0.702	0.758	0.447	0.744	0.545	0.871	0.546	0.610	0.454	0.770	0.607	0.636	0.159	0.379	0.440	0.450	0.550	0.467	0.552	0.585	0.585	0.316	0.477	0.676	0.527	0.693	0.582	0.226	0.854	0.475	0.864	0.241	0.494	0.314	0.333	0.357
971	0.478	0.346	0.485	0.593	0.349	0.130	0.788	0.483	0.327	0.637	0.615	0.650	0.220	0.702	0.765	0.443	0.710	0.545	0.871	0.546	0.625	0.442	0.786	0.607	0.639	0.159	0.374	0.437	0.450	0.550	0.456	0.552	0.585	0.585	0.316	0.477	0.669	0.527	0.690	0.579	0.223	0.852	0.480	0.866	0.241	0.500	0.312	0.338	0.355
972	0.478	0.343	0.485	0.593	0.349	0.130	0.786	0.643	0.312	0.633	0.613	0.648	0.220	0.704	0.758	0.443	0.714	0.545	0.876	0.546	0.577	0.472	0.783	0.607	0.639	0.165	0.369	0.434	0.447	0.550	0.446	0.556	0.588	0.585	0.316	0.479	0.666	0.527	0.690	0.576	0.223	0.851	0.505	0.868	0.241	0.506	0.311	0.338	0.357
973	0.478	0.325	0.485	0.593	0.349	0.130	0.786	0.628	0.312	0.633	0.604	0.648	0.217	0.704	0.758	0.440	0.716	0.545	0.876	0.546	0.577	0.479	0.786	0.611	0.636	0.170	0.364	0.434	0.445	0.550	0.436	0.556	0.592	0.585	0.319	0.471	0.662	0.523	0.690	0.573	0.223	0.849	0.510	0.870	0.241	0.512	0.309	0.342	0.359
974	0.475	0.325	0.481	0.589	0.350	0.130	0.784	0.585	0.335	0.633	0.604	0.646	0.217	0.704	0.761	0.437	0.719	0.545	0.876	0.542	0.577	0.497	0.786	0.611	0.632	0.176	0.364	0.431	0.442	0.553	0.431	0.561	0.596	0.593	0.319	0.462	0.561	0.516	0.687	0.568	0.223	0.847	0.510	0.872	0.251	0.518	0.307	0.342	0.362
975	0.475	0.318	0.481	0.589	0.350	0.130	0.784	0.541	0.335	0.629	0.604	0.643	0.215	0.705	0.769	0.434	0.719	0.550	0.876	0.554	0.577	0.521	0.786	0.614	0.645	0.182	0.364	0.431	0.439	0.555	0.421	0.561	0.596	0.566	0.319	0.452	0.561	0.513	0.687	0.560	0.223	0.846	0.515	0.874	0.236	0.524	0.306	0.347	0.362
976	0.475	0.325	0.478	0.585	0.350	0.130	0.782	0.507	0.335	0.629	0.602	0.641	0.215	0.705	0.773	0.434	0.717	0.563	0.876	0.561	0.577	0.534	0.786	0.611	0.645	0.188	0.364	0.428	0.439	0.556	0.421	0.582	0.600	0.566	0.321	0.442	0.568	0.509	0.684	0.552	0.223	0.845	0.510	0.874	0.262	0.536	0.304	0.356	0.362
977	0.475	0.323	0.478	0.585	0.350	0.132	0.782	0.498	0.335	0.629	0.596	0.638	0.212	0.705	0.773	0.430	0.717	0.566	0.880	0.565	0.577	0.436	0.786	0.611	0.648	0.193	0.359	0.425	0.439	0.557	0.421	0.586	0.600	0.560	0.321	0.440	0.581	0.505	0.684	0.546	0.223	0.843	0.505	0.876	0.267	0.542	0.302	0.360	0.359
978	0.472	0.320	0.474	0.560	0.350	0.132	0.782	0.507	0.335	0.629	0.596	0.636	0.209	0.705	0.712	0.430	0.711	0.568	0.880	0.568	0.577	0.436	0.786	0.611	0.648	0.193	0.359	0.425	0.437	0.557	0.421	0.590	0.604	0.566	0.323	0.440	0.595	0.502	0.684	0.541	0.219	0.842	0.505	0.878	0.267	0.548	0.301	0.360	0.357
979	0.469	0.320	0.470	0.560	0.352	0.132	0.782	0.517	0.335	0.625	0.593	0.633	0.207	0.707	0.712	0.427	0.682	0.568	0.884	0.568	0.577	0.436	0.786	0.607	0.651	0.199	0.359	0.425	0.439	0.558	0.415	0.590	0.608	0.563	0.323	0.433	0.605	0.502	0.681	0.535	0.187	0.840	0.505	0.878	0.272	0.560	0.299	0.360	0.350
980	0.472	0.320	0.459	0.556	0.352	0.130	0.782	0.531	0.335	0.625	0.593	0.629	0.207	0.707	0.773	0.427	0.696	0.568	0.876	0.572	0.577	0.436	0.786	0.607	0.651	0.199	0.359	0.428	0.439	0.559	0.415	0.586	0.615	0.563	0.323	0.431	0.605	0.498	0.678	0.527	0.201	0.839	0.510	0.878	0.272	0.560	0.298	0.360	0.348
981	0.472	0.318	0.459	0.556	0.354	0.128	0.782	0.546	0.335	0.625	0.591	0.624	0.204	0.707	0.758	0.430	0.746	0.568	0.924	0.572	0.577	0.436	0.790	0.604	0.645	0.205	0.354	0.425	0.439	0.559	0.410	0.586	0.619	0.560	0.323	0.429	0.598	0.498	0.678	0.522	0.205	0.836	0.510	0.878	0.272	0.565	0.296	0.360	0.348
982	0.475	0.318	0.459	0.556	0.354	0.125	0.782	0.570	0.304	0.625	0.591	0.621	0.204	0.708	0.758	0.430	0.796	0.571	0.880	0.572	0.577	0.436	0.786	0.601	0.642	0.205	0.348	0.422	0.439	0.559	0.410	0.586	0.619	0.563	0.326	0.425	0.618	0.495	0.675	0.516	0.205	0.834	0.510	0.881	0.272	0.571	0.294	0.360	0.350
983	0.478	0.316	0.459	0.556	0.360	0.119	0.784	0.585	0.304	0.625	0.591	0.617	0.204	0.708	0.758	0.430	0.805	0.573	0.920	0.572	0.577	0.436	0.803	0.594	0.632	0.210	0.354	0.425	0.439	0.562	0.410	0.590	0.619	0.563	0.326	0.423	0.632	0.491	0.675	0.514	0.205	0.834	0.515	0.881	0.272	0.577	0.293	0.360	0.350
984	0.478	0.318	0.459	0.556	0.360	0.113	0.784	0.604	0.308	0.625	0.588	0.612	0.201	0.710	0.818	0.430	0.725	0.573	0.929	0.572	0.577	0.460	0.806	0.587	0.632	0.205	0.359	0.425	0.439	0.565	0.410	0.590	0.619	0.558	0.328	0.423	0.639	0.487	0.666	0.514	0.205	0.833	0.515	0.881	0.272	0.583	0.291	0.360	0.350
985	0.481	0.316	0.459	0.552	0.358	0.109	0.782	0.614	0.335	0.625	0.588	0.609	0.201	0.710	0.818	0.434	0.705	0.573	0.933	0.572	0.502	0.509	0.809	0.581	0.629	0.210	0.359	0.422	0.439	0.567	0.405	0.590	0.619	0.558	0.328	0.421	0.639	0.484	0.663	0.511	0.208	0.833	0.515	0.878	0.272	0.583	0.289	0.364	0.348
986	0.481	0.316	0.459	0.552	0.356	0.109	0.782	0.623	0.335	0.625	0.585	0.604	0.201	0.710	0.814	0.437	0.705	0.576	0.929	0.572	0.502	0.528	0.809	0.578	0.626	0.216	0.354	0.422	0.439	0.568	0.405	0.603	0.619	0.558	0.326	0.421	0.639	0.484	0.666	0.511	0.208	0.831	0.515	0.885	0.272	0.589	0.288	0.364	0.350
987	0.481	0.311	0.459	0.552	0.354	0.105	0.782	0.628	0.335	0.622	0.582	0.600	0.198	0.711	0.811	0.440	0.708	0.576	0.933	0.568	0.502	0.521	0.809	0.574	0.620	0.222	0.343	0.425	0.439	0.569	0.405	0.586	0.619	0.558	0.326	0.421	0.635	0.480	0.666	0.511	0.208	0.831	0.515	0.885	0.272	0.589	0.288	0.364	0.350
988	0.484	0.309	0.459	0.552	0.352	0.105	0.782	0.628	0.323	0.622	0.582	0.595	0.198	0.711	0.803	0.447	0.711	0.584	0.933	0.572	0.505	0.509	0.809	0.571	0.614	0.227	0.348	0.425	0.439	0.569	0.400	0.699	0.619	0.558	0.323	0.440	0.635	0.480	0.666	0.508	0.208	0.830	0.520	0.887	0.272	0.595	0.286	0.369	0.352
989	0.484	0.307	0.459	0.573	0.350	0.087	0.782	0.633	0.327	0.625	0.582	0.592	0.198	0.713	0.799	0.453	0.713	0.584	0.933	0.572	0.505	0.503	0.806	0.568	0.611	0.233	0.389	0.425	0.439	0.569	0.400	0.678	0.619	0.533	0.323	0.431	0.632	0.477	0.666	0.508	0.208	0.830	0.520	0.887	0.267	0.595	0.286	0.369	0.352
990	0.488	0.304	0.456	0.573	0.350	0.099	0.782	0.633	0.323	0.625	0.582	0.590	0.196	0.713	0.803	0.456	0.713	0.584	0.880	0.568	0.571	0.491	0.806	0.564	0.598	0.233	0.364	0.425	0.439	0.569	0.390	0.607	0.619	0.549	0.323	0.427	0.625	0.473	0.666	0.505	0.208	0.830	0.520	0.889	0.267	0.595	0.285	0.369	0.355
991	0.491	0.304	0.456	0.532	0.350	0.089	0.782	0.633	0.327	0.629	0.582	0.587	0.196	0.714	0.799	0.456	0.714	0.584	0.938	0.568	0.583	0.485	0.803	0.561	0.598	0.233	0.364	0.428	0.439	0.569	0.390	0.523	0.619	0.544	0.323	0.427	0.622	0.473	0.669	0.505	0.208	0.830	0.520	0.891	0.262	0.595	0.285	0.373	0.357
992	0.494	0.304	0.381	0.536	0.347	0.093	0.782	0.585	0.327	0.629	0.582	0.583	0.196	0.714	0.799	0.460	0.716	0.581	0.880	0.565	0.583	0.479	0.803	0.561	0.595	0.233	0.359	0.428	0.439	0.569	0.390	0.464	0.619	0.547	0.323	0.435	0.622	0.473	0.669	0.508	0.216	0.830	0.520	0.891	0.262	0.595	0.285	0.373	0.357
993	0.497	0.307	0.441	0.540	0.349	0.095	0.784	0.565	0.327	0.629	0.582	0.580	0.196	0.716	0.799	0.460	0.708	0.581	0.880	0.565	0.586	0.479	0.799	0.561	0.595	0.239	0.364	0.431	0.439	0.570	0.385	0.464	0.619	0.544	0.321	0.440	0.622	0.473	0.669	0.508	0.237	0.830	0.520	0.891	0.262	0.595	0.285	0.378	0.357
994	0.500	0.307	0.441	0.540	0.349	0.095	0.786	0.546	0.327	0.629	0.582	0.570	0.193	0.716	0.799	0.460	0.696	0.578	0.929	0.565	0.589	0.479	0.799	0.561	0.595	0.244	0.364	0.431	0.439	0.569	0.385	0.510	0.615	0.547	0.328	0.444	0.618	0.473	0.669	0.508	0.240	0.830	0.525	0.893	0.257	0.595	0.285	0.382	0.355
995	0.500	0.307	0.444	0.544	0.347	0.089	0.791	0.527	0.331	0.625	0.582	0.558	0.193	0.716	0.799	0.460	0.682	0.578	0.920	0.565	0.589	0.479	0.796	0.564	0.592	0.250	0.364	0.434	0.434	0.569	0.385	0.556	0.619	0.549	0.333	0.448	0.622	0.473	0.669	0.511	0.244	0.831	0.515	0.893	0.215	0.595	0.286	0.373	0.352
996	0.503	0.304	0.441	0.548	0.347	0.089	0.795	0.507	0.327	0.625	0.582	0.551	0.193	0.717	0.799	0.479	0.669	0.584	0.916	0.565	0.592	0.485	0.793	0.564	0.592	0.256	0.359	0.434	0.437	0.559	0.390	0.598	0.619	0.555	0.336	0.452	0.622	0.477	0.672	0.511	0.244	0.831	0.505	0.910	0.209	0.589	0.286	0.378	0.350
997	0.506	0.304	0.441	0.548	0.349	0.089	0.802	0.488	0.327	0.602	0.585	0.546	0.196	0.717	0.799	0.482	0.661	0.586	0.924	0.561	0.595	0.485	0.790	0.564	0.586	0.267	0.359	0.437	0.439	0.558	0.390	0.623	0.615	0.555	0.336	0.456	0.622	0.477	0.672	0.514	0.244	0.831	0.515	0.910	0.215	0.589	0.288	0.382	0.345
998	0.506	0.304	0.441	0.552	0.350	0.087	0.806	0.469	0.327	0.625	0.585	0.544	0.196	0.717	0.795	0.472	0.676	0.584	0.920	0.561	0.595	0.472	0.786	0.568	0.579	0.273	0.364	0.440	0.437	0.558	0.400	0.632	0.615	0.558	0.338	0.458	0.618	0.480	0.672	0.514	0.244	0.831	0.515	0.913	0.220	0.589	0.289	0.382	0.340
999	0.509	0.302	0.444	0.556	0.350	0.085	0.811	0.449	0.331	0.637	0.585	0.541	0.190	0.716	0.784	0.476	0.700	0.576	0.920	0.561	0.595	0.466	0.786	0.568	0.579	0.273	0.374	0.440	0.437	0.559	0.415	0.628	0.615	0.558	0.338	0.458	0.618	0.480	0.675	0.516	0.244	0.836	0.510	0.910	0.225	0.589	0.291	0.382	0.338
1000	0.509	0.302	0.448	0.560	0.352	0.083	0.813	0.430	0.331	0.641	0.585	0.541	0.190	0.714	0.777	0.472	0.717	0.573	0.916	0.561	0.598	0.460	0.783	0.568	0.583	0.278	0.369	0.443	0.434	0.559	0.421	0.628	0.615	0.560	0.338	0.460	0.618	0.484	0.675	0.516	0.244	0.836	0.505	0.910	0.225	0.589	0.311	0.382	0.355
1001	0.513	0.302	0.448	0.565	0.354	0.085	0.808	0.444	0.331	0.645	0.588	0.541	0.193	0.711	0.769	0.472	0.728	0.573	0.916	0.561	0.568	0.454	0.783	0.571	0.586	0.278	0.369	0.443	0.434	0.559	0.421	0.623	0.612	0.560	0.338	0.462	0.618	0.487	0.678	0.519	0.244	0.837	0.505	0.910	0.225	0.595	0.337	0.382	0.355
1002	0.516	0.300	0.452	0.565	0.358	0.081	0.813	0.473	0.331	0.645	0.588	0.541	0.193	0.708	0.765	0.472	0.732	0.571	0.907	0.565	0.580	0.448	0.783	0.571	0.586	0.284	0.364	0.446	0.437	0.557	0.421	0.619	0.612	0.558	0.336	0.463	0.618	0.487	0.678	0.519	0.216	0.839	0.500	0.910	0.230	0.595	0.346	0.382	0.355
1003	0.513	0.300	0.452	0.565	0.358	0.075	0.813	0.493	0.319	0.649	0.588	0.541	0.193	0.708	0.761	0.479	0.735	0.571	0.898	0.565	0.592	0.436	0.780	0.574	0.592	0.290	0.359	0.449	0.437	0.556	0.421	0.619	0.612	0.560	0.336	0.442	0.618	0.491	0.678	0.522	0.208	0.840	0.500	0.910	0.230	0.595	0.343	0.382	0.355
1004	0.513	0.300	0.452	0.569	0.360	0.063	0.773	0.512	0.319	0.649	0.588	0.539	0.193	0.708	0.758	0.485	0.737	0.571	0.893	0.565	0.592	0.429	0.780	0.574	0.592	0.290	0.359	0.449	0.437	0.555	0.421	0.615	0.612	0.558	0.336	0.437	0.615	0.495	0.678	0.527	0.205	0.841	0.500	0.910	0.230	0.595	0.350	0.382	0.355
1005	0.513	0.302	0.456	0.565	0.362	0.059	0.788	0.527	0.323	0.653	0.588	0.541	0.193	0.707	0.754	0.485	0.716	0.573	0.884	0.565	0.592	0.423	0.780	0.578	0.586	0.295	0.354	0.452	0.437	0.554	0.421	0.615	0.615	0.558	0.338	0.433	0.615	0.498	0.684	0.527	0.201	0.842	0.500	0.908	0.230	0.589	0.351	0.382	0.336
1006	0.513	0.300	0.459	0.569	0.362	0.061	0.797	0.541	0.323	0.653	0.588	0.541	0.190	0.705	0.754	0.482	0.713	0.573	0.880	0.568	0.592	0.417	0.780	0.578	0.583	0.301	0.348	0.455	0.437	0.554	0.421	0.615	0.615	0.555	0.338	0.435	0.628	0.502	0.687	0.527	0.201	0.842	0.500	0.913	0.230	0.583	0.351	0.378	0.338
1007	0.516	0.297	0.463	0.565	0.364	0.063	0.811	0.551	0.327	0.653	0.588	0.544	0.190	0.705	0.750	0.479	0.723	0.573	0.880	0.568	0.589	0.417	0.780	0.581	0.592	0.307	0.343	0.457	0.437	0.552	0.421	0.619	0.615	0.552	0.336	0.440	0.611	0.502	0.690	0.530	0.201	0.843	0.500	0.915	0.236	0.583	0.351	0.378	0.340
1008	0.516	0.302	0.463	0.565	0.364	0.065	0.817	0.560	0.327	0.657	0.588	0.546	0.187	0.705	0.750	0.479	0.735	0.573	0.876	0.572	0.589	0.405	0.780	0.581	0.598	0.313	0.343	0.463	0.439	0.550	0.421	0.619	0.612	0.549	0.336	0.446	0.605	0.505	0.690	0.535	0.201	0.843	0.500	0.915	0.236	0.583	0.351	0.378	0.345
1009	0.519	0.307	0.463	0.565	0.366	0.067	0.811	0.570	0.331	0.661	0.588	0.549	0.187	0.705	0.746	0.476	0.737	0.573	0.871	0.572	0.586	0.399	0.777	0.584	0.601	0.318	0.333	0.478	0.439	0.550	0.426	0.619	0.585	0.552	0.333	0.452	0.601	0.509	0.693	0.538	0.205	0.845	0.500	0.915	0.236	0.583	0.351	0.378	0.348
1010	0.522	0.304	0.467	0.569	0.368	0.067	0.811	0.580	0.331	0.653	0.580	0.551	0.185	0.705	0.742	0.476	0.673	0.576	0.871	0.576	0.586	0.393	0.777	0.584	0.601	0.324	0.328	0.484	0.442	0.549	0.426	0.619	0.585	0.552	0.333	0.462	0.588	0.513	0.693	0.541	0.205	0.847	0.505	0.910	0.236	0.583	0.350	0.373	0.352
1011	0.528	0.300	0.467	0.569	0.370	0.067	0.811	0.585	0.331	0.657	0.585	0.553	0.182	0.704	0.742	0.472	0.716	0.573	0.871	0.576	0.586	0.393	0.773	0.584	0.598	0.324	0.328	0.484	0.442	0.548	0.426	0.619	0.592	0.552	0.333	0.469	0.584	0.516	0.697	0.541	0.205	0.848	0.510	0.908	0.236	0.583	0.346	0.373	0.352
1012	0.528	0.295	0.467	0.589	0.370	0.069	0.813	0.585	0.335	0.653	0.591	0.556	0.177	0.704	0.739	0.472	0.741	0.573	0.867	0.579	0.586	0.387	0.770	0.584	0.595	0.324	0.328	0.484	0.445	0.547	0.426	0.619	0.596	0.549	0.331	0.473	0.578	0.520	0.697	0.541	0.205	0.849	0.510	0.913	0.199	0.583	0.345	0.373	0.355
1013	0.528	0.295	0.452	0.569	0.372	0.069	0.815	0.585	0.335	0.653	0.591	0.558	0.158	0.704	0.716	0.469	0.755	0.576	0.867	0.583	0.583	0.374	0.770	0.587	0.601	0.324	0.323	0.484	0.445	0.545	0.431	0.619	0.596	0.549	0.331	0.473	0.581	0.520	0.700	0.541	0.205	0.855	0.520	0.913	0.209	0.583	0.345	0.373	0.359
1014	0.531	0.295	0.448	0.565	0.372	0.071	0.815	0.589	0.335	0.653	0.591	0.561	0.152	0.704	0.723	0.469	0.761	0.576	0.871	0.583	0.559	0.368	0.770	0.587	0.598	0.324	0.323	0.484	0.447	0.542	0.431	0.619	0.592	0.547	0.328	0.473	0.584	0.527	0.703	0.541	0.201	0.859	0.525	0.913	0.220	0.583	0.341	0.373	0.357
1015	0.534	0.295	0.444	0.569	0.372	0.071	0.817	0.589	0.338	0.653	0.593	0.566	0.196	0.704	0.727	0.469	0.764	0.576	0.876	0.587	0.568	0.368	0.767	0.584	0.601	0.330	0.328	0.484	0.447	0.541	0.436	0.619	0.592	0.544	0.323	0.475	0.595	0.530	0.703	0.541	0.198	0.860	0.530	0.913	0.225	0.583	0.335	0.373	0.369
1016	0.534	0.297	0.444	0.569	0.372	0.067	0.817	0.594	0.338	0.653	0.593	0.568	0.196	0.705	0.727	0.466	0.764	0.573	0.876	0.587	0.556	0.374	0.767	0.584	0.604	0.324	0.328	0.484	0.447	0.540	0.426	0.619	0.588	0.541	0.321	0.477	0.598	0.530	0.706	0.541	0.191	0.861	0.530	0.913	0.230	0.589	0.327	0.373	0.369
1017	0.538	0.297	0.444	0.569	0.370	0.065	0.820	0.594	0.338	0.653	0.593	0.573	0.196	0.705	0.727	0.469	0.762	0.573	0.880	0.587	0.553	0.380	0.767	0.584	0.607	0.324	0.328	0.487	0.450	0.539	0.415	0.619	0.588	0.536	0.321	0.479	0.601	0.534	0.706	0.541	0.191	0.861	0.535	0.915	0.230	0.595	0.319	0.373	0.364
1018	0.541	0.300	0.441	0.569	0.370	0.065	0.822	0.599	0.335	0.653	0.593	0.578	0.196	0.705	0.727	0.463	0.762	0.576	0.880	0.590	0.553	0.387	0.767	0.584	0.611	0.324	0.333	0.487	0.450	0.538	0.410	0.615	0.585	0.533	0.321	0.479	0.601	0.534	0.706	0.541	0.187	0.863	0.535	0.915	0.230	0.595	0.311	0.373	0.362
1019	0.544	0.302	0.437	0.569	0.370	0.065	0.829	0.594	0.338	0.653	0.593	0.583	0.196	0.707	0.727	0.469	0.761	0.576	0.880	0.590	0.550	0.393	0.767	0.584	0.611	0.324	0.333	0.487	0.450	0.538	0.415	0.615	0.585	0.541	0.319	0.479	0.601	0.538	0.709	0.541	0.187	0.863	0.535	0.915	0.230	0.601	0.302	0.369	0.359
1020	0.544	0.302	0.437	0.569	0.368	0.071	0.815	0.594	0.342	0.649	0.596	0.587	0.196	0.707	0.727	0.485	0.762	0.576	0.884	0.590	0.547	0.405	0.767	0.584	0.611	0.324	0.333	0.487	0.450	0.536	0.349	0.611	0.581	0.538	0.319	0.479	0.601	0.538	0.709	0.546	0.187	0.863	0.540	0.917	0.230	0.601	0.296	0.369	0.362
1021	0.547	0.302	0.433	0.569	0.366	0.063	0.815	0.594	0.342	0.645	0.596	0.592	0.196	0.708	0.727	0.505	0.762	0.578	0.884	0.590	0.547	0.411	0.767	0.581	0.611	0.324	0.333	0.496	0.450	0.535	0.369	0.607	0.581	0.538	0.319	0.465	0.601	0.541	0.709	0.595	0.187	0.863	0.540	0.919	0.236	0.613	0.293	0.369	0.359
1022	0.550	0.302	0.433	0.573	0.366	0.055	0.815	0.594	0.342	0.637	0.596	0.600	0.196	0.708	0.727	0.518	0.761	0.581	0.884	0.590	0.544	0.417	0.767	0.581	0.611	0.324	0.343	0.501	0.450	0.534	0.405	0.603	0.577	0.538	0.309	0.460	0.601	0.541	0.709	0.611	0.191	0.863	0.540	0.919	0.236	0.619	0.291	0.369	0.359
1023	0.550	0.302	0.430	0.573	0.364	0.059	0.815	0.585	0.342	0.637	0.599	0.604	0.196	0.710	0.727	0.515	0.761	0.584	0.889	0.590	0.544	0.417	0.767	0.581	0.611	0.324	0.343	0.507	0.437	0.533	0.421	0.598	0.577	0.541	0.306	0.458	0.601	0.545	0.709	0.617	0.201	0.861	0.545	0.921	0.241	0.619	0.304	0.369	0.357
1024	0.550	0.302	0.430	0.573	0.364	0.059	0.815	0.570	0.338	0.633	0.599	0.609	0.196	0.711	0.727	0.498	0.759	0.586	0.889	0.594	0.541	0.429	0.767	0.578	0.617	0.324	0.348	0.504	0.445	0.533	0.421	0.590	0.577	0.538	0.306	0.456	0.601	0.545	0.709	0.620	0.205	0.859	0.545	0.921	0.241	0.619	0.309	0.369	0.355
1025	0.550	0.302	0.422	0.573	0.362	0.063	0.815	0.556	0.338	0.629	0.599	0.612	0.196	0.713	0.727	0.485	0.758	0.581	0.889	0.590	0.541	0.436	0.767	0.581	0.623	0.318	0.348	0.507	0.447	0.532	0.415	0.586	0.577	0.541	0.309	0.471	0.605	0.545	0.709	0.620	0.180	0.859	0.545	0.921	0.241	0.619	0.312	0.369	0.352
1026	0.550	0.302	0.426	0.552	0.362	0.065	0.815	0.546	0.338	0.625	0.602	0.612	0.196	0.714	0.727	0.482	0.756	0.571	0.893	0.594	0.541	0.429	0.770	0.597	0.626	0.318	0.348	0.504	0.450	0.531	0.415	0.582	0.581	0.541	0.309	0.471	0.601	0.545	0.709	0.606	0.191	0.858	0.551	0.923	0.246	0.619	0.312	0.369	0.352
1027	0.550	0.300	0.381	0.560	0.362	0.065	0.815	0.541	0.335	0.622	0.602	0.614	0.196	0.716	0.731	0.479	0.758	0.566	0.898	0.568	0.538	0.436	0.770	0.604	0.626	0.318	0.348	0.507	0.453	0.529	0.410	0.577	0.581	0.544	0.309	0.469	0.605	0.545	0.709	0.595	0.194	0.858	0.551	0.921	0.246	0.625	0.314	0.369	0.357
1028	0.550	0.300	0.407	0.573	0.360	0.067	0.815	0.527	0.335	0.622	0.602	0.614	0.163	0.717	0.731	0.482	0.753	0.563	0.898	0.557	0.538	0.436	0.770	0.607	0.626	0.318	0.348	0.504	0.455	0.527	0.410	0.573	0.581	0.547	0.309	0.467	0.605	0.545	0.709	0.595	0.198	0.855	0.551	0.923	0.251	0.625	0.314	0.369	0.362
1029	0.550	0.300	0.415	0.581	0.360	0.069	0.815	0.372	0.335	0.618	0.604	0.617	0.166	0.719	0.731	0.489	0.753	0.560	0.889	0.554	0.544	0.436	0.773	0.611	0.629	0.318	0.348	0.504	0.458	0.526	0.405	0.573	0.585	0.547	0.311	0.467	0.605	0.545	0.709	0.595	0.201	0.855	0.551	0.921	0.251	0.625	0.314	0.378	0.362
1030	0.547	0.297	0.419	0.581	0.358	0.071	0.831	0.333	0.342	0.618	0.596	0.619	0.168	0.720	0.731	0.495	0.746	0.558	0.884	0.542	0.559	0.442	0.777	0.611	0.632	0.318	0.348	0.504	0.458	0.526	0.405	0.573	0.585	0.549	0.314	0.467	0.608	0.545	0.709	0.592	0.201	0.854	0.551	0.919	0.251	0.625	0.314	0.369	0.355
1031	0.544	0.297	0.422	0.589	0.356	0.073	0.820	0.319	0.338	0.614	0.596	0.621	0.171	0.720	0.731	0.492	0.744	0.558	0.884	0.542	0.595	0.442	0.777	0.611	0.636	0.318	0.343	0.504	0.458	0.527	0.405	0.569	0.588	0.552	0.319	0.469	0.595	0.559	0.709	0.595	0.201	0.854	0.551	0.919	0.251	0.625	0.312	0.378	0.357
1032	0.528	0.297	0.422	0.589	0.354	0.073	0.817	0.329	0.338	0.610	0.607	0.624	0.174	0.722	0.731	0.492	0.743	0.558	0.884	0.535	0.577	0.442	0.780	0.611	0.636	0.318	0.374	0.504	0.461	0.527	0.405	0.569	0.588	0.555	0.331	0.469	0.611	0.559	0.709	0.595	0.201	0.853	0.551	0.917	0.251	0.631	0.312	0.382	0.359
1033	0.522	0.297	0.426	0.589	0.352	0.075	0.817	0.357	0.335	0.606	0.604	0.631	0.177	0.722	0.731	0.492	0.741	0.558	0.889	0.535	0.574	0.448	0.780	0.601	0.636	0.313	0.384	0.504	0.461	0.528	0.400	0.569	0.592	0.558	0.333	0.469	0.615	0.563	0.709	0.595	0.205	0.852	0.551	0.915	0.251	0.631	0.314	0.382	0.359
1034	0.522	0.297	0.426	0.569	0.350	0.075	0.815	0.401	0.335	0.598	0.607	0.636	0.179	0.723	0.754	0.495	0.740	0.560	0.889	0.528	0.574	0.448	0.783	0.604	0.632	0.313	0.384	0.504	0.461	0.531	0.400	0.569	0.596	0.560	0.336	0.467	0.615	0.563	0.712	0.592	0.205	0.851	0.551	0.915	0.251	0.631	0.312	0.382	0.359
1035	0.519	0.297	0.430	0.569	0.349	0.075	0.815	0.454	0.335	0.586	0.604	0.641	0.179	0.723	0.754	0.498	0.740	0.560	0.889	0.528	0.577	0.448	0.783	0.614	0.636	0.313	0.384	0.504	0.461	0.531	0.395	0.565	0.600	0.563	0.341	0.467	0.611	0.563	0.712	0.590	0.205	0.849	0.545	0.915	0.251	0.637	0.314	0.382	0.359
1036	0.516	0.297	0.430	0.573	0.347	0.077	0.813	0.512	0.335	0.582	0.604	0.646	0.182	0.723	0.754	0.502	0.740	0.563	0.889	0.513	0.577	0.454	0.783	0.617	0.636	0.313	0.384	0.504	0.461	0.532	0.390	0.565	0.604	0.566	0.346	0.465	0.611	0.559	0.712	0.590	0.205	0.847	0.545	0.915	0.251	0.637	0.327	0.382	0.359
1037	0.516	0.297	0.430	0.556	0.345	0.077	0.813	0.638	0.338	0.582	0.602	0.648	0.185	0.723	0.754	0.502	0.740	0.566	0.889	0.509	0.577	0.454	0.786	0.617	0.636	0.324	0.389	0.510	0.461	0.532	0.385	0.565	0.608	0.569	0.346	0.465	0.611	0.559	0.712	0.592	0.208	0.843	0.545	0.913	0.236	0.643	0.333	0.382	0.357
1038	0.513	0.300	0.430	0.569	0.343	0.077	0.813	0.502	0.338	0.582	0.602	0.648	0.185	0.723	0.754	0.502	0.738	0.568	0.889	0.509	0.580	0.454	0.786	0.620	0.636	0.324	0.409	0.493	0.458	0.534	0.385	0.565	0.612	0.571	0.346	0.463	0.611	0.559	0.712	0.582	0.212	0.840	0.545	0.910	0.230	0.649	0.335	0.382	0.357
1039	0.509	0.304	0.430	0.577	0.339	0.077	0.813	0.469	0.338	0.582	0.599	0.650	0.187	0.723	0.754	0.502	0.738	0.571	0.889	0.506	0.580	0.448	0.783	0.630	0.632	0.330	0.419	0.504	0.458	0.537	0.385	0.565	0.615	0.574	0.343	0.463	0.611	0.563	0.712	0.571	0.216	0.836	0.545	0.908	0.230	0.661	0.335	0.382	0.352
1040	0.506	0.314	0.433	0.581	0.337	0.065	0.813	0.454	0.335	0.582	0.599	0.653	0.190	0.723	0.754	0.502	0.737	0.573	0.893	0.506	0.580	0.448	0.783	0.640	0.632	0.335	0.424	0.513	0.455	0.539	0.385	0.561	0.619	0.577	0.343	0.460	0.605	0.563	0.712	0.571	0.216	0.833	0.540	0.908	0.225	0.595	0.335	0.382	0.350
1041	0.503	0.318	0.433	0.577	0.335	0.075	0.815	0.459	0.338	0.582	0.599	0.653	0.193	0.723	0.693	0.498	0.737	0.573	0.893	0.502	0.583	0.442	0.783	0.637	0.632	0.335	0.424	0.513	0.455	0.540	0.385	0.561	0.623	0.580	0.343	0.437	0.605	0.563	0.712	0.571	0.219	0.833	0.540	0.906	0.225	0.595	0.335	0.378	0.348
1042	0.500	0.318	0.437	0.577	0.333	0.073	0.817	0.459	0.338	0.582	0.599	0.653	0.193	0.723	0.739	0.495	0.737	0.576	0.893	0.502	0.580	0.442	0.783	0.640	0.629	0.335	0.424	0.513	0.453	0.541	0.385	0.561	0.627	0.580	0.341	0.425	0.605	0.566	0.712	0.571	0.219	0.828	0.540	0.906	0.225	0.661	0.337	0.378	0.355
1043	0.497	0.314	0.437	0.581	0.331	0.081	0.817	0.464	0.338	0.586	0.599	0.655	0.196	0.723	0.735	0.492	0.735	0.576	0.893	0.502	0.580	0.436	0.783	0.630	0.632	0.341	0.429	0.513	0.450	0.542	0.385	0.561	0.631	0.580	0.341	0.435	0.605	0.570	0.712	0.568	0.219	0.827	0.535	0.904	0.225	0.661	0.335	0.378	0.357
1044	0.494	0.311	0.437	0.581	0.331	0.083	0.817	0.473	0.338	0.586	0.599	0.655	0.196	0.723	0.739	0.492	0.737	0.578	0.893	0.502	0.577	0.436	0.783	0.630	0.626	0.341	0.429	0.516	0.447	0.545	0.379	0.561	0.631	0.577	0.338	0.442	0.605	0.570	0.712	0.568	0.219	0.824	0.535	0.904	0.225	0.595	0.335	0.373	0.357
1045	0.491	0.311	0.441	0.581	0.329	0.085	0.817	0.478	0.335	0.586	0.602	0.658	0.198	0.725	0.742	0.489	0.737	0.578	0.893	0.502	0.577	0.429	0.780	0.637	0.626	0.341	0.434	0.510	0.442	0.545	0.374	0.561	0.631	0.577	0.336	0.448	0.605	0.577	0.712	0.568	0.219	0.823	0.535	0.902	0.225	0.595	0.335	0.373	0.355
1046	0.488	0.323	0.444	0.581	0.329	0.085	0.820	0.483	0.335	0.590	0.613	0.658	0.198	0.725	0.739	0.485	0.737	0.576	0.893	0.502	0.577	0.429	0.780	0.644	0.626	0.347	0.409	0.510	0.439	0.546	0.374	0.561	0.627	0.577	0.333	0.446	0.605	0.581	0.715	0.565	0.219	0.820	0.535	0.902	0.225	0.595	0.337	0.373	0.357
1047	0.484	0.323	0.456	0.581	0.327	0.087	0.820	0.488	0.335	0.590	0.613	0.658	0.198	0.725	0.735	0.482	0.738	0.576	0.889	0.498	0.574	0.429	0.783	0.647	0.629	0.347	0.409	0.507	0.434	0.545	0.369	0.565	0.631	0.580	0.331	0.440	0.605	0.584	0.715	0.565	0.223	0.822	0.535	0.904	0.230	0.595	0.337	0.369	0.357
1048	0.481	0.323	0.463	0.581	0.327	0.093	0.820	0.488	0.335	0.594	0.615	0.658	0.198	0.726	0.735	0.479	0.738	0.571	0.889	0.498	0.571	0.429	0.770	0.637	0.626	0.347	0.409	0.507	0.416	0.545	0.369	0.565	0.631	0.582	0.328	0.438	0.605	0.588	0.715	0.563	0.223	0.819	0.535	0.908	0.230	0.595	0.338	0.369	0.355
1049	0.481	0.323	0.470	0.581	0.329	0.097	0.820	0.493	0.335	0.594	0.615	0.658	0.201	0.726	0.731	0.476	0.738	0.527	0.889	0.498	0.568	0.429	0.761	0.617	0.629	0.347	0.399	0.519	0.418	0.544	0.369	0.565	0.631	0.577	0.328	0.427	0.608	0.599	0.715	0.563	0.223	0.817	0.535	0.904	0.220	0.661	0.340	0.373	0.352
1050	0.478	0.323	0.470	0.581	0.329	0.099	0.822	0.498	0.335	0.594	0.618	0.658	0.201	0.728	0.731	0.472	0.740	0.568	0.884	0.498	0.586	0.423	0.761	0.601	0.626	0.347	0.399	0.478	0.421	0.544	0.369	0.565	0.623	0.577	0.323	0.423	0.608	0.599	0.715	0.560	0.226	0.816	0.535	0.902	0.230	0.661	0.341	0.373	0.355
1051	0.475	0.323	0.474	0.581	0.337	0.097	0.820	0.502	0.331	0.598	0.618	0.660	0.198	0.728	0.735	0.469	0.741	0.589	0.884	0.498	0.583	0.423	0.761	0.627	0.629	0.347	0.399	0.487	0.421	0.544	0.369	0.569	0.619	0.574	0.323	0.423	0.608	0.609	0.715	0.563	0.230	0.817	0.535	0.900	0.236	0.661	0.341	0.373	0.355
1052	0.475	0.323	0.470	0.569	0.341	0.097	0.820	0.507	0.327	0.598	0.618	0.658	0.198	0.729	0.742	0.466	0.740	0.617	0.884	0.498	0.586	0.423	0.764	0.650	0.626	0.352	0.399	0.487	0.421	0.542	0.369	0.569	0.619	0.574	0.319	0.427	0.608	0.613	0.715	0.563	0.201	0.816	0.535	0.900	0.236	0.655	0.341	0.378	0.355
1053	0.472	0.325	0.474	0.569	0.341	0.095	0.820	0.512	0.323	0.602	0.621	0.658	0.198	0.729	0.746	0.463	0.741	0.622	0.880	0.498	0.589	0.423	0.770	0.584	0.626	0.352	0.399	0.484	0.421	0.538	0.369	0.573	0.615	0.574	0.316	0.425	0.605	0.620	0.715	0.563	0.194	0.816	0.535	0.902	0.236	0.655	0.341	0.378	0.352
1054	0.469	0.325	0.474	0.556	0.341	0.093	0.820	0.512	0.323	0.602	0.621	0.655	0.201	0.731	0.750	0.463	0.743	0.627	0.880	0.498	0.589	0.423	0.773	0.584	0.626	0.358	0.399	0.484	0.421	0.535	0.369	0.573	0.615	0.577	0.311	0.427	0.608	0.624	0.715	0.563	0.198	0.816	0.540	0.902	0.236	0.655	0.341	0.382	0.355
1055	0.466	0.330	0.474	0.569	0.341	0.091	0.820	0.531	0.319	0.602	0.621	0.653	0.204	0.732	0.750	0.463	0.762	0.635	0.880	0.498	0.589	0.423	0.773	0.584	0.623	0.358	0.399	0.484	0.421	0.532	0.369	0.577	0.612	0.577	0.306	0.419	0.611	0.624	0.715	0.563	0.198	0.814	0.540	0.900	0.236	0.649	0.341	0.382	0.352
1056	0.463	0.330	0.478	0.569	0.341	0.089	0.820	0.541	0.319	0.602	0.621	0.650	0.207	0.734	0.754	0.466	0.746	0.640	0.880	0.494	0.589	0.429	0.767	0.584	0.623	0.364	0.394	0.484	0.421	0.531	0.379	0.577	0.608	0.577	0.304	0.421	0.611	0.627	0.718	0.565	0.198	0.813	0.540	0.902	0.236	0.643	0.341	0.382	0.350
1057	0.463	0.330	0.478	0.569	0.333	0.087	0.820	0.536	0.319	0.602	0.624	0.648	0.209	0.735	0.754	0.469	0.743	0.648	0.876	0.494	0.592	0.429	0.712	0.584	0.623	0.364	0.394	0.484	0.424	0.531	0.415	0.582	0.608	0.571	0.301	0.431	0.615	0.631	0.718	0.565	0.198	0.812	0.530	0.900	0.236	0.637	0.341	0.382	0.352
1058	0.459	0.330	0.478	0.569	0.301	0.085	0.820	0.531	0.319	0.602	0.624	0.650	0.212	0.737	0.754	0.472	0.741	0.653	0.876	0.491	0.592	0.405	0.738	0.584	0.623	0.369	0.394	0.484	0.424	0.531	0.456	0.582	0.604	0.571	0.299	0.437	0.618	0.634	0.721	0.565	0.194	0.812	0.566	0.900	0.236	0.637	0.340	0.387	0.352
1059	0.453	0.330	0.481	0.569	0.291	0.083	0.820	0.527	0.319	0.598	0.624	0.655	0.212	0.737	0.754	0.472	0.741	0.656	0.876	0.491	0.595	0.429	0.764	0.584	0.623	0.375	0.394	0.487	0.424	0.531	0.421	0.586	0.604	0.577	0.299	0.435	0.618	0.638	0.721	0.565	0.194	0.811	0.576	0.900	0.236	0.631	0.350	0.382	0.355
1060	0.450	0.330	0.481	0.569	0.281	0.081	0.817	0.522	0.319	0.598	0.624	0.670	0.207	0.738	0.758	0.472	0.743	0.656	0.876	0.487	0.598	0.436	0.770	0.584	0.623	0.375	0.394	0.487	0.424	0.531	0.415	0.590	0.604	0.582	0.296	0.431	0.622	0.642	0.721	0.568	0.194	0.810	0.576	0.900	0.230	0.625	0.333	0.382	0.357
1061	0.450	0.332	0.481	0.565	0.273	0.081	0.817	0.522	0.319	0.598	0.624	0.677	0.204	0.738	0.758	0.476	0.744	0.650	0.876	0.483	0.604	0.436	0.773	0.584	0.623	0.381	0.389	0.487	0.426	0.531	0.415	0.590	0.608	0.588	0.294	0.427	0.622	0.645	0.724	0.571	0.191	0.819	0.571	0.900	0.220	0.613	0.324	0.382	0.355
1062	0.456	0.334	0.485	0.565	0.263	0.081	0.817	0.517	0.323	0.598	0.624	0.677	0.204	0.740	0.758	0.476	0.744	0.645	0.876	0.480	0.610	0.442	0.773	0.584	0.623	0.381	0.389	0.490	0.426	0.531	0.410	0.594	0.608	0.547	0.294	0.423	0.622	0.649	0.724	0.573	0.194	0.818	0.571	0.900	0.215	0.613	0.319	0.382	0.352
1063	0.456	0.336	0.485	0.565	0.255	0.079	0.815	0.517	0.327	0.602	0.621	0.677	0.204	0.740	0.761	0.479	0.746	0.638	0.880	0.476	0.613	0.442	0.773	0.521	0.623	0.381	0.389	0.493	0.426	0.531	0.410	0.594	0.604	0.569	0.294	0.423	0.615	0.656	0.728	0.576	0.191	0.818	0.571	0.898	0.209	0.607	0.325	0.382	0.350
1064	0.456	0.339	0.485	0.565	0.248	0.079	0.815	0.512	0.327	0.610	0.621	0.667	0.204	0.740	0.761	0.479	0.747	0.627	0.880	0.480	0.616	0.442	0.770	0.538	0.626	0.386	0.389	0.496	0.426	0.531	0.405	0.598	0.604	0.574	0.294	0.427	0.622	0.659	0.731	0.582	0.191	0.818	0.571	0.898	0.209	0.601	0.328	0.382	0.348
1065	0.459	0.341	0.481	0.565	0.240	0.079	0.817	0.507	0.331	0.618	0.591	0.663	0.204	0.740	0.761	0.482	0.749	0.614	0.880	0.483	0.616	0.429	0.770	0.564	0.614	0.386	0.384	0.496	0.426	0.531	0.405	0.598	0.600	0.574	0.296	0.431	0.625	0.663	0.734	0.587	0.194	0.818	0.571	0.893	0.209	0.601	0.328	0.382	0.345
1066	0.459	0.341	0.481	0.565	0.234	0.077	0.815	0.502	0.331	0.622	0.593	0.663	0.204	0.741	0.765	0.482	0.749	0.609	0.880	0.480	0.619	0.448	0.770	0.584	0.614	0.386	0.389	0.493	0.429	0.531	0.405	0.603	0.596	0.574	0.314	0.433	0.628	0.670	0.731	0.592	0.194	0.818	0.566	0.896	0.209	0.601	0.328	0.382	0.345
1067	0.459	0.341	0.481	0.565	0.226	0.077	0.815	0.498	0.331	0.622	0.596	0.663	0.204	0.741	0.765	0.482	0.750	0.604	0.880	0.476	0.619	0.454	0.770	0.581	0.614	0.392	0.389	0.493	0.429	0.531	0.400	0.603	0.592	0.574	0.230	0.433	0.628	0.674	0.731	0.598	0.194	0.818	0.566	0.891	0.209	0.601	0.327	0.382	0.343
1068	0.459	0.343	0.481	0.569	0.220	0.077	0.815	0.488	0.335	0.625	0.599	0.660	0.204	0.741	0.761	0.482	0.752	0.596	0.880	0.476	0.622	0.448	0.770	0.571	0.614	0.392	0.389	0.490	0.426	0.513	0.385	0.603	0.588	0.571	0.227	0.433	0.628	0.677	0.731	0.617	0.194	0.787	0.561	0.893	0.215	0.595	0.327	0.382	0.345
1069	0.459	0.346	0.481	0.569	0.214	0.077	0.817	0.483	0.338	0.625	0.602	0.663	0.204	0.741	0.761	0.482	0.755	0.584	0.880	0.476	0.622	0.442	0.767	0.561	0.614	0.398	0.424	0.490	0.424	0.523	0.379	0.607	0.588	0.571	0.222	0.429	0.632	0.681	0.731	0.641	0.191	0.802	0.561	0.891	0.215	0.595	0.328	0.382	0.352
1070	0.459	0.348	0.481	0.569	0.208	0.077	0.815	0.478	0.342	0.629	0.602	0.663	0.204	0.741	0.761	0.476	0.758	0.571	0.880	0.476	0.628	0.436	0.767	0.551	0.614	0.398	0.424	0.493	0.424	0.542	0.415	0.607	0.585	0.569	0.220	0.448	0.635	0.685	0.731	0.663	0.198	0.807	0.561	0.893	0.215	0.595	0.328	0.387	0.350
1071	0.463	0.352	0.481	0.569	0.202	0.061	0.815	0.473	0.346	0.629	0.602	0.663	0.204	0.743	0.761	0.489	0.767	0.560	0.880	0.476	0.628	0.436	0.767	0.545	0.614	0.398	0.414	0.496	0.421	0.548	0.431	0.611	0.581	0.569	0.215	0.452	0.622	0.688	0.731	0.655	0.198	0.808	0.561	0.893	0.215	0.595	0.332	0.387	0.348
1072	0.463	0.339	0.478	0.569	0.198	0.071	0.813	0.469	0.350	0.633	0.569	0.663	0.201	0.743	0.761	0.489	0.775	0.553	0.880	0.476	0.628	0.436	0.767	0.538	0.614	0.398	0.394	0.496	0.421	0.550	0.436	0.611	0.581	0.569	0.212	0.454	0.632	0.692	0.734	0.666	0.201	0.808	0.561	0.893	0.215	0.595	0.328	0.387	0.348
1073	0.466	0.334	0.478	0.569	0.192	0.087	0.813	0.459	0.354	0.633	0.591	0.663	0.201	0.743	0.758	0.489	0.779	0.542	0.880	0.476	0.607	0.429	0.770	0.538	0.614	0.398	0.369	0.499	0.421	0.547	0.436	0.615	0.558	0.566	0.210	0.458	0.530	0.695	0.734	0.674	0.205	0.808	0.561	0.893	0.220	0.601	0.328	0.391	0.348
1074	0.469	0.332	0.478	0.573	0.188	0.093	0.813	0.454	0.354	0.633	0.604	0.665	0.201	0.743	0.758	0.485	0.781	0.532	0.880	0.506	0.610	0.429	0.770	0.548	0.614	0.403	0.338	0.501	0.418	0.541	0.431	0.619	0.538	0.560	0.205	0.460	0.574	0.699	0.734	0.679	0.205	0.810	0.561	0.893	0.220	0.595	0.333	0.391	0.345
1075	0.481	0.332	0.474	0.573	0.184	0.095	0.811	0.449	0.354	0.637	0.610	0.667	0.198	0.743	0.750	0.482	0.782	0.519	0.884	0.513	0.607	0.423	0.767	0.564	0.542	0.403	0.308	0.501	0.418	0.534	0.431	0.619	0.565	0.555	0.202	0.460	0.622	0.703	0.737	0.685	0.208	0.811	0.571	0.891	0.220	0.589	0.328	0.391	0.348
1076	0.491	0.330	0.456	0.573	0.180	0.099	0.811	0.444	0.358	0.641	0.618	0.670	0.198	0.743	0.754	0.485	0.794	0.509	0.902	0.520	0.547	0.417	0.767	0.587	0.558	0.403	0.288	0.504	0.418	0.529	0.436	0.623	0.573	0.549	0.200	0.460	0.632	0.609	0.737	0.688	0.184	0.812	0.525	0.891	0.225	0.583	0.330	0.391	0.350
1077	0.497	0.348	0.459	0.577	0.178	0.095	0.811	0.444	0.358	0.641	0.621	0.672	0.198	0.744	0.758	0.485	0.800	0.499	0.907	0.528	0.529	0.405	0.764	0.611	0.570	0.403	0.273	0.504	0.418	0.528	0.441	0.623	0.581	0.547	0.198	0.460	0.625	0.570	0.740	0.693	0.198	0.812	0.545	0.891	0.225	0.583	0.341	0.396	0.352
1078	0.500	0.352	0.459	0.577	0.174	0.093	0.808	0.435	0.358	0.645	0.621	0.672	0.196	0.744	0.754	0.485	0.803	0.488	0.880	0.528	0.526	0.399	0.761	0.630	0.583	0.409	0.268	0.507	0.416	0.528	0.446	0.623	0.581	0.544	0.195	0.460	0.639	0.538	0.743	0.698	0.201	0.812	0.545	0.891	0.225	0.583	0.346	0.396	0.355
1079	0.500	0.352	0.459	0.577	0.172	0.089	0.806	0.425	0.362	0.645	0.624	0.675	0.196	0.746	0.754	0.492	0.805	0.483	0.880	0.531	0.568	0.387	0.754	0.644	0.601	0.392	0.278	0.510	0.416	0.528	0.446	0.628	0.581	0.544	0.190	0.458	0.655	0.516	0.746	0.674	0.205	0.813	0.540	0.891	0.230	0.589	0.348	0.396	0.352
1080	0.503	0.352	0.459	0.577	0.170	0.089	0.806	0.420	0.362	0.645	0.624	0.677	0.196	0.746	0.754	0.492	0.803	0.483	0.880	0.531	0.580	0.374	0.751	0.650	0.607	0.335	0.298	0.513	0.421	0.528	0.451	0.628	0.577	0.544	0.188	0.456	0.655	0.509	0.749	0.658	0.205	0.813	0.540	0.893	0.230	0.589	0.350	0.400	0.355
1081	0.506	0.350	0.459	0.577	0.168	0.093	0.806	0.420	0.362	0.645	0.626	0.675	0.196	0.746	0.754	0.495	0.799	0.483	0.880	0.528	0.586	0.362	0.744	0.663	0.607	0.381	0.318	0.513	0.418	0.528	0.456	0.632	0.577	0.544	0.185	0.452	0.655	0.523	0.752	0.639	0.205	0.814	0.535	0.893	0.236	0.583	0.351	0.400	0.362
1082	0.509	0.346	0.456	0.573	0.166	0.097	0.806	0.415	0.358	0.645	0.632	0.694	0.196	0.744	0.754	0.492	0.799	0.483	0.880	0.528	0.583	0.350	0.735	0.663	0.589	0.398	0.328	0.516	0.416	0.527	0.456	0.632	0.581	0.541	0.183	0.448	0.652	0.581	0.752	0.630	0.205	0.816	0.535	0.896	0.236	0.583	0.351	0.404	0.364
1083	0.513	0.341	0.456	0.573	0.164	0.099	0.820	0.415	0.358	0.641	0.635	0.697	0.196	0.744	0.750	0.489	0.806	0.481	0.880	0.524	0.583	0.337	0.725	0.663	0.576	0.409	0.338	0.516	0.416	0.527	0.451	0.636	0.581	0.538	0.180	0.444	0.652	0.649	0.755	0.625	0.208	0.817	0.535	0.896	0.236	0.583	0.351	0.418	0.362
1084	0.516	0.336	0.456	0.573	0.162	0.101	0.815	0.411	0.362	0.641	0.637	0.687	0.196	0.746	0.750	0.485	0.815	0.478	0.880	0.520	0.583	0.319	0.715	0.653	0.607	0.409	0.343	0.516	0.416	0.493	0.451	0.636	0.581	0.536	0.178	0.438	0.652	0.695	0.759	0.628	0.208	0.818	0.535	0.910	0.230	0.583	0.351	0.427	0.362
1085	0.519	0.332	0.456	0.569	0.162	0.101	0.820	0.411	0.362	0.641	0.637	0.682	0.196	0.744	0.750	0.485	0.817	0.481	0.880	0.520	0.583	0.294	0.709	0.634	0.629	0.409	0.348	0.519	0.418	0.513	0.441	0.636	0.577	0.538	0.175	0.433	0.652	0.724	0.759	0.652	0.194	0.820	0.530	0.906	0.230	0.583	0.351	0.431	0.359
1086	0.522	0.327	0.452	0.569	0.162	0.101	0.822	0.411	0.362	0.633	0.637	0.677	0.196	0.744	0.758	0.482	0.823	0.483	0.880	0.517	0.589	0.301	0.699	0.640	0.632	0.415	0.348	0.522	0.421	0.514	0.431	0.636	0.577	0.538	0.173	0.425	0.655	0.720	0.762	0.633	0.191	0.822	0.530	0.908	0.230	0.583	0.351	0.436	0.357
1087	0.525	0.325	0.452	0.565	0.162	0.099	0.824	0.411	0.362	0.566	0.640	0.675	0.196	0.744	0.758	0.482	0.823	0.491	0.880	0.513	0.589	0.294	0.689	0.630	0.636	0.415	0.354	0.519	0.421	0.516	0.421	0.640	0.577	0.538	0.170	0.415	0.662	0.724	0.762	0.633	0.198	0.824	0.530	0.908	0.230	0.577	0.351	0.436	0.352
1088	0.528	0.323	0.456	0.565	0.162	0.099	0.824	0.411	0.362	0.582	0.640	0.672	0.196	0.744	0.754	0.479	0.825	0.496	0.880	0.513	0.586	0.288	0.673	0.630	0.632	0.415	0.348	0.519	0.418	0.519	0.415	0.640	0.573	0.536	0.168	0.413	0.662	0.720	0.762	0.639	0.198	0.825	0.525	0.900	0.236	0.577	0.353	0.444	0.350
1089	0.531	0.320	0.456	0.565	0.162	0.097	0.826	0.406	0.362	0.586	0.637	0.670	0.196	0.744	0.754	0.479	0.828	0.501	0.880	0.509	0.577	0.282	0.657	0.620	0.626	0.415	0.359	0.519	0.442	0.521	0.410	0.644	0.573	0.533	0.165	0.412	0.662	0.720	0.765	0.647	0.201	0.828	0.525	0.898	0.236	0.577	0.353	0.444	0.348
1090	0.538	0.316	0.456	0.560	0.164	0.099	0.826	0.353	0.362	0.586	0.624	0.667	0.198	0.744	0.754	0.479	0.831	0.499	0.880	0.509	0.574	0.282	0.647	0.607	0.623	0.409	0.364	0.519	0.453	0.523	0.405	0.644	0.573	0.530	0.165	0.421	0.662	0.720	0.765	0.652	0.194	0.828	0.525	0.896	0.236	0.577	0.353	0.449	0.345
1091	0.541	0.307	0.459	0.560	0.164	0.099	0.826	0.362	0.362	0.586	0.621	0.665	0.198	0.744	0.754	0.476	0.832	0.494	0.880	0.509	0.574	0.276	0.641	0.607	0.620	0.409	0.359	0.519	0.455	0.523	0.400	0.644	0.573	0.530	0.163	0.425	0.662	0.724	0.765	0.652	0.198	0.829	0.520	0.893	0.236	0.577	0.353	0.449	0.345
1092	0.541	0.304	0.459	0.560	0.166	0.099	0.829	0.372	0.362	0.526	0.613	0.663	0.201	0.744	0.758	0.479	0.832	0.491	0.858	0.513	0.568	0.282	0.644	0.591	0.617	0.403	0.354	0.519	0.458	0.525	0.400	0.649	0.573	0.527	0.160	0.431	0.666	0.724	0.755	0.649	0.194	0.829	0.520	0.893	0.236	0.577	0.353	0.449	0.343
1093	0.541	0.304	0.463	0.560	0.168	0.099	0.829	0.382	0.362	0.558	0.599	0.660	0.201	0.746	0.758	0.469	0.832	0.488	0.858	0.517	0.565	0.252	0.647	0.594	0.614	0.313	0.359	0.519	0.458	0.526	0.390	0.649	0.569	0.525	0.158	0.433	0.666	0.735	0.755	0.647	0.191	0.829	0.515	0.891	0.241	0.577	0.351	0.453	0.338
1094	0.541	0.300	0.459	0.560	0.170	0.099	0.826	0.382	0.358	0.570	0.580	0.658	0.204	0.746	0.758	0.453	0.832	0.486	0.862	0.524	0.562	0.301	0.647	0.594	0.611	0.261	0.359	0.519	0.461	0.527	0.390	0.653	0.565	0.525	0.158	0.433	0.669	0.738	0.755	0.647	0.191	0.828	0.515	0.891	0.241	0.577	0.350	0.453	0.336
1095	0.544	0.300	0.463	0.560	0.172	0.099	0.826	0.377	0.358	0.558	0.560	0.655	0.207	0.746	0.758	0.443	0.832	0.486	0.862	0.531	0.556	0.313	0.644	0.594	0.604	0.347	0.379	0.519	0.461	0.527	0.390	0.657	0.565	0.519	0.156	0.433	0.672	0.738	0.755	0.649	0.187	0.828	0.515	0.889	0.241	0.577	0.350	0.453	0.350
1096	0.544	0.297	0.470	0.565	0.174	0.107	0.824	0.377	0.358	0.546	0.541	0.653	0.207	0.746	0.758	0.443	0.832	0.483	0.862	0.542	0.535	0.313	0.641	0.587	0.595	0.375	0.399	0.516	0.461	0.527	0.390	0.661	0.550	0.516	0.153	0.429	0.672	0.742	0.755	0.652	0.184	0.822	0.505	0.889	0.225	0.583	0.348	0.458	0.359
1097	0.544	0.295	0.463	0.569	0.176	0.111	0.824	0.377	0.354	0.542	0.525	0.653	0.209	0.747	0.761	0.447	0.831	0.486	0.862	0.557	0.508	0.288	0.638	0.578	0.539	0.381	0.364	0.528	0.461	0.526	0.390	0.661	0.546	0.511	0.153	0.425	0.672	0.746	0.759	0.633	0.212	0.818	0.414	0.887	0.215	0.583	0.346	0.458	0.362
1098	0.544	0.293	0.459	0.577	0.180	0.105	0.824	0.377	0.354	0.570	0.511	0.653	0.212	0.747	0.765	0.447	0.829	0.486	0.862	0.565	0.486	0.288	0.634	0.574	0.536	0.381	0.379	0.513	0.461	0.526	0.395	0.665	0.538	0.508	0.151	0.425	0.676	0.746	0.759	0.628	0.226	0.818	0.515	0.910	0.209	0.583	0.345	0.453	0.359
1099	0.541	0.293	0.456	0.581	0.184	0.105	0.824	0.372	0.335	0.574	0.500	0.653	0.212	0.747	0.765	0.447	0.828	0.488	0.871	0.565	0.486	0.288	0.631	0.581	0.542	0.375	0.399	0.516	0.461	0.496	0.395	0.665	0.538	0.505	0.148	0.425	0.676	0.742	0.762	0.625	0.230	0.817	0.444	0.906	0.209	0.589	0.343	0.453	0.357
1100	0.538	0.291	0.452	0.585	0.186	0.105	0.822	0.372	0.331	0.578	0.500	0.650	0.215	0.747	0.765	0.447	0.835	0.488	0.871	0.565	0.502	0.288	0.634	0.587	0.542	0.369	0.404	0.519	0.463	0.509	0.400	0.669	0.535	0.505	0.148	0.423	0.672	0.742	0.762	0.625	0.233	0.816	0.475	0.904	0.209	0.589	0.341	0.453	0.357
1101	0.534	0.288	0.448	0.589	0.190	0.105	0.822	0.372	0.331	0.578	0.505	0.646	0.215	0.749	0.765	0.447	0.831	0.494	0.876	0.568	0.514	0.288	0.634	0.584	0.542	0.364	0.404	0.519	0.463	0.523	0.400	0.669	0.531	0.500	0.146	0.419	0.672	0.742	0.759	0.622	0.233	0.816	0.485	0.898	0.209	0.595	0.340	0.453	0.359
1102	0.531	0.286	0.444	0.589	0.196	0.105	0.820	0.372	0.327	0.582	0.525	0.643	0.215	0.749	0.765	0.447	0.826	0.496	0.871	0.568	0.514	0.276	0.631	0.584	0.526	0.358	0.399	0.519	0.463	0.530	0.405	0.674	0.527	0.497	0.146	0.419	0.672	0.742	0.762	0.625	0.233	0.814	0.490	0.896	0.215	0.595	0.337	0.449	0.369
1103	0.528	0.281	0.441	0.589	0.200	0.107	0.820	0.367	0.323	0.582	0.541	0.641	0.215	0.750	0.765	0.447	0.826	0.501	0.876	0.565	0.517	0.264	0.634	0.581	0.520	0.352	0.394	0.519	0.463	0.531	0.410	0.674	0.527	0.495	0.146	0.415	0.669	0.738	0.759	0.625	0.233	0.813	0.485	0.891	0.220	0.601	0.335	0.449	0.364
1104	0.525	0.281	0.437	0.589	0.204	0.109	0.820	0.367	0.323	0.582	0.558	0.641	0.215	0.750	0.769	0.447	0.826	0.506	0.876	0.542	0.514	0.258	0.631	0.578	0.517	0.347	0.389	0.519	0.463	0.531	0.415	0.674	0.515	0.495	0.143	0.415	0.669	0.735	0.762	0.622	0.230	0.812	0.485	0.889	0.225	0.607	0.333	0.444	0.355
1105	0.522	0.279	0.437	0.589	0.210	0.109	0.820	0.367	0.323	0.582	0.563	0.638	0.215	0.750	0.769	0.450	0.826	0.512	0.898	0.539	0.514	0.252	0.634	0.571	0.517	0.341	0.384	0.519	0.463	0.529	0.415	0.678	0.515	0.495	0.143	0.413	0.669	0.731	0.762	0.622	0.230	0.812	0.480	0.887	0.230	0.607	0.332	0.440	0.345
1106	0.519	0.279	0.430	0.593	0.214	0.111	0.817	0.338	0.323	0.586	0.566	0.638	0.215	0.751	0.769	0.434	0.828	0.514	0.893	0.539	0.514	0.258	0.634	0.568	0.514	0.335	0.384	0.519	0.463	0.529	0.421	0.678	0.504	0.492	0.141	0.412	0.666	0.728	0.762	0.622	0.230	0.811	0.480	0.889	0.257	0.607	0.332	0.440	0.338
1107	0.516	0.275	0.426	0.593	0.220	0.111	0.817	0.367	0.327	0.586	0.566	0.638	0.215	0.751	0.769	0.443	0.829	0.517	0.893	0.542	0.511	0.264	0.638	0.568	0.514	0.324	0.379	0.519	0.461	0.528	0.426	0.682	0.512	0.489	0.141	0.412	0.666	0.720	0.759	0.622	0.230	0.810	0.480	0.887	0.230	0.607	0.330	0.436	0.336
1108	0.513	0.275	0.422	0.593	0.226	0.111	0.820	0.382	0.323	0.590	0.569	0.638	0.217	0.751	0.769	0.453	0.831	0.519	0.893	0.542	0.511	0.264	0.638	0.571	0.514	0.318	0.374	0.522	0.461	0.529	0.426	0.682	0.504	0.486	0.141	0.412	0.659	0.710	0.755	0.622	0.233	0.808	0.475	0.887	0.215	0.613	0.332	0.436	0.336
1109	0.509	0.272	0.415	0.593	0.232	0.111	0.820	0.386	0.327	0.578	0.571	0.638	0.217	0.753	0.769	0.466	0.834	0.519	0.893	0.542	0.511	0.270	0.641	0.568	0.511	0.313	0.369	0.531	0.461	0.529	0.426	0.686	0.508	0.486	0.141	0.410	0.655	0.703	0.752	0.622	0.233	0.807	0.475	0.885	0.215	0.613	0.332	0.436	0.371
1110	0.506	0.270	0.411	0.593	0.238	0.113	0.822	0.401	0.327	0.574	0.574	0.638	0.217	0.753	0.769	0.460	0.837	0.519	0.893	0.546	0.511	0.270	0.644	0.564	0.511	0.307	0.359	0.528	0.458	0.530	0.415	0.690	0.508	0.486	0.138	0.412	0.655	0.674	0.752	0.622	0.237	0.806	0.470	0.885	0.220	0.613	0.332	0.431	0.383
1111	0.503	0.270	0.404	0.589	0.244	0.113	0.822	0.406	0.331	0.566	0.577	0.638	0.217	0.753	0.769	0.453	0.850	0.519	0.893	0.542	0.511	0.282	0.647	0.561	0.508	0.307	0.343	0.528	0.458	0.531	0.415	0.690	0.508	0.489	0.138	0.412	0.645	0.631	0.749	0.625	0.237	0.805	0.470	0.885	0.236	0.619	0.333	0.431	0.376
1112	0.503	0.268	0.400	0.589	0.250	0.113	0.824	0.406	0.335	0.566	0.580	0.638	0.220	0.754	0.769	0.447	0.847	0.519	0.889	0.539	0.514	0.276	0.650	0.558	0.508	0.301	0.333	0.528	0.455	0.531	0.410	0.695	0.508	0.489	0.138	0.413	0.642	0.627	0.746	0.625	0.240	0.804	0.465	0.887	0.246	0.619	0.333	0.431	0.371
1113	0.500	0.268	0.396	0.589	0.257	0.113	0.826	0.411	0.338	0.562	0.582	0.638	0.220	0.754	0.769	0.443	0.849	0.519	0.889	0.539	0.523	0.264	0.654	0.554	0.508	0.301	0.328	0.528	0.455	0.531	0.405	0.695	0.508	0.492	0.138	0.413	0.642	0.624	0.743	0.630	0.240	0.802	0.465	0.887	0.257	0.619	0.333	0.427	0.371
1114	0.500	0.268	0.393	0.589	0.263	0.111	0.826	0.415	0.338	0.562	0.585	0.638	0.220	0.747	0.769	0.440	0.849	0.519	0.889	0.546	0.523	0.245	0.657	0.551	0.508	0.295	0.328	0.528	0.453	0.531	0.400	0.699	0.508	0.495	0.138	0.415	0.639	0.616	0.737	0.639	0.244	0.802	0.465	0.885	0.262	0.601	0.333	0.427	0.374
1115	0.497	0.261	0.389	0.585	0.271	0.111	0.829	0.420	0.335	0.558	0.588	0.638	0.223	0.704	0.769	0.437	0.849	0.519	0.889	0.528	0.526	0.239	0.660	0.551	0.505	0.295	0.328	0.525	0.453	0.527	0.395	0.699	0.508	0.495	0.138	0.412	0.639	0.595	0.728	0.644	0.244	0.802	0.465	0.885	0.230	0.613	0.335	0.427	0.376
1116	0.497	0.259	0.352	0.585	0.281	0.109	0.833	0.425	0.338	0.542	0.602	0.638	0.223	0.744	0.769	0.434	0.850	0.519	0.884	0.520	0.526	0.245	0.667	0.554	0.505	0.295	0.323	0.525	0.453	0.527	0.390	0.699	0.508	0.497	0.138	0.412	0.639	0.581	0.718	0.644	0.244	0.802	0.465	0.887	0.293	0.631	0.338	0.427	0.374
1117	0.497	0.259	0.378	0.585	0.283	0.109	0.835	0.435	0.335	0.542	0.604	0.638	0.223	0.744	0.769	0.434	0.852	0.519	0.884	0.528	0.526	0.252	0.670	0.558	0.511	0.295	0.323	0.525	0.453	0.523	0.379	0.703	0.519	0.503	0.138	0.412	0.635	0.538	0.712	0.636	0.244	0.802	0.465	0.887	0.230	0.625	0.340	0.422	0.378
1118	0.497	0.256	0.389	0.585	0.283	0.107	0.837	0.444	0.335	0.538	0.607	0.638	0.223	0.744	0.773	0.427	0.853	0.519	0.867	0.528	0.526	0.258	0.673	0.558	0.526	0.295	0.323	0.525	0.453	0.523	0.374	0.703	0.515	0.525	0.138	0.415	0.635	0.530	0.712	0.641	0.244	0.802	0.470	0.885	0.230	0.583	0.327	0.422	0.374
1119	0.497	0.259	0.393	0.581	0.281	0.105	0.840	0.440	0.335	0.538	0.607	0.638	0.226	0.744	0.773	0.421	0.855	0.522	0.858	0.528	0.526	0.270	0.676	0.554	0.536	0.307	0.313	0.525	0.453	0.522	0.369	0.703	0.419	0.549	0.138	0.417	0.632	0.538	0.709	0.644	0.244	0.804	0.470	0.885	0.230	0.548	0.325	0.418	0.374
1120	0.497	0.259	0.396	0.581	0.279	0.103	0.842	0.440	0.331	0.542	0.602	0.638	0.226	0.680	0.773	0.417	0.856	0.524	0.849	0.520	0.526	0.270	0.680	0.554	0.536	0.318	0.298	0.543	0.453	0.522	0.364	0.703	0.427	0.560	0.138	0.417	0.628	0.527	0.706	0.644	0.244	0.804	0.470	0.885	0.230	0.536	0.328	0.418	0.376
1121	0.497	0.259	0.396	0.585	0.277	0.103	0.844	0.440	0.331	0.542	0.599	0.638	0.226	0.710	0.761	0.417	0.856	0.524	0.844	0.513	0.538	0.264	0.683	0.554	0.539	0.324	0.293	0.563	0.453	0.520	0.364	0.707	0.446	0.563	0.138	0.413	0.622	0.527	0.706	0.644	0.244	0.804	0.470	0.885	0.230	0.589	0.335	0.418	0.378
1122	0.500	0.256	0.400	0.581	0.275	0.103	0.846	0.440	0.327	0.546	0.596	0.638	0.226	0.738	0.758	0.434	0.859	0.524	0.840	0.502	0.538	0.252	0.686	0.554	0.542	0.324	0.293	0.569	0.453	0.520	0.338	0.707	0.469	0.563	0.141	0.417	0.622	0.523	0.703	0.641	0.240	0.805	0.475	0.885	0.230	0.589	0.341	0.418	0.376
1123	0.500	0.256	0.400	0.581	0.275	0.101	0.849	0.444	0.323	0.546	0.593	0.641	0.226	0.750	0.761	0.440	0.859	0.524	0.836	0.483	0.535	0.252	0.689	0.551	0.545	0.330	0.288	0.569	0.453	0.519	0.338	0.707	0.481	0.563	0.141	0.417	0.618	0.520	0.703	0.639	0.244	0.806	0.475	0.883	0.230	0.589	0.345	0.413	0.364
1124	0.503	0.256	0.400	0.581	0.273	0.101	0.849	0.444	0.319	0.550	0.593	0.643	0.226	0.756	0.761	0.430	0.862	0.524	0.831	0.487	0.532	0.258	0.693	0.548	0.545	0.330	0.283	0.569	0.453	0.518	0.354	0.707	0.477	0.563	0.141	0.435	0.618	0.516	0.700	0.633	0.240	0.807	0.475	0.883	0.230	0.512	0.343	0.413	0.359
1125	0.503	0.256	0.400	0.581	0.271	0.101	0.851	0.449	0.300	0.502	0.591	0.643	0.226	0.759	0.742	0.447	0.864	0.524	0.822	0.487	0.529	0.270	0.693	0.541	0.545	0.330	0.283	0.566	0.453	0.518	0.349	0.711	0.477	0.563	0.141	0.450	0.618	0.513	0.697	0.622	0.240	0.807	0.475	0.881	0.246	0.607	0.333	0.413	0.362
1126	0.506	0.256	0.400	0.581	0.271	0.101	0.853	0.464	0.292	0.498	0.585	0.643	0.226	0.762	0.761	0.456	0.865	0.524	0.818	0.483	0.529	0.276	0.696	0.535	0.545	0.335	0.278	0.566	0.455	0.517	0.344	0.711	0.473	0.560	0.143	0.423	0.618	0.513	0.697	0.609	0.240	0.808	0.480	0.878	0.262	0.649	0.333	0.413	0.359
1127	0.509	0.268	0.400	0.577	0.269	0.101	0.853	0.469	0.285	0.494	0.582	0.643	0.226	0.765	0.761	0.460	0.865	0.524	0.813	0.483	0.532	0.227	0.699	0.531	0.545	0.335	0.288	0.566	0.455	0.517	0.344	0.711	0.469	0.560	0.143	0.421	0.618	0.513	0.693	0.601	0.240	0.810	0.480	0.876	0.277	0.667	0.333	0.413	0.355
1128	0.513	0.284	0.400	0.577	0.267	0.101	0.855	0.469	0.281	0.490	0.577	0.643	0.226	0.769	0.750	0.456	0.867	0.522	0.809	0.487	0.535	0.233	0.699	0.531	0.545	0.341	0.288	0.566	0.455	0.517	0.344	0.711	0.465	0.560	0.146	0.421	0.618	0.513	0.693	0.592	0.240	0.811	0.480	0.876	0.288	0.673	0.333	0.418	0.359
1129	0.513	0.293	0.400	0.573	0.263	0.101	0.862	0.469	0.281	0.494	0.574	0.641	0.226	0.771	0.777	0.456	0.867	0.522	0.809	0.487	0.538	0.258	0.702	0.538	0.542	0.347	0.288	0.566	0.455	0.517	0.344	0.715	0.450	0.558	0.146	0.421	0.618	0.513	0.690	0.584	0.240	0.812	0.480	0.874	0.283	0.679	0.333	0.418	0.369
1130	0.516	0.293	0.400	0.569	0.257	0.101	0.869	0.464	0.277	0.502	0.571	0.641	0.226	0.772	0.784	0.456	0.867	0.522	0.818	0.487	0.544	0.294	0.702	0.541	0.542	0.358	0.283	0.566	0.455	0.513	0.344	0.715	0.469	0.555	0.148	0.421	0.618	0.513	0.690	0.584	0.240	0.813	0.480	0.872	0.272	0.673	0.333	0.418	0.371
1131	0.519	0.295	0.404	0.565	0.259	0.101	0.871	0.464	0.277	0.510	0.566	0.641	0.226	0.772	0.788	0.456	0.873	0.522	0.822	0.487	0.508	0.301	0.702	0.541	0.542	0.364	0.283	0.569	0.455	0.511	0.344	0.715	0.477	0.555	0.148	0.421	0.622	0.513	0.697	0.587	0.240	0.814	0.480	0.870	0.272	0.673	0.333	0.418	0.371
1132	0.519	0.293	0.404	0.565	0.257	0.101	0.871	0.464	0.277	0.522	0.563	0.641	0.226	0.772	0.792	0.456	0.871	0.519	0.822	0.483	0.520	0.307	0.706	0.538	0.542	0.369	0.283	0.569	0.455	0.511	0.344	0.715	0.477	0.552	0.151	0.421	0.625	0.513	0.697	0.595	0.240	0.817	0.480	0.870	0.262	0.673	0.333	0.418	0.369
1133	0.522	0.291	0.404	0.560	0.255	0.101	0.869	0.469	0.273	0.534	0.552	0.641	0.226	0.774	0.792	0.463	0.871	0.519	0.822	0.487	0.529	0.331	0.706	0.518	0.542	0.381	0.288	0.569	0.455	0.511	0.344	0.715	0.481	0.549	0.151	0.421	0.639	0.513	0.697	0.595	0.240	0.818	0.485	0.868	0.257	0.667	0.333	0.418	0.378
1134	0.525	0.291	0.404	0.560	0.246	0.101	0.869	0.469	0.273	0.534	0.530	0.638	0.223	0.775	0.788	0.463	0.871	0.517	0.822	0.487	0.535	0.337	0.706	0.541	0.542	0.392	0.288	0.572	0.453	0.511	0.354	0.720	0.485	0.544	0.153	0.421	0.632	0.513	0.697	0.598	0.240	0.819	0.485	0.864	0.251	0.673	0.333	0.418	0.426
1135	0.528	0.286	0.404	0.560	0.246	0.101	0.866	0.469	0.269	0.538	0.527	0.638	0.223	0.772	0.784	0.460	0.871	0.514	0.822	0.487	0.538	0.331	0.706	0.535	0.545	0.398	0.288	0.575	0.453	0.510	0.359	0.720	0.481	0.541	0.156	0.421	0.628	0.516	0.697	0.598	0.244	0.820	0.485	0.855	0.241	0.673	0.333	0.418	0.390
1136	0.528	0.281	0.404	0.565	0.244	0.103	0.864	0.469	0.269	0.566	0.530	0.638	0.223	0.771	0.780	0.469	0.870	0.514	0.822	0.491	0.538	0.331	0.706	0.521	0.545	0.409	0.288	0.575	0.453	0.509	0.359	0.715	0.481	0.538	0.156	0.421	0.628	0.516	0.697	0.598	0.244	0.820	0.485	0.857	0.236	0.673	0.333	0.418	0.395
1137	0.528	0.284	0.404	0.565	0.240	0.103	0.864	0.464	0.265	0.574	0.536	0.638	0.223	0.768	0.780	0.466	0.868	0.512	0.822	0.491	0.538	0.331	0.702	0.518	0.551	0.420	0.283	0.578	0.450	0.510	0.369	0.715	0.481	0.536	0.158	0.421	0.628	0.520	0.697	0.592	0.247	0.820	0.485	0.851	0.236	0.679	0.333	0.418	0.392
1138	0.531	0.275	0.404	0.565	0.261	0.103	0.862	0.464	0.262	0.574	0.544	0.638	0.223	0.765	0.773	0.463	0.868	0.509	0.822	0.494	0.538	0.331	0.709	0.521	0.539	0.426	0.283	0.578	0.450	0.510	0.369	0.715	0.481	0.533	0.160	0.421	0.632	0.523	0.709	0.592	0.247	0.820	0.485	0.849	0.230	0.679	0.333	0.418	0.388
1139	0.534	0.265	0.404	0.573	0.255	0.103	0.860	0.367	0.258	0.586	0.555	0.641	0.223	0.763	0.765	0.456	0.868	0.509	0.822	0.494	0.541	0.344	0.699	0.525	0.558	0.443	0.283	0.578	0.439	0.509	0.369	0.720	0.477	0.527	0.163	0.421	0.645	0.527	0.703	0.592	0.244	0.822	0.485	0.846	0.230	0.685	0.333	0.413	0.390
1140	0.534	0.254	0.400	0.573	0.244	0.105	0.857	0.353	0.254	0.582	0.563	0.641	0.223	0.759	0.769	0.453	0.868	0.509	0.822	0.494	0.541	0.350	0.693	0.521	0.558	0.449	0.283	0.578	0.442	0.509	0.374	0.715	0.477	0.519	0.165	0.421	0.652	0.530	0.703	0.590	0.244	0.822	0.485	0.846	0.225	0.685	0.332	0.413	0.395
1141	0.534	0.252	0.396	0.565	0.240	0.105	0.855	0.362	0.246	0.582	0.574	0.641	0.223	0.756	0.765	0.450	0.867	0.506	0.822	0.498	0.541	0.356	0.693	0.521	0.564	0.455	0.283	0.578	0.442	0.510	0.400	0.715	0.469	0.516	0.168	0.421	0.655	0.530	0.703	0.590	0.240	0.822	0.485	0.844	0.220	0.679	0.332	0.413	0.397
1142	0.538	0.249	0.393	0.548	0.244	0.105	0.853	0.391	0.242	0.578	0.580	0.643	0.220	0.737	0.769	0.453	0.865	0.509	0.822	0.498	0.544	0.356	0.689	0.521	0.564	0.455	0.283	0.581	0.439	0.510	0.400	0.715	0.469	0.516	0.170	0.421	0.669	0.534	0.706	0.590	0.240	0.823	0.490	0.844	0.220	0.679	0.332	0.409	0.397
1143	0.538	0.247	0.389	0.536	0.244	0.107	0.851	0.420	0.238	0.578	0.585	0.646	0.223	0.725	0.769	0.456	0.864	0.509	0.818	0.502	0.523	0.356	0.689	0.521	0.561	0.455	0.283	0.581	0.437	0.511	0.395	0.720	0.469	0.511	0.173	0.421	0.672	0.534	0.709	0.579	0.240	0.823	0.485	0.844	0.215	0.679	0.332	0.409	0.402
1144	0.531	0.247	0.385	0.520	0.248	0.107	0.849	0.430	0.238	0.578	0.582	0.646	0.223	0.719	0.769	0.460	0.864	0.509	0.818	0.502	0.550	0.362	0.689	0.518	0.558	0.455	0.283	0.584	0.437	0.513	0.385	0.720	0.469	0.508	0.175	0.421	0.676	0.538	0.709	0.576	0.240	0.824	0.515	0.846	0.215	0.673	0.332	0.404	0.404
1145	0.559	0.247	0.385	0.512	0.248	0.107	0.846	0.415	0.238	0.578	0.555	0.646	0.223	0.713	0.769	0.456	0.862	0.509	0.822	0.502	0.556	0.362	0.689	0.515	0.558	0.455	0.283	0.581	0.434	0.514	0.385	0.720	0.469	0.505	0.178	0.421	0.679	0.538	0.712	0.571	0.240	0.824	0.525	0.846	0.209	0.667	0.330	0.404	0.409
1146	0.531	0.259	0.381	0.512	0.250	0.107	0.844	0.353	0.238	0.578	0.536	0.648	0.223	0.711	0.773	0.453	0.861	0.501	0.822	0.498	0.556	0.368	0.689	0.515	0.555	0.449	0.283	0.572	0.434	0.514	0.395	0.720	0.469	0.500	0.180	0.471	0.682	0.538	0.709	0.571	0.244	0.824	0.530	0.846	0.209	0.661	0.330	0.400	0.414
1147	0.581	0.256	0.378	0.532	0.248	0.107	0.840	0.357	0.238	0.582	0.549	0.648	0.223	0.705	0.773	0.460	0.858	0.506	0.822	0.498	0.556	0.380	0.693	0.512	0.555	0.449	0.283	0.557	0.434	0.515	0.395	0.720	0.469	0.497	0.183	0.469	0.686	0.538	0.709	0.568	0.247	0.824	0.535	0.846	0.204	0.649	0.330	0.400	0.357
1148	0.594	0.254	0.374	0.548	0.250	0.107	0.837	0.372	0.235	0.582	0.560	0.648	0.223	0.690	0.777	0.460	0.856	0.506	0.822	0.498	0.556	0.387	0.693	0.492	0.555	0.449	0.283	0.543	0.432	0.516	0.395	0.720	0.469	0.495	0.185	0.467	0.686	0.538	0.709	0.557	0.247	0.824	0.535	0.849	0.204	0.619	0.328	0.400	0.392
1149	0.609	0.256	0.404	0.556	0.251	0.109	0.835	0.396	0.227	0.586	0.566	0.646	0.226	0.635	0.758	0.460	0.856	0.504	0.822	0.498	0.553	0.387	0.693	0.512	0.561	0.443	0.283	0.531	0.450	0.518	0.390	0.720	0.431	0.495	0.188	0.467	0.686	0.541	0.709	0.549	0.251	0.824	0.535	0.844	0.204	0.607	0.328	0.396	0.400
1150	0.622	0.259	0.419	0.560	0.253	0.109	0.833	0.411	0.227	0.590	0.571	0.646	0.226	0.629	0.773	0.466	0.855	0.504	0.822	0.498	0.553	0.387	0.696	0.518	0.558	0.443	0.283	0.519	0.437	0.520	0.390	0.724	0.462	0.492	0.193	0.467	0.686	0.541	0.709	0.549	0.251	0.824	0.535	0.851	0.204	0.595	0.328	0.396	0.392
1151	0.634	0.263	0.422	0.565	0.255	0.119	0.833	0.420	0.223	0.594	0.574	0.643	0.226	0.621	0.769	0.469	0.855	0.501	0.822	0.498	0.556	0.387	0.696	0.515	0.558	0.438	0.278	0.516	0.442	0.522	0.390	0.724	0.469	0.486	0.195	0.465	0.686	0.541	0.706	0.546	0.251	0.825	0.535	0.851	0.204	0.560	0.327	0.396	0.397
1152	0.647	0.286	0.426	0.569	0.257	0.111	0.831	0.430	0.223	0.594	0.580	0.641	0.226	0.615	0.765	0.472	0.855	0.496	0.827	0.498	0.553	0.393	0.699	0.515	0.561	0.438	0.283	0.519	0.445	0.523	0.390	0.724	0.469	0.484	0.198	0.463	0.689	0.541	0.693	0.549	0.251	0.829	0.540	0.846	0.204	0.458	0.327	0.396	0.397
1153	0.659	0.291	0.415	0.573	0.259	0.119	0.831	0.440	0.223	0.598	0.582	0.638	0.226	0.609	0.761	0.479	0.855	0.491	0.822	0.494	0.592	0.405	0.702	0.515	0.561	0.432	0.283	0.528	0.445	0.523	0.395	0.724	0.465	0.484	0.202	0.462	0.693	0.541	0.693	0.549	0.251	0.833	0.540	0.844	0.204	0.375	0.327	0.396	0.435
1154	0.672	0.288	0.411	0.573	0.263	0.123	0.831	0.444	0.223	0.610	0.585	0.636	0.226	0.603	0.758	0.479	0.855	0.491	0.822	0.494	0.634	0.411	0.706	0.512	0.558	0.432	0.278	0.537	0.445	0.524	0.395	0.732	0.465	0.481	0.205	0.458	0.693	0.545	0.690	0.543	0.247	0.833	0.540	0.844	0.204	0.304	0.325	0.396	0.423
1155	0.681	0.297	0.407	0.573	0.265	0.125	0.831	0.449	0.223	0.606	0.588	0.636	0.223	0.597	0.754	0.479	0.855	0.488	0.822	0.494	0.656	0.411	0.709	0.512	0.558	0.392	0.273	0.545	0.445	0.525	0.395	0.736	0.465	0.478	0.210	0.454	0.696	0.548	0.687	0.541	0.247	0.833	0.545	0.844	0.204	0.250	0.325	0.400	0.414
1156	0.694	0.304	0.407	0.577	0.269	0.128	0.831	0.435	0.223	0.614	0.593	0.633	0.223	0.591	0.761	0.482	0.855	0.488	0.822	0.494	0.644	0.405	0.712	0.515	0.558	0.409	0.273	0.543	0.445	0.526	0.395	0.741	0.469	0.475	0.212	0.452	0.693	0.552	0.684	0.538	0.247	0.833	0.545	0.844	0.204	0.226	0.325	0.400	0.447
1157	0.703	0.302	0.411	0.577	0.271	0.130	0.833	0.483	0.223	0.618	0.596	0.631	0.220	0.587	0.761	0.482	0.856	0.486	0.822	0.494	0.656	0.405	0.715	0.515	0.558	0.409	0.253	0.540	0.445	0.528	0.400	0.741	0.462	0.464	0.217	0.450	0.693	0.566	0.681	0.535	0.247	0.833	0.551	0.844	0.204	0.268	0.324	0.400	0.449
1158	0.716	0.311	0.419	0.581	0.275	0.130	0.833	0.483	0.227	0.622	0.599	0.631	0.220	0.581	0.761	0.482	0.856	0.473	0.822	0.494	0.644	0.411	0.718	0.518	0.558	0.409	0.313	0.540	0.445	0.530	0.415	0.745	0.462	0.464	0.220	0.450	0.689	0.552	0.681	0.533	0.251	0.831	0.551	0.846	0.188	0.351	0.324	0.404	0.452
1159	0.725	0.316	0.422	0.581	0.277	0.130	0.835	0.488	0.227	0.622	0.604	0.629	0.217	0.576	0.761	0.482	0.855	0.470	0.822	0.494	0.644	0.411	0.722	0.518	0.558	0.409	0.298	0.540	0.445	0.531	0.421	0.745	0.465	0.462	0.225	0.448	0.689	0.556	0.656	0.535	0.244	0.831	0.556	0.846	0.220	0.411	0.322	0.404	0.454
1160	0.734	0.330	0.426	0.581	0.281	0.130	0.835	0.493	0.227	0.618	0.610	0.629	0.215	0.570	0.761	0.482	0.855	0.488	0.822	0.498	0.644	0.411	0.722	0.521	0.523	0.409	0.278	0.537	0.445	0.531	0.415	0.749	0.465	0.459	0.230	0.448	0.689	0.545	0.663	0.535	0.247	0.830	0.556	0.846	0.230	0.452	0.322	0.409	0.456
1161	0.744	0.318	0.433	0.585	0.285	0.130	0.837	0.493	0.227	0.614	0.613	0.626	0.209	0.566	0.761	0.482	0.855	0.499	0.822	0.498	0.650	0.411	0.725	0.521	0.536	0.403	0.258	0.537	0.445	0.532	0.415	0.749	0.469	0.459	0.235	0.446	0.689	0.556	0.666	0.538	0.258	0.830	0.561	0.846	0.236	0.470	0.322	0.409	0.461
1162	0.750	0.314	0.437	0.585	0.289	0.128	0.837	0.498	0.231	0.614	0.615	0.626	0.207	0.561	0.758	0.479	0.853	0.499	0.822	0.498	0.653	0.417	0.725	0.518	0.533	0.403	0.293	0.534	0.445	0.532	0.410	0.757	0.469	0.456	0.237	0.446	0.689	0.556	0.663	0.552	0.258	0.829	0.561	0.849	0.241	0.464	0.320	0.409	0.459
1163	0.759	0.316	0.444	0.585	0.293	0.136	0.840	0.502	0.231	0.614	0.618	0.626	0.204	0.557	0.758	0.479	0.853	0.486	0.822	0.498	0.550	0.417	0.728	0.518	0.530	0.403	0.303	0.534	0.442	0.532	0.410	0.757	0.469	0.467	0.242	0.444	0.689	0.559	0.659	0.549	0.258	0.828	0.561	0.851	0.246	0.464	0.320	0.409	0.454
1164	0.769	0.316	0.452	0.585	0.297	0.138	0.842	0.507	0.231	0.614	0.618	0.626	0.201	0.552	0.758	0.476	0.853	0.481	0.827	0.498	0.550	0.417	0.728	0.518	0.526	0.403	0.308	0.534	0.442	0.533	0.410	0.757	0.469	0.459	0.247	0.442	0.689	0.559	0.663	0.546	0.258	0.828	0.561	0.851	0.246	0.458	0.319	0.409	0.466
1165	0.775	0.316	0.459	0.585	0.301	0.134	0.842	0.507	0.235	0.610	0.618	0.626	0.198	0.548	0.758	0.472	0.852	0.481	0.827	0.498	0.550	0.423	0.731	0.512	0.526	0.403	0.303	0.534	0.442	0.534	0.410	0.762	0.469	0.459	0.252	0.458	0.689	0.559	0.663	0.541	0.258	0.827	0.561	0.853	0.246	0.452	0.319	0.409	0.466
1166	0.781	0.316	0.467	0.585	0.309	0.132	0.842	0.512	0.235	0.606	0.618	0.626	0.193	0.543	0.742	0.469	0.852	0.481	0.827	0.502	0.550	0.423	0.735	0.508	0.520	0.403	0.308	0.531	0.442	0.534	0.426	0.762	0.469	0.462	0.252	0.462	0.686	0.556	0.663	0.584	0.251	0.825	0.556	0.855	0.246	0.452	0.319	0.409	0.468
1167	0.788	0.318	0.474	0.585	0.325	0.132	0.842	0.512	0.235	0.606	0.615	0.629	0.190	0.539	0.761	0.466	0.850	0.483	0.827	0.502	0.550	0.423	0.738	0.505	0.520	0.403	0.308	0.534	0.442	0.535	0.436	0.766	0.469	0.462	0.252	0.460	0.682	0.556	0.663	0.568	0.251	0.825	0.551	0.855	0.246	0.452	0.317	0.404	0.466
1168	0.794	0.318	0.474	0.585	0.347	0.132	0.842	0.512	0.235	0.602	0.613	0.629	0.187	0.536	0.761	0.460	0.850	0.491	0.813	0.502	0.550	0.423	0.744	0.505	0.520	0.409	0.308	0.534	0.442	0.535	0.364	0.766	0.469	0.464	0.254	0.460	0.682	0.552	0.663	0.563	0.254	0.824	0.551	0.857	0.246	0.452	0.317	0.404	0.461
1169	0.800	0.320	0.478	0.581	0.372	0.130	0.842	0.512	0.235	0.598	0.607	0.629	0.182	0.531	0.765	0.440	0.850	0.488	0.813	0.502	0.550	0.429	0.748	0.518	0.517	0.409	0.308	0.534	0.442	0.534	0.349	0.766	0.465	0.464	0.254	0.458	0.679	0.552	0.663	0.565	0.254	0.824	0.540	0.857	0.246	0.452	0.317	0.404	0.456
1170	0.803	0.318	0.481	0.573	0.392	0.130	0.842	0.512	0.235	0.598	0.604	0.631	0.179	0.528	0.765	0.437	0.849	0.486	0.813	0.498	0.550	0.429	0.748	0.515	0.517	0.409	0.308	0.534	0.442	0.535	0.333	0.770	0.465	0.467	0.257	0.456	0.679	0.548	0.659	0.571	0.244	0.824	0.540	0.857	0.257	0.452	0.315	0.400	0.456
1171	0.809	0.318	0.485	0.569	0.394	0.130	0.842	0.512	0.235	0.594	0.599	0.631	0.177	0.524	0.758	0.434	0.849	0.488	0.813	0.498	0.659	0.429	0.751	0.518	0.517	0.409	0.303	0.537	0.442	0.534	0.323	0.770	0.462	0.467	0.257	0.454	0.679	0.548	0.659	0.579	0.233	0.824	0.535	0.855	0.262	0.452	0.315	0.400	0.459
1172	0.813	0.318	0.485	0.569	0.390	0.130	0.842	0.512	0.235	0.594	0.596	0.631	0.174	0.521	0.758	0.430	0.847	0.491	0.813	0.498	0.640	0.423	0.754	0.518	0.511	0.403	0.303	0.537	0.442	0.534	0.318	0.774	0.462	0.467	0.257	0.452	0.679	0.548	0.693	0.584	0.226	0.823	0.530	0.859	0.267	0.458	0.315	0.400	0.459
1173	0.816	0.320	0.489	0.565	0.380	0.128	0.840	0.507	0.231	0.590	0.591	0.633	0.171	0.518	0.750	0.430	0.847	0.483	0.813	0.498	0.628	0.423	0.757	0.515	0.523	0.403	0.303	0.540	0.442	0.533	0.313	0.774	0.462	0.470	0.277	0.450	0.682	0.545	0.703	0.590	0.226	0.823	0.525	0.859	0.267	0.464	0.314	0.391	0.461
1174	0.819	0.318	0.493	0.565	0.388	0.128	0.840	0.502	0.231	0.586	0.588	0.636	0.168	0.513	0.750	0.437	0.846	0.481	0.809	0.498	0.625	0.423	0.764	0.515	0.523	0.398	0.298	0.540	0.445	0.534	0.308	0.778	0.458	0.467	0.267	0.448	0.682	0.545	0.690	0.595	0.230	0.823	0.525	0.857	0.267	0.393	0.314	0.387	0.461
1175	0.819	0.316	0.481	0.560	0.396	0.128	0.837	0.483	0.231	0.586	0.582	0.636	0.166	0.510	0.750	0.440	0.844	0.476	0.809	0.498	0.625	0.423	0.767	0.515	0.530	0.392	0.298	0.540	0.445	0.534	0.313	0.778	0.458	0.467	0.264	0.444	0.682	0.545	0.681	0.601	0.233	0.822	0.520	0.857	0.272	0.405	0.314	0.387	0.463
1176	0.822	0.325	0.452	0.552	0.350	0.130	0.837	0.454	0.231	0.578	0.580	0.636	0.166	0.507	0.746	0.443	0.844	0.476	0.809	0.498	0.625	0.417	0.770	0.508	0.520	0.392	0.298	0.540	0.445	0.533	0.338	0.787	0.454	0.464	0.262	0.442	0.682	0.548	0.675	0.601	0.237	0.822	0.520	0.857	0.272	0.464	0.314	0.382	0.466
1177	0.822	0.330	0.448	0.552	0.333	0.123	0.835	0.454	0.235	0.574	0.580	0.638	0.166	0.504	0.746	0.450	0.843	0.476	0.809	0.494	0.625	0.417	0.770	0.505	0.520	0.386	0.293	0.545	0.447	0.533	0.385	0.787	0.454	0.467	0.259	0.438	0.682	0.552	0.675	0.576	0.237	0.822	0.520	0.855	0.277	0.476	0.314	0.378	0.466
1178	0.822	0.330	0.448	0.548	0.321	0.117	0.833	0.459	0.250	0.570	0.577	0.638	0.166	0.501	0.750	0.450	0.840	0.476	0.791	0.494	0.625	0.387	0.773	0.505	0.520	0.381	0.293	0.551	0.447	0.533	0.431	0.791	0.454	0.464	0.257	0.437	0.682	0.552	0.672	0.568	0.237	0.822	0.500	0.855	0.277	0.482	0.312	0.378	0.468
1179	0.822	0.330	0.444	0.552	0.319	0.111	0.833	0.449	0.258	0.570	0.577	0.641	0.166	0.500	0.750	0.443	0.838	0.470	0.809	0.494	0.628	0.405	0.773	0.505	0.517	0.375	0.293	0.554	0.447	0.534	0.487	0.803	0.450	0.467	0.254	0.433	0.682	0.566	0.669	0.563	0.233	0.820	0.505	0.855	0.277	0.476	0.312	0.378	0.473
1180	0.822	0.332	0.444	0.552	0.327	0.111	0.831	0.449	0.269	0.570	0.577	0.641	0.163	0.497	0.750	0.421	0.837	0.470	0.813	0.494	0.628	0.411	0.773	0.508	0.517	0.369	0.298	0.554	0.450	0.535	0.492	0.808	0.446	0.467	0.252	0.429	0.682	0.570	0.669	0.557	0.233	0.819	0.505	0.855	0.283	0.476	0.312	0.378	0.475
1181	0.819	0.332	0.444	0.544	0.319	0.113	0.831	0.444	0.281	0.570	0.577	0.641	0.163	0.494	0.754	0.414	0.835	0.470	0.813	0.494	0.631	0.417	0.777	0.515	0.514	0.364	0.298	0.554	0.450	0.536	0.487	0.803	0.446	0.467	0.252	0.425	0.682	0.573	0.666	0.554	0.230	0.819	0.510	0.853	0.283	0.476	0.312	0.378	0.480
1182	0.819	0.325	0.448	0.544	0.172	0.113	0.831	0.440	0.285	0.574	0.577	0.643	0.163	0.493	0.754	0.411	0.834	0.470	0.813	0.498	0.586	0.423	0.777	0.518	0.511	0.358	0.288	0.551	0.453	0.537	0.482	0.808	0.446	0.467	0.249	0.421	0.672	0.573	0.666	0.554	0.230	0.818	0.510	0.853	0.283	0.470	0.312	0.378	0.482
1183	0.816	0.320	0.330	0.544	0.299	0.115	0.831	0.435	0.288	0.574	0.577	0.643	0.163	0.490	0.754	0.405	0.832	0.481	0.813	0.494	0.604	0.429	0.780	0.521	0.514	0.352	0.293	0.548	0.453	0.538	0.477	0.812	0.446	0.467	0.247	0.415	0.669	0.577	0.666	0.554	0.226	0.818	0.510	0.851	0.283	0.470	0.312	0.373	0.487
1184	0.813	0.320	0.385	0.544	0.194	0.117	0.831	0.435	0.288	0.578	0.574	0.646	0.160	0.488	0.758	0.401	0.829	0.478	0.813	0.491	0.592	0.429	0.780	0.521	0.511	0.352	0.293	0.545	0.453	0.539	0.477	0.816	0.450	0.467	0.247	0.410	0.669	0.577	0.663	0.557	0.226	0.817	0.510	0.851	0.283	0.464	0.312	0.369	0.489
1185	0.806	0.320	0.422	0.544	0.222	0.119	0.831	0.430	0.288	0.578	0.577	0.646	0.160	0.485	0.758	0.401	0.859	0.478	0.804	0.487	0.592	0.429	0.783	0.521	0.511	0.318	0.288	0.545	0.455	0.540	0.477	0.816	0.450	0.470	0.244	0.398	0.672	0.581	0.663	0.563	0.226	0.820	0.515	0.851	0.283	0.458	0.312	0.373	0.494
1186	0.803	0.325	0.437	0.540	0.250	0.119	0.833	0.425	0.288	0.582	0.577	0.646	0.158	0.484	0.761	0.401	0.859	0.486	0.809	0.487	0.601	0.429	0.783	0.521	0.508	0.347	0.288	0.543	0.455	0.541	0.477	0.820	0.450	0.470	0.242	0.398	0.676	0.581	0.659	0.563	0.223	0.819	0.515	0.851	0.283	0.458	0.312	0.378	0.496
1187	0.797	0.320	0.437	0.540	0.269	0.123	0.833	0.420	0.292	0.586	0.574	0.648	0.158	0.481	0.761	0.398	0.844	0.486	0.809	0.483	0.601	0.429	0.783	0.518	0.505	0.358	0.293	0.543	0.455	0.542	0.487	0.820	0.450	0.456	0.240	0.398	0.676	0.581	0.659	0.560	0.223	0.819	0.515	0.851	0.283	0.452	0.312	0.373	0.501
1188	0.791	0.318	0.433	0.540	0.279	0.126	0.835	0.420	0.292	0.590	0.577	0.650	0.155	0.479	0.765	0.398	0.850	0.483	0.804	0.480	0.595	0.429	0.783	0.518	0.502	0.364	0.298	0.543	0.453	0.542	0.487	0.820	0.450	0.445	0.237	0.400	0.676	0.581	0.659	0.563	0.219	0.818	0.515	0.851	0.277	0.452	0.312	0.373	0.504
1189	0.784	0.320	0.433	0.540	0.283	0.128	0.840	0.420	0.296	0.590	0.574	0.653	0.152	0.478	0.765	0.401	0.859	0.470	0.804	0.480	0.589	0.436	0.786	0.518	0.502	0.364	0.303	0.543	0.453	0.543	0.492	0.824	0.450	0.448	0.235	0.400	0.676	0.581	0.666	0.565	0.219	0.818	0.515	0.851	0.277	0.446	0.312	0.373	0.506
1190	0.775	0.316	0.433	0.540	0.289	0.128	0.837	0.415	0.300	0.594	0.574	0.653	0.152	0.476	0.765	0.401	0.859	0.478	0.800	0.480	0.586	0.380	0.786	0.521	0.498	0.369	0.308	0.543	0.450	0.544	0.487	0.824	0.454	0.448	0.230	0.400	0.676	0.577	0.672	0.565	0.219	0.817	0.515	0.851	0.277	0.399	0.312	0.369	0.508
1191	0.766	0.316	0.433	0.544	0.291	0.130	0.840	0.415	0.300	0.594	0.577	0.653	0.149	0.475	0.761	0.405	0.828	0.483	0.800	0.483	0.583	0.380	0.786	0.521	0.498	0.369	0.313	0.540	0.450	0.544	0.482	0.828	0.454	0.451	0.227	0.400	0.676	0.577	0.669	0.565	0.223	0.817	0.520	0.851	0.277	0.405	0.328	0.369	0.508
1192	0.756	0.316	0.433	0.544	0.295	0.128	0.840	0.415	0.304	0.598	0.577	0.655	0.149	0.473	0.758	0.408	0.835	0.486	0.800	0.491	0.580	0.466	0.780	0.525	0.495	0.369	0.313	0.537	0.447	0.545	0.482	0.828	0.458	0.453	0.200	0.400	0.676	0.573	0.672	0.565	0.230	0.818	0.520	0.853	0.277	0.417	0.335	0.369	0.511
1193	0.747	0.318	0.433	0.544	0.297	0.130	0.842	0.420	0.312	0.602	0.577	0.655	0.147	0.472	0.754	0.417	0.850	0.486	0.800	0.487	0.571	0.497	0.777	0.525	0.498	0.375	0.318	0.537	0.447	0.545	0.477	0.833	0.458	0.453	0.222	0.400	0.676	0.570	0.672	0.565	0.233	0.818	0.520	0.855	0.277	0.417	0.338	0.369	0.511
1194	0.734	0.325	0.433	0.544	0.297	0.132	0.842	0.420	0.312	0.602	0.580	0.655	0.147	0.470	0.754	0.437	0.858	0.483	0.800	0.487	0.565	0.503	0.773	0.525	0.480	0.375	0.318	0.534	0.445	0.545	0.467	0.833	0.462	0.456	0.222	0.402	0.676	0.566	0.675	0.568	0.233	0.818	0.520	0.857	0.277	0.423	0.338	0.369	0.513
1195	0.725	0.332	0.422	0.548	0.303	0.134	0.844	0.425	0.312	0.598	0.580	0.658	0.147	0.469	0.754	0.450	0.858	0.478	0.800	0.487	0.559	0.509	0.767	0.525	0.324	0.375	0.328	0.531	0.445	0.545	0.462	0.837	0.462	0.456	0.222	0.404	0.676	0.566	0.675	0.568	0.233	0.819	0.520	0.859	0.277	0.417	0.338	0.364	0.515
1196	0.713	0.332	0.444	0.548	0.299	0.136	0.844	0.425	0.312	0.598	0.580	0.655	0.144	0.467	0.750	0.453	0.858	0.476	0.800	0.491	0.553	0.509	0.757	0.528	0.283	0.375	0.328	0.531	0.445	0.546	0.451	0.837	0.465	0.459	0.220	0.408	0.676	0.566	0.669	0.571	0.233	0.819	0.525	0.859	0.277	0.417	0.340	0.364	0.518
1197	0.697	0.325	0.448	0.548	0.303	0.138	0.846	0.425	0.308	0.598	0.582	0.655	0.144	0.466	0.750	0.430	0.858	0.473	0.800	0.491	0.547	0.515	0.751	0.528	0.305	0.369	0.328	0.528	0.442	0.545	0.446	0.845	0.469	0.462	0.220	0.396	0.676	0.570	0.669	0.573	0.237	0.820	0.525	0.853	0.277	0.417	0.340	0.364	0.520
1198	0.684	0.323	0.448	0.548	0.299	0.140	0.846	0.425	0.308	0.598	0.582	0.653	0.144	0.466	0.750	0.417	0.856	0.473	0.800	0.491	0.541	0.515	0.751	0.528	0.364	0.375	0.328	0.525	0.442	0.546	0.441	0.854	0.469	0.464	0.217	0.388	0.672	0.570	0.672	0.576	0.237	0.820	0.520	0.851	0.277	0.417	0.340	0.364	0.522
1199	0.669	0.323	0.452	0.552	0.335	0.140	0.846	0.425	0.304	0.598	0.585	0.653	0.144	0.464	0.746	0.411	0.856	0.473	0.796	0.494	0.535	0.521	0.744	0.521	0.439	0.375	0.323	0.525	0.445	0.546	0.431	0.866	0.473	0.470	0.220	0.398	0.672	0.573	0.675	0.576	0.237	0.822	0.520	0.851	0.277	0.411	0.338	0.364	0.525
1200	0.653	0.320	0.452	0.552	0.329	0.142	0.849	0.430	0.304	0.602	0.585	0.650	0.144	0.463	0.746	0.411	0.831	0.473	0.796	0.491	0.529	0.528	0.741	0.515	0.502	0.375	0.323	0.525	0.445	0.545	0.426	0.837	0.477	0.473	0.222	0.402	0.672	0.577	0.678	0.576	0.244	0.824	0.520	0.851	0.277	0.405	0.338	0.369	0.525
1201	0.638	0.320	0.452	0.548	0.321	0.142	0.849	0.430	0.304	0.602	0.588	0.648	0.144	0.463	0.746	0.411	0.844	0.470	0.791	0.487	0.523	0.528	0.735	0.508	0.536	0.375	0.323	0.525	0.439	0.545	0.426	0.736	0.481	0.484	0.222	0.410	0.669	0.577	0.681	0.579	0.261	0.825	0.515	0.851	0.277	0.405	0.327	0.369	0.525
1202	0.619	0.320	0.456	0.552	0.311	0.144	0.846	0.430	0.300	0.606	0.588	0.646	0.147	0.461	0.746	0.414	0.853	0.470	0.791	0.487	0.517	0.534	0.731	0.505	0.511	0.369	0.323	0.525	0.445	0.545	0.421	0.674	0.481	0.484	0.222	0.415	0.676	0.581	0.681	0.579	0.272	0.827	0.515	0.853	0.277	0.399	0.322	0.373	0.525
1203	0.600	0.320	0.459	0.560	0.291	0.146	0.846	0.435	0.296	0.610	0.591	0.643	0.147	0.460	0.746	0.414	0.861	0.470	0.787	0.487	0.514	0.540	0.728	0.502	0.352	0.369	0.318	0.528	0.447	0.545	0.415	0.778	0.485	0.489	0.225	0.415	0.682	0.581	0.681	0.573	0.272	0.828	0.515	0.834	0.277	0.399	0.322	0.373	0.520
1204	0.581	0.325	0.463	0.565	0.259	0.148	0.846	0.449	0.292	0.610	0.591	0.643	0.149	0.460	0.742	0.414	0.862	0.452	0.782	0.487	0.514	0.534	0.728	0.498	0.405	0.375	0.313	0.528	0.447	0.545	0.415	0.778	0.485	0.492	0.227	0.415	0.679	0.584	0.681	0.571	0.258	0.829	0.510	0.838	0.277	0.393	0.322	0.378	0.515
1205	0.559	0.332	0.463	0.565	0.238	0.150	0.846	0.454	0.288	0.610	0.593	0.641	0.149	0.460	0.742	0.417	0.862	0.452	0.778	0.487	0.511	0.540	0.738	0.498	0.433	0.375	0.308	0.528	0.450	0.546	0.410	0.778	0.488	0.497	0.237	0.417	0.682	0.588	0.681	0.573	0.230	0.833	0.510	0.844	0.272	0.393	0.322	0.382	0.515
1206	0.538	0.332	0.459	0.569	0.240	0.150	0.846	0.459	0.285	0.614	0.596	0.641	0.152	0.458	0.739	0.417	0.865	0.447	0.773	0.487	0.514	0.534	0.738	0.495	0.461	0.375	0.308	0.528	0.450	0.546	0.410	0.778	0.488	0.503	0.249	0.417	0.682	0.591	0.681	0.576	0.216	0.834	0.510	0.842	0.272	0.393	0.324	0.373	0.513
1207	0.516	0.334	0.452	0.569	0.269	0.148	0.844	0.464	0.277	0.614	0.599	0.638	0.152	0.458	0.739	0.417	0.868	0.452	0.769	0.487	0.514	0.528	0.731	0.492	0.483	0.375	0.308	0.531	0.453	0.547	0.410	0.757	0.492	0.505	0.257	0.417	0.682	0.595	0.681	0.576	0.208	0.835	0.510	0.844	0.246	0.387	0.324	0.378	0.513
1208	0.494	0.336	0.452	0.569	0.297	0.148	0.844	0.459	0.273	0.614	0.602	0.638	0.155	0.457	0.739	0.417	0.870	0.452	0.764	0.487	0.514	0.521	0.725	0.492	0.502	0.375	0.303	0.531	0.453	0.548	0.410	0.711	0.492	0.511	0.262	0.415	0.682	0.599	0.638	0.579	0.198	0.836	0.505	0.844	0.246	0.387	0.324	0.387	0.513
1209	0.459	0.336	0.448	0.569	0.317	0.148	0.844	0.459	0.273	0.614	0.604	0.638	0.158	0.457	0.739	0.417	0.879	0.450	0.756	0.524	0.517	0.515	0.728	0.488	0.514	0.381	0.303	0.531	0.453	0.548	0.410	0.653	0.496	0.536	0.262	0.415	0.682	0.606	0.650	0.579	0.191	0.837	0.510	0.846	0.236	0.387	0.325	0.391	0.513
1210	0.400	0.336	0.448	0.589	0.331	0.150	0.844	0.454	0.269	0.614	0.604	0.638	0.158	0.457	0.739	0.421	0.880	0.450	0.751	0.494	0.520	0.521	0.725	0.488	0.523	0.381	0.303	0.534	0.455	0.549	0.405	0.594	0.496	0.495	0.264	0.413	0.682	0.613	0.663	0.571	0.187	0.837	0.510	0.849	0.230	0.387	0.325	0.396	0.515
1211	0.372	0.336	0.444	0.577	0.341	0.150	0.846	0.454	0.265	0.618	0.607	0.638	0.160	0.455	0.758	0.427	0.888	0.447	0.747	0.502	0.523	0.528	0.725	0.485	0.523	0.386	0.303	0.531	0.458	0.550	0.395	0.561	0.500	0.486	0.262	0.410	0.686	0.620	0.625	0.563	0.173	0.837	0.510	0.849	0.225	0.387	0.327	0.396	0.515
1212	0.478	0.336	0.441	0.573	0.347	0.152	0.860	0.454	0.262	0.618	0.610	0.638	0.155	0.455	0.765	0.440	0.888	0.447	0.742	0.509	0.526	0.540	0.725	0.482	0.517	0.392	0.303	0.531	0.458	0.551	0.400	0.565	0.504	0.492	0.262	0.408	0.686	0.627	0.632	0.573	0.166	0.839	0.510	0.851	0.220	0.381	0.327	0.396	0.515
1213	0.522	0.334	0.437	0.573	0.350	0.152	0.878	0.449	0.258	0.622	0.613	0.638	0.155	0.455	0.765	0.447	0.888	0.445	0.738	0.517	0.526	0.540	0.725	0.479	0.502	0.420	0.303	0.531	0.458	0.552	0.400	0.607	0.508	0.508	0.259	0.406	0.686	0.634	0.641	0.579	0.170	0.839	0.510	0.853	0.215	0.381	0.328	0.396	0.518
1214	0.538	0.332	0.433	0.573	0.350	0.154	0.835	0.449	0.258	0.622	0.613	0.638	0.155	0.455	0.765	0.447	0.888	0.445	0.738	0.520	0.529	0.540	0.725	0.455	0.333	0.438	0.303	0.528	0.461	0.554	0.405	0.657	0.508	0.577	0.259	0.404	0.686	0.642	0.644	0.587	0.166	0.839	0.510	0.855	0.215	0.381	0.328	0.396	0.518
1215	0.541	0.332	0.433	0.573	0.349	0.154	0.831	0.449	0.254	0.622	0.615	0.641	0.155	0.454	0.769	0.447	0.888	0.445	0.733	0.494	0.532	0.497	0.722	0.492	0.377	0.443	0.303	0.528	0.461	0.555	0.410	0.707	0.512	0.478	0.259	0.398	0.686	0.649	0.650	0.587	0.166	0.837	0.495	0.859	0.215	0.381	0.328	0.391	0.520
1216	0.538	0.332	0.430	0.569	0.349	0.156	0.831	0.444	0.250	0.622	0.615	0.641	0.158	0.454	0.769	0.447	0.888	0.445	0.733	0.494	0.535	0.479	0.722	0.488	0.452	0.449	0.303	0.525	0.458	0.557	0.410	0.762	0.519	0.505	0.257	0.421	0.689	0.652	0.650	0.584	0.163	0.837	0.520	0.861	0.209	0.381	0.330	0.391	0.520
1217	0.538	0.330	0.426	0.569	0.347	0.160	0.788	0.440	0.250	0.625	0.618	0.643	0.158	0.454	0.769	0.447	0.887	0.442	0.729	0.517	0.535	0.491	0.722	0.482	0.520	0.449	0.303	0.525	0.458	0.558	0.410	0.795	0.527	0.538	0.257	0.435	0.689	0.659	0.653	0.584	0.163	0.836	0.535	0.864	0.209	0.381	0.330	0.391	0.522
1218	0.544	0.330	0.426	0.569	0.345	0.164	0.846	0.435	0.246	0.625	0.618	0.643	0.158	0.454	0.769	0.447	0.887	0.463	0.729	0.509	0.538	0.472	0.712	0.479	0.545	0.455	0.298	0.525	0.458	0.559	0.410	0.820	0.542	0.555	0.252	0.433	0.689	0.663	0.653	0.584	0.173	0.835	0.535	0.866	0.209	0.381	0.332	0.391	0.522
1219	0.544	0.350	0.407	0.573	0.339	0.166	0.871	0.420	0.246	0.625	0.618	0.646	0.160	0.454	0.769	0.450	0.885	0.481	0.724	0.506	0.538	0.460	0.702	0.498	0.555	0.455	0.298	0.522	0.455	0.560	0.415	0.837	0.554	0.563	0.249	0.431	0.689	0.667	0.653	0.587	0.177	0.834	0.540	0.868	0.209	0.381	0.332	0.387	0.522
1220	0.541	0.323	0.400	0.528	0.337	0.170	0.866	0.464	0.242	0.629	0.618	0.648	0.160	0.454	0.754	0.450	0.884	0.483	0.724	0.502	0.541	0.442	0.696	0.512	0.564	0.460	0.298	0.522	0.455	0.560	0.415	0.849	0.558	0.569	0.252	0.431	0.689	0.674	0.656	0.590	0.177	0.833	0.535	0.868	0.209	0.381	0.333	0.387	0.525
1221	0.544	0.323	0.396	0.548	0.337	0.178	0.862	0.473	0.242	0.629	0.621	0.650	0.163	0.454	0.754	0.450	0.880	0.478	0.738	0.502	0.544	0.436	0.693	0.502	0.576	0.460	0.409	0.522	0.453	0.561	0.415	0.854	0.562	0.569	0.252	0.429	0.689	0.677	0.656	0.590	0.177	0.831	0.535	0.870	0.209	0.387	0.333	0.382	0.525
1222	0.544	0.323	0.393	0.569	0.335	0.211	0.855	0.473	0.196	0.629	0.621	0.653	0.166	0.454	0.754	0.453	0.877	0.476	0.733	0.498	0.544	0.442	0.689	0.485	0.576	0.460	0.399	0.522	0.450	0.561	0.415	0.854	0.565	0.569	0.249	0.427	0.689	0.681	0.656	0.592	0.177	0.830	0.535	0.870	0.220	0.387	0.333	0.382	0.527
1223	0.494	0.323	0.393	0.577	0.331	0.221	0.851	0.473	0.192	0.637	0.621	0.658	0.166	0.452	0.754	0.453	0.876	0.476	0.733	0.502	0.544	0.442	0.686	0.482	0.586	0.466	0.364	0.519	0.445	0.561	0.421	0.858	0.565	0.569	0.247	0.427	0.689	0.681	0.659	0.590	0.173	0.830	0.535	0.872	0.225	0.393	0.333	0.382	0.532
1224	0.472	0.346	0.389	0.581	0.329	0.225	0.844	0.478	0.212	0.649	0.621	0.660	0.168	0.452	0.754	0.453	0.873	0.473	0.733	0.494	0.544	0.442	0.686	0.479	0.589	0.466	0.364	0.519	0.439	0.561	0.426	0.858	0.569	0.558	0.247	0.425	0.689	0.681	0.659	0.587	0.170	0.831	0.535	0.872	0.230	0.393	0.335	0.382	0.534
1225	0.456	0.339	0.389	0.585	0.325	0.217	0.837	0.478	0.215	0.657	0.621	0.660	0.171	0.452	0.754	0.456	0.870	0.473	0.733	0.491	0.544	0.442	0.683	0.482	0.592	0.472	0.409	0.519	0.437	0.561	0.426	0.858	0.569	0.549	0.247	0.425	0.689	0.685	0.659	0.584	0.170	0.830	0.535	0.874	0.236	0.393	0.335	0.378	0.537
1226	0.444	0.316	0.389	0.585	0.323	0.213	0.831	0.478	0.219	0.661	0.618	0.663	0.171	0.452	0.754	0.456	0.867	0.468	0.738	0.491	0.541	0.442	0.683	0.485	0.589	0.369	0.465	0.519	0.437	0.560	0.400	0.862	0.577	0.547	0.269	0.423	0.689	0.685	0.656	0.571	0.170	0.830	0.535	0.874	0.241	0.399	0.335	0.378	0.539
1227	0.431	0.323	0.389	0.585	0.321	0.211	0.824	0.478	0.223	0.661	0.618	0.665	0.174	0.452	0.727	0.456	0.864	0.468	0.738	0.487	0.541	0.442	0.680	0.488	0.564	0.415	0.449	0.519	0.437	0.561	0.390	0.862	0.581	0.544	0.247	0.419	0.689	0.685	0.653	0.609	0.173	0.830	0.535	0.874	0.246	0.399	0.335	0.364	0.541
1228	0.419	0.325	0.389	0.585	0.319	0.211	0.817	0.478	0.223	0.661	0.618	0.667	0.174	0.452	0.769	0.456	0.862	0.465	0.742	0.487	0.541	0.442	0.676	0.488	0.436	0.438	0.424	0.519	0.439	0.561	0.390	0.862	0.585	0.544	0.247	0.417	0.689	0.685	0.650	0.611	0.166	0.830	0.535	0.874	0.246	0.399	0.335	0.382	0.544
1229	0.409	0.311	0.396	0.581	0.317	0.211	0.811	0.478	0.223	0.661	0.618	0.670	0.177	0.452	0.795	0.456	0.862	0.463	0.747	0.487	0.538	0.454	0.676	0.488	0.368	0.438	0.399	0.528	0.439	0.562	0.385	0.862	0.588	0.541	0.254	0.413	0.689	0.685	0.650	0.606	0.163	0.831	0.535	0.872	0.251	0.399	0.335	0.364	0.546
1230	0.400	0.309	0.393	0.581	0.315	0.198	0.804	0.483	0.223	0.661	0.618	0.670	0.177	0.452	0.811	0.456	0.862	0.463	0.747	0.487	0.535	0.472	0.676	0.488	0.312	0.438	0.394	0.528	0.439	0.563	0.374	0.862	0.592	0.541	0.257	0.410	0.689	0.685	0.647	0.601	0.159	0.831	0.535	0.870	0.251	0.399	0.335	0.373	0.548
1231	0.387	0.309	0.393	0.581	0.315	0.194	0.797	0.483	0.223	0.661	0.618	0.672	0.177	0.452	0.754	0.456	0.862	0.460	0.751	0.483	0.535	0.479	0.676	0.488	0.265	0.438	0.384	0.531	0.439	0.564	0.359	0.862	0.596	0.544	0.262	0.392	0.689	0.681	0.644	0.595	0.159	0.835	0.535	0.868	0.257	0.399	0.335	0.378	0.551
1232	0.375	0.309	0.393	0.581	0.315	0.188	0.788	0.483	0.219	0.661	0.618	0.672	0.179	0.452	0.754	0.456	0.862	0.463	0.756	0.487	0.532	0.485	0.680	0.488	0.234	0.438	0.364	0.531	0.439	0.565	0.354	0.862	0.600	0.547	0.264	0.398	0.696	0.681	0.641	0.598	0.159	0.835	0.535	0.866	0.262	0.399	0.335	0.378	0.551
1233	0.362	0.311	0.389	0.581	0.315	0.182	0.782	0.478	0.219	0.661	0.615	0.675	0.179	0.451	0.754	0.456	0.862	0.460	0.760	0.487	0.529	0.491	0.680	0.485	0.215	0.438	0.333	0.534	0.439	0.565	0.349	0.862	0.604	0.547	0.272	0.396	0.703	0.681	0.638	0.598	0.159	0.837	0.540	0.864	0.262	0.399	0.335	0.378	0.551
1234	0.353	0.311	0.389	0.581	0.311	0.184	0.775	0.473	0.212	0.665	0.615	0.675	0.179	0.451	0.754	0.456	0.861	0.460	0.769	0.487	0.526	0.497	0.683	0.482	0.215	0.438	0.308	0.534	0.439	0.566	0.344	0.862	0.608	0.569	0.277	0.400	0.706	0.677	0.635	0.598	0.163	0.837	0.545	0.861	0.267	0.399	0.335	0.378	0.548
1235	0.341	0.314	0.385	0.581	0.309	0.188	0.766	0.469	0.212	0.661	0.618	0.677	0.182	0.457	0.811	0.460	0.862	0.460	0.773	0.487	0.526	0.497	0.683	0.482	0.231	0.438	0.298	0.534	0.442	0.566	0.338	0.858	0.612	0.549	0.279	0.400	0.706	0.677	0.632	0.601	0.163	0.837	0.545	0.859	0.262	0.399	0.335	0.378	0.546
1236	0.328	0.316	0.385	0.581	0.307	0.192	0.826	0.459	0.254	0.661	0.618	0.677	0.182	0.497	0.811	0.460	0.864	0.458	0.778	0.491	0.523	0.497	0.686	0.482	0.268	0.438	0.293	0.537	0.442	0.567	0.333	0.858	0.612	0.558	0.279	0.400	0.706	0.677	0.628	0.595	0.166	0.836	0.545	0.855	0.283	0.405	0.335	0.378	0.546
1237	0.316	0.318	0.385	0.581	0.305	0.194	0.817	0.444	0.269	0.665	0.618	0.680	0.182	0.522	0.750	0.463	0.865	0.458	0.782	0.491	0.523	0.497	0.689	0.482	0.340	0.403	0.288	0.537	0.442	0.567	0.313	0.858	0.612	0.549	0.284	0.400	0.706	0.681	0.625	0.541	0.166	0.836	0.545	0.853	0.283	0.405	0.335	0.378	0.546
1238	0.300	0.320	0.385	0.581	0.303	0.190	0.811	0.440	0.277	0.665	0.618	0.680	0.182	0.519	0.750	0.466	0.862	0.458	0.787	0.491	0.520	0.491	0.689	0.482	0.374	0.420	0.298	0.540	0.442	0.567	0.277	0.849	0.615	0.552	0.286	0.402	0.703	0.677	0.625	0.522	0.166	0.836	0.545	0.851	0.277	0.405	0.335	0.378	0.544
1239	0.288	0.320	0.381	0.581	0.299	0.190	0.817	0.435	0.281	0.665	0.618	0.682	0.182	0.525	0.750	0.469	0.865	0.455	0.787	0.491	0.520	0.491	0.689	0.485	0.424	0.420	0.298	0.551	0.442	0.567	0.246	0.816	0.615	0.547	0.286	0.400	0.703	0.681	0.622	0.546	0.166	0.836	0.551	0.849	0.277	0.411	0.335	0.382	0.544
1240	0.275	0.323	0.381	0.581	0.297	0.194	0.822	0.435	0.281	0.665	0.618	0.682	0.182	0.540	0.750	0.472	0.864	0.455	0.791	0.491	0.520	0.491	0.693	0.492	0.461	0.420	0.288	0.548	0.437	0.567	0.251	0.799	0.615	0.549	0.289	0.400	0.699	0.681	0.622	0.573	0.166	0.835	0.551	0.846	0.277	0.417	0.335	0.373	0.544
1241	0.263	0.323	0.381	0.581	0.297	0.172	0.815	0.435	0.281	0.661	0.621	0.684	0.179	0.542	0.750	0.476	0.864	0.455	0.791	0.494	0.517	0.485	0.693	0.498	0.470	0.420	0.283	0.545	0.432	0.567	0.292	0.778	0.615	0.555	0.291	0.398	0.699	0.685	0.622	0.582	0.170	0.835	0.551	0.844	0.272	0.417	0.335	0.378	0.546
1242	0.250	0.323	0.370	0.581	0.295	0.176	0.811	0.435	0.281	0.661	0.621	0.684	0.177	0.545	0.750	0.447	0.864	0.452	0.796	0.498	0.517	0.485	0.693	0.502	0.470	0.415	0.278	0.545	0.432	0.567	0.328	0.766	0.619	0.558	0.291	0.396	0.699	0.685	0.622	0.571	0.166	0.835	0.556	0.844	0.272	0.423	0.335	0.382	0.546
1243	0.241	0.323	0.385	0.581	0.293	0.176	0.813	0.435	0.281	0.657	0.624	0.684	0.177	0.546	0.750	0.443	0.864	0.452	0.796	0.498	0.520	0.485	0.693	0.498	0.464	0.409	0.273	0.548	0.429	0.567	0.344	0.757	0.619	0.555	0.294	0.396	0.696	0.685	0.625	0.552	0.219	0.835	0.556	0.844	0.267	0.429	0.335	0.382	0.548
1244	0.228	0.323	0.396	0.581	0.293	0.176	0.820	0.435	0.277	0.657	0.624	0.682	0.177	0.549	0.750	0.447	0.862	0.447	0.796	0.498	0.520	0.485	0.693	0.488	0.458	0.409	0.268	0.545	0.429	0.568	0.354	0.749	0.619	0.555	0.294	0.394	0.696	0.688	0.625	0.530	0.191	0.834	0.556	0.842	0.262	0.429	0.335	0.382	0.551
1245	0.219	0.320	0.400	0.581	0.291	0.176	0.822	0.435	0.277	0.653	0.621	0.682	0.177	0.551	0.746	0.447	0.864	0.445	0.800	0.502	0.520	0.485	0.689	0.482	0.455	0.403	0.263	0.545	0.426	0.568	0.349	0.728	0.619	0.555	0.296	0.398	0.696	0.688	0.625	0.522	0.205	0.834	0.561	0.842	0.262	0.435	0.335	0.382	0.558
1246	0.213	0.320	0.404	0.581	0.289	0.176	0.822	0.435	0.250	0.653	0.629	0.680	0.177	0.552	0.746	0.443	0.859	0.442	0.800	0.502	0.523	0.491	0.686	0.465	0.455	0.398	0.263	0.545	0.424	0.568	0.338	0.720	0.623	0.555	0.299	0.390	0.696	0.692	0.625	0.541	0.219	0.833	0.561	0.844	0.257	0.440	0.335	0.382	0.563
1247	0.206	0.318	0.407	0.581	0.285	0.176	0.824	0.435	0.215	0.649	0.632	0.677	0.177	0.555	0.746	0.440	0.853	0.442	0.800	0.502	0.523	0.491	0.686	0.446	0.455	0.398	0.258	0.545	0.421	0.567	0.338	0.711	0.623	0.555	0.301	0.381	0.693	0.695	0.625	0.554	0.230	0.831	0.561	0.844	0.246	0.446	0.335	0.387	0.563
1248	0.200	0.318	0.411	0.581	0.285	0.174	0.817	0.440	0.227	0.645	0.635	0.677	0.177	0.557	0.746	0.440	0.853	0.442	0.800	0.506	0.526	0.491	0.683	0.426	0.455	0.392	0.232	0.548	0.421	0.569	0.344	0.695	0.627	0.549	0.299	0.371	0.696	0.699	0.632	0.563	0.237	0.830	0.566	0.846	0.241	0.452	0.335	0.387	0.560
1249	0.194	0.318	0.407	0.581	0.283	0.176	0.815	0.435	0.227	0.618	0.635	0.675	0.177	0.558	0.788	0.440	0.850	0.442	0.804	0.509	0.526	0.497	0.683	0.406	0.455	0.392	0.197	0.548	0.418	0.568	0.338	0.682	0.627	0.552	0.328	0.360	0.693	0.728	0.638	0.563	0.244	0.829	0.566	0.849	0.236	0.458	0.335	0.387	0.563
1250	0.191	0.316	0.407	0.577	0.283	0.178	0.808	0.435	0.223	0.633	0.635	0.672	0.177	0.561	0.777	0.437	0.849	0.442	0.804	0.513	0.526	0.503	0.680	0.376	0.455	0.386	0.192	0.548	0.418	0.568	0.354	0.674	0.627	0.547	0.311	0.400	0.696	0.692	0.644	0.563	0.247	0.829	0.571	0.851	0.230	0.458	0.335	0.387	0.560
1251	0.188	0.316	0.407	0.577	0.279	0.180	0.808	0.440	0.227	0.637	0.635	0.670	0.177	0.563	0.769	0.437	0.847	0.442	0.804	0.487	0.526	0.503	0.676	0.521	0.458	0.381	0.177	0.548	0.421	0.568	0.338	0.669	0.627	0.544	0.306	0.356	0.696	0.652	0.647	0.563	0.251	0.827	0.571	0.853	0.220	0.464	0.335	0.391	0.565
1252	0.188	0.314	0.415	0.577	0.277	0.178	0.804	0.440	0.227	0.641	0.637	0.670	0.177	0.564	0.765	0.437	0.847	0.445	0.804	0.487	0.529	0.423	0.673	0.521	0.458	0.375	0.167	0.548	0.411	0.568	0.344	0.661	0.631	0.538	0.304	0.400	0.696	0.609	0.653	0.565	0.251	0.825	0.571	0.864	0.209	0.470	0.335	0.382	0.570
1253	0.184	0.314	0.419	0.577	0.277	0.176	0.800	0.440	0.227	0.637	0.637	0.670	0.177	0.566	0.761	0.456	0.846	0.445	0.804	0.491	0.529	0.442	0.670	0.521	0.461	0.375	0.167	0.548	0.411	0.568	0.338	0.657	0.631	0.538	0.304	0.352	0.696	0.573	0.656	0.595	0.251	0.825	0.571	0.866	0.204	0.476	0.335	0.404	0.572
1254	0.184	0.314	0.411	0.577	0.265	0.176	0.795	0.440	0.227	0.637	0.637	0.672	0.177	0.569	0.758	0.463	0.843	0.447	0.809	0.491	0.529	0.472	0.670	0.521	0.464	0.369	0.172	0.551	0.411	0.567	0.349	0.649	0.631	0.538	0.304	0.350	0.696	0.559	0.659	0.563	0.251	0.824	0.571	0.885	0.199	0.482	0.335	0.413	0.574
1255	0.184	0.314	0.419	0.577	0.238	0.174	0.791	0.435	0.227	0.637	0.637	0.672	0.177	0.570	0.754	0.463	0.847	0.447	0.809	0.494	0.532	0.485	0.663	0.521	0.467	0.364	0.187	0.551	0.413	0.567	0.354	0.640	0.631	0.536	0.304	0.348	0.699	0.606	0.659	0.576	0.251	0.823	0.571	0.898	0.199	0.446	0.335	0.418	0.577
1256	0.184	0.318	0.419	0.577	0.242	0.172	0.786	0.435	0.227	0.637	0.637	0.672	0.179	0.572	0.750	0.460	0.844	0.450	0.813	0.498	0.535	0.491	0.654	0.521	0.467	0.358	0.202	0.551	0.413	0.567	0.354	0.636	0.631	0.530	0.304	0.348	0.699	0.656	0.663	0.603	0.247	0.823	0.576	0.883	0.199	0.464	0.335	0.422	0.577
1257	0.184	0.318	0.422	0.577	0.244	0.172	0.788	0.435	0.223	0.637	0.640	0.672	0.179	0.573	0.750	0.453	0.844	0.458	0.813	0.498	0.535	0.491	0.654	0.518	0.470	0.352	0.197	0.551	0.416	0.567	0.359	0.628	0.631	0.533	0.306	0.346	0.703	0.713	0.663	0.601	0.247	0.823	0.571	0.878	0.199	0.470	0.335	0.422	0.579
1258	0.188	0.375	0.419	0.573	0.246	0.170	0.791	0.440	0.223	0.618	0.640	0.675	0.179	0.576	0.746	0.456	0.843	0.458	0.818	0.502	0.538	0.497	0.654	0.515	0.474	0.347	0.192	0.551	0.416	0.566	0.359	0.623	0.631	0.530	0.306	0.350	0.706	0.738	0.663	0.595	0.254	0.822	0.571	0.876	0.199	0.470	0.335	0.422	0.582
1259	0.191	0.375	0.419	0.573	0.248	0.168	0.788	0.435	0.227	0.514	0.640	0.677	0.179	0.578	0.742	0.456	0.844	0.460	0.818	0.502	0.538	0.497	0.654	0.508	0.458	0.341	0.187	0.551	0.411	0.566	0.354	0.619	0.635	0.530	0.306	0.354	0.706	0.760	0.663	0.590	0.251	0.822	0.571	0.878	0.204	0.464	0.335	0.422	0.589
1260	0.194	0.375	0.419	0.573	0.251	0.168	0.786	0.440	0.227	0.458	0.640	0.677	0.179	0.579	0.739	0.450	0.844	0.465	0.818	0.502	0.541	0.497	0.654	0.505	0.458	0.335	0.177	0.551	0.405	0.566	0.354	0.615	0.635	0.530	0.306	0.360	0.706	0.767	0.663	0.587	0.226	0.822	0.571	0.878	0.246	0.458	0.335	0.422	0.596
1261	0.197	0.375	0.415	0.573	0.253	0.166	0.782	0.454	0.227	0.414	0.637	0.680	0.179	0.581	0.739	0.447	0.844	0.468	0.822	0.502	0.544	0.497	0.654	0.502	0.452	0.335	0.162	0.551	0.403	0.545	0.354	0.611	0.635	0.530	0.306	0.365	0.706	0.760	0.659	0.584	0.216	0.820	0.566	0.881	0.272	0.458	0.335	0.387	0.560
1262	0.200	0.373	0.415	0.573	0.255	0.164	0.780	0.469	0.227	0.394	0.607	0.682	0.179	0.582	0.735	0.447	0.844	0.470	0.822	0.502	0.544	0.460	0.650	0.502	0.445	0.330	0.157	0.551	0.400	0.555	0.354	0.607	0.635	0.530	0.304	0.367	0.706	0.756	0.659	0.582	0.219	0.820	0.566	0.878	0.293	0.452	0.335	0.427	0.551
1263	0.206	0.373	0.415	0.573	0.259	0.164	0.775	0.483	0.215	0.410	0.569	0.684	0.179	0.585	0.735	0.443	0.843	0.470	0.827	0.502	0.547	0.472	0.650	0.505	0.442	0.330	0.146	0.551	0.400	0.558	0.349	0.607	0.638	0.530	0.304	0.369	0.706	0.756	0.656	0.582	0.219	0.819	0.566	0.876	0.304	0.446	0.335	0.427	0.544
1264	0.213	0.371	0.411	0.573	0.261	0.162	0.771	0.493	0.219	0.454	0.563	0.687	0.182	0.587	0.735	0.437	0.843	0.473	0.827	0.502	0.550	0.479	0.650	0.512	0.439	0.330	0.141	0.551	0.400	0.555	0.349	0.603	0.638	0.533	0.304	0.371	0.706	0.756	0.656	0.582	0.219	0.817	0.566	0.878	0.304	0.446	0.335	0.431	0.544
1265	0.219	0.371	0.404	0.573	0.265	0.162	0.766	0.493	0.223	0.510	0.574	0.687	0.182	0.588	0.735	0.430	0.843	0.473	0.827	0.528	0.550	0.479	0.650	0.518	0.436	0.330	0.146	0.548	0.403	0.532	0.344	0.603	0.638	0.533	0.301	0.373	0.706	0.756	0.653	0.579	0.219	0.818	0.561	0.878	0.298	0.440	0.335	0.431	0.551
1266	0.228	0.371	0.400	0.577	0.267	0.160	0.764	0.473	0.227	0.542	0.593	0.689	0.182	0.590	0.739	0.424	0.843	0.476	0.827	0.557	0.553	0.479	0.650	0.508	0.436	0.330	0.146	0.551	0.403	0.541	0.344	0.603	0.638	0.536	0.301	0.375	0.706	0.756	0.653	0.576	0.219	0.823	0.561	0.883	0.288	0.440	0.335	0.431	0.563
1267	0.234	0.368	0.396	0.577	0.271	0.158	0.777	0.464	0.227	0.558	0.610	0.692	0.182	0.591	0.739	0.417	0.841	0.476	0.831	0.557	0.553	0.472	0.647	0.518	0.433	0.330	0.146	0.548	0.403	0.549	0.344	0.607	0.642	0.544	0.299	0.375	0.709	0.756	0.650	0.576	0.219	0.828	0.561	0.883	0.272	0.440	0.335	0.436	0.574
1268	0.244	0.368	0.389	0.577	0.273	0.158	0.773	0.454	0.231	0.566	0.618	0.692	0.185	0.593	0.739	0.414	0.841	0.476	0.831	0.557	0.556	0.472	0.644	0.528	0.433	0.330	0.141	0.548	0.400	0.553	0.344	0.607	0.642	0.547	0.296	0.375	0.709	0.760	0.647	0.579	0.219	0.830	0.561	0.885	0.246	0.423	0.335	0.436	0.596
1269	0.250	0.366	0.389	0.577	0.277	0.156	0.768	0.454	0.235	0.578	0.618	0.694	0.185	0.594	0.739	0.408	0.840	0.478	0.831	0.557	0.556	0.472	0.644	0.538	0.430	0.335	0.141	0.548	0.387	0.554	0.338	0.607	0.646	0.549	0.281	0.377	0.709	0.760	0.647	0.582	0.219	0.830	0.561	0.885	0.110	0.423	0.335	0.431	0.600
1270	0.256	0.366	0.385	0.577	0.281	0.154	0.764	0.459	0.238	0.586	0.618	0.697	0.190	0.597	0.742	0.405	0.840	0.476	0.831	0.557	0.559	0.472	0.644	0.538	0.427	0.335	0.146	0.548	0.382	0.554	0.338	0.611	0.650	0.549	0.269	0.381	0.709	0.760	0.644	0.601	0.219	0.830	0.556	0.885	0.147	0.423	0.335	0.431	0.605
1271	0.266	0.366	0.385	0.577	0.283	0.154	0.768	0.464	0.238	0.586	0.558	0.697	0.193	0.599	0.742	0.401	0.835	0.488	0.836	0.502	0.562	0.472	0.644	0.538	0.424	0.341	0.152	0.545	0.379	0.554	0.318	0.611	0.654	0.552	0.277	0.381	0.709	0.763	0.644	0.595	0.219	0.830	0.556	0.885	0.173	0.417	0.335	0.431	0.600
1272	0.272	0.364	0.385	0.577	0.287	0.152	0.768	0.473	0.238	0.590	0.580	0.684	0.193	0.600	0.742	0.450	0.834	0.494	0.836	0.502	0.562	0.466	0.641	0.535	0.421	0.347	0.242	0.543	0.382	0.554	0.328	0.623	0.658	0.555	0.274	0.387	0.709	0.763	0.641	0.584	0.216	0.830	0.556	0.885	0.199	0.411	0.335	0.427	0.608
1273	0.278	0.364	0.385	0.577	0.291	0.152	0.766	0.478	0.235	0.594	0.591	0.663	0.193	0.602	0.746	0.447	0.835	0.496	0.836	0.502	0.562	0.448	0.641	0.531	0.417	0.347	0.187	0.540	0.382	0.554	0.354	0.628	0.662	0.552	0.277	0.390	0.713	0.767	0.641	0.611	0.216	0.813	0.551	0.883	0.209	0.411	0.335	0.422	0.603
1274	0.284	0.364	0.385	0.577	0.293	0.150	0.762	0.483	0.235	0.594	0.599	0.699	0.196	0.603	0.746	0.434	0.835	0.496	0.836	0.502	0.562	0.466	0.641	0.531	0.414	0.347	0.177	0.540	0.382	0.553	0.364	0.632	0.658	0.552	0.274	0.392	0.713	0.767	0.641	0.625	0.216	0.819	0.551	0.883	0.220	0.411	0.335	0.422	0.598
1275	0.291	0.364	0.381	0.565	0.297	0.150	0.762	0.483	0.235	0.594	0.602	0.706	0.196	0.605	0.746	0.417	0.834	0.496	0.840	0.502	0.562	0.466	0.641	0.531	0.408	0.352	0.177	0.537	0.382	0.553	0.369	0.636	0.658	0.549	0.274	0.396	0.713	0.771	0.641	0.603	0.216	0.820	0.545	0.883	0.230	0.411	0.335	0.418	0.603
1276	0.294	0.359	0.381	0.577	0.301	0.148	0.766	0.483	0.235	0.598	0.602	0.711	0.196	0.606	0.746	0.411	0.834	0.501	0.840	0.502	0.559	0.466	0.641	0.525	0.470	0.358	0.177	0.537	0.382	0.553	0.379	0.640	0.662	0.549	0.274	0.398	0.709	0.771	0.641	0.614	0.219	0.822	0.535	0.883	0.236	0.411	0.335	0.413	0.603
1277	0.300	0.346	0.381	0.577	0.303	0.146	0.771	0.483	0.235	0.598	0.604	0.714	0.198	0.608	0.746	0.443	0.834	0.501	0.840	0.502	0.574	0.460	0.641	0.528	0.470	0.358	0.182	0.534	0.379	0.552	0.385	0.644	0.665	0.547	0.277	0.402	0.709	0.771	0.641	0.639	0.244	0.823	0.530	0.883	0.246	0.417	0.335	0.409	0.600
1278	0.306	0.334	0.344	0.577	0.307	0.146	0.768	0.478	0.231	0.602	0.607	0.709	0.198	0.609	0.746	0.456	0.834	0.504	0.840	0.502	0.577	0.454	0.641	0.531	0.470	0.358	0.187	0.531	0.379	0.555	0.390	0.649	0.673	0.547	0.277	0.404	0.713	0.767	0.644	0.639	0.254	0.824	0.530	0.881	0.246	0.417	0.335	0.409	0.600
1279	0.309	0.330	0.341	0.577	0.311	0.144	0.771	0.478	0.223	0.602	0.607	0.672	0.201	0.611	0.746	0.460	0.834	0.506	0.840	0.502	0.577	0.454	0.641	0.531	0.470	0.358	0.187	0.528	0.379	0.556	0.395	0.649	0.673	0.544	0.277	0.406	0.713	0.763	0.644	0.617	0.258	0.825	0.525	0.881	0.257	0.417	0.335	0.404	0.598
1280	0.316	0.334	0.381	0.581	0.313	0.144	0.771	0.473	0.219	0.602	0.613	0.663	0.201	0.612	0.746	0.447	0.834	0.506	0.840	0.502	0.571	0.448	0.644	0.535	0.470	0.358	0.187	0.528	0.379	0.556	0.395	0.653	0.673	0.544	0.279	0.408	0.706	0.753	0.647	0.595	0.258	0.827	0.525	0.881	0.272	0.417	0.335	0.400	0.593
1281	0.322	0.334	0.404	0.581	0.317	0.142	0.768	0.469	0.215	0.602	0.613	0.665	0.201	0.614	0.746	0.408	0.834	0.506	0.840	0.502	0.556	0.448	0.644	0.535	0.470	0.358	0.187	0.528	0.379	0.555	0.400	0.661	0.673	0.552	0.279	0.408	0.706	0.749	0.650	0.573	0.258	0.828	0.525	0.881	0.277	0.417	0.335	0.400	0.589
1282	0.328	0.330	0.411	0.585	0.321	0.142	0.771	0.464	0.212	0.598	0.624	0.675	0.204	0.617	0.746	0.398	0.834	0.506	0.840	0.502	0.553	0.442	0.647	0.535	0.470	0.358	0.187	0.525	0.382	0.555	0.400	0.665	0.673	0.558	0.281	0.410	0.703	0.742	0.653	0.571	0.254	0.829	0.525	0.881	0.283	0.423	0.335	0.396	0.584
1283	0.334	0.323	0.400	0.585	0.323	0.140	0.773	0.459	0.212	0.594	0.626	0.704	0.204	0.618	0.746	0.405	0.834	0.506	0.844	0.502	0.565	0.442	0.650	0.538	0.340	0.358	0.192	0.525	0.382	0.554	0.400	0.669	0.673	0.558	0.281	0.413	0.699	0.735	0.659	0.576	0.240	0.830	0.525	0.881	0.288	0.423	0.335	0.396	0.574
1284	0.338	0.314	0.400	0.589	0.327	0.140	0.775	0.454	0.208	0.590	0.629	0.699	0.204	0.620	0.746	0.411	0.834	0.504	0.844	0.502	0.571	0.436	0.650	0.538	0.396	0.358	0.192	0.525	0.384	0.555	0.405	0.674	0.673	0.560	0.286	0.421	0.699	0.724	0.666	0.568	0.230	0.830	0.525	0.881	0.293	0.423	0.335	0.391	0.553
1285	0.344	0.309	0.400	0.589	0.329	0.138	0.777	0.449	0.208	0.586	0.632	0.692	0.207	0.621	0.746	0.417	0.835	0.506	0.844	0.502	0.574	0.429	0.650	0.538	0.424	0.352	0.187	0.525	0.384	0.552	0.405	0.678	0.673	0.560	0.289	0.419	0.699	0.717	0.672	0.584	0.226	0.833	0.520	0.881	0.293	0.423	0.335	0.391	0.539
1286	0.350	0.311	0.400	0.589	0.333	0.138	0.777	0.444	0.204	0.578	0.635	0.684	0.207	0.623	0.750	0.456	0.835	0.506	0.849	0.502	0.577	0.429	0.647	0.538	0.439	0.352	0.227	0.522	0.387	0.549	0.405	0.678	0.673	0.560	0.291	0.406	0.696	0.703	0.712	0.606	0.226	0.835	0.520	0.881	0.298	0.423	0.335	0.391	0.525
1287	0.353	0.314	0.400	0.589	0.335	0.136	0.780	0.440	0.204	0.574	0.635	0.680	0.207	0.624	0.750	0.447	0.835	0.506	0.849	0.502	0.580	0.423	0.647	0.538	0.449	0.352	0.247	0.522	0.387	0.546	0.405	0.682	0.673	0.560	0.291	0.398	0.699	0.688	0.724	0.625	0.226	0.839	0.520	0.878	0.298	0.429	0.335	0.391	0.511
1288	0.359	0.316	0.404	0.585	0.339	0.136	0.782	0.440	0.204	0.566	0.635	0.677	0.209	0.626	0.754	0.443	0.835	0.506	0.853	0.506	0.580	0.423	0.647	0.538	0.455	0.352	0.258	0.522	0.389	0.543	0.405	0.686	0.673	0.560	0.291	0.394	0.699	0.674	0.731	0.641	0.226	0.841	0.520	0.885	0.272	0.435	0.335	0.387	0.501
1289	0.366	0.314	0.404	0.577	0.341	0.134	0.784	0.435	0.200	0.562	0.632	0.675	0.209	0.627	0.712	0.443	0.837	0.506	0.853	0.546	0.583	0.423	0.647	0.538	0.458	0.352	0.258	0.522	0.392	0.536	0.405	0.686	0.673	0.560	0.291	0.398	0.703	0.659	0.728	0.649	0.230	0.842	0.515	0.881	0.293	0.435	0.335	0.387	0.492
1290	0.369	0.314	0.407	0.573	0.343	0.134	0.786	0.435	0.196	0.554	0.629	0.675	0.212	0.629	0.773	0.443	0.837	0.504	0.853	0.539	0.586	0.417	0.647	0.518	0.461	0.352	0.263	0.522	0.395	0.537	0.410	0.690	0.673	0.563	0.291	0.402	0.703	0.634	0.728	0.641	0.240	0.843	0.515	0.878	0.314	0.429	0.335	0.387	0.478
1291	0.375	0.311	0.407	0.565	0.345	0.132	0.786	0.440	0.196	0.546	0.626	0.675	0.212	0.630	0.773	0.447	0.838	0.506	0.853	0.535	0.586	0.411	0.647	0.568	0.464	0.347	0.263	0.522	0.397	0.531	0.410	0.690	0.677	0.569	0.291	0.406	0.706	0.620	0.718	0.630	0.247	0.845	0.515	0.878	0.319	0.435	0.335	0.387	0.473
1292	0.378	0.311	0.407	0.560	0.349	0.132	0.786	0.440	0.192	0.542	0.621	0.670	0.212	0.632	0.773	0.450	0.840	0.506	0.853	0.528	0.586	0.411	0.647	0.591	0.467	0.347	0.268	0.522	0.397	0.528	0.415	0.695	0.681	0.571	0.296	0.408	0.709	0.613	0.718	0.636	0.247	0.845	0.510	0.881	0.319	0.440	0.335	0.382	0.466
1293	0.381	0.311	0.411	0.556	0.350	0.130	0.788	0.444	0.192	0.534	0.618	0.672	0.212	0.629	0.773	0.453	0.841	0.506	0.853	0.524	0.583	0.417	0.638	0.601	0.470	0.352	0.278	0.522	0.400	0.525	0.415	0.703	0.685	0.571	0.296	0.410	0.709	0.606	0.728	0.647	0.247	0.846	0.510	0.881	0.319	0.446	0.335	0.382	0.444
1294	0.387	0.314	0.411	0.552	0.352	0.130	0.788	0.454	0.188	0.530	0.615	0.667	0.212	0.642	0.773	0.463	0.841	0.506	0.858	0.520	0.559	0.411	0.618	0.584	0.474	0.352	0.278	0.522	0.403	0.523	0.421	0.711	0.688	0.574	0.296	0.410	0.709	0.599	0.734	0.652	0.247	0.847	0.505	0.883	0.319	0.446	0.335	0.382	0.437
1295	0.391	0.304	0.411	0.548	0.354	0.128	0.791	0.464	0.188	0.526	0.610	0.663	0.212	0.648	0.773	0.463	0.843	0.506	0.858	0.517	0.571	0.411	0.618	0.568	0.480	0.347	0.283	0.525	0.403	0.522	0.426	0.653	0.696	0.574	0.296	0.412	0.713	0.591	0.737	0.647	0.247	0.830	0.500	0.883	0.314	0.446	0.309	0.378	0.440
1296	0.394	0.307	0.411	0.544	0.354	0.128	0.793	0.483	0.188	0.522	0.604	0.658	0.212	0.651	0.773	0.466	0.843	0.506	0.853	0.513	0.577	0.411	0.621	0.554	0.483	0.347	0.288	0.525	0.403	0.521	0.431	0.632	0.696	0.582	0.296	0.412	0.706	0.581	0.737	0.641	0.247	0.830	0.500	0.885	0.309	0.446	0.306	0.373	0.430
1297	0.397	0.311	0.411	0.544	0.356	0.126	0.795	0.498	0.185	0.506	0.607	0.655	0.209	0.651	0.716	0.466	0.844	0.506	0.853	0.513	0.577	0.411	0.621	0.551	0.489	0.352	0.303	0.525	0.374	0.520	0.436	0.640	0.700	0.588	0.299	0.410	0.716	0.573	0.737	0.633	0.247	0.830	0.500	0.887	0.304	0.446	0.304	0.373	0.433
1298	0.397	0.316	0.411	0.548	0.358	0.126	0.795	0.517	0.185	0.506	0.602	0.653	0.196	0.647	0.761	0.463	0.846	0.506	0.853	0.509	0.574	0.411	0.625	0.545	0.502	0.352	0.288	0.522	0.379	0.520	0.446	0.665	0.700	0.593	0.299	0.410	0.713	0.570	0.737	0.622	0.247	0.846	0.500	0.889	0.304	0.446	0.302	0.369	0.426
1299	0.400	0.318	0.415	0.556	0.360	0.125	0.804	0.531	0.181	0.502	0.596	0.650	0.196	0.645	0.792	0.463	0.846	0.509	0.853	0.506	0.568	0.411	0.628	0.541	0.517	0.352	0.303	0.525	0.382	0.520	0.456	0.669	0.696	0.593	0.299	0.410	0.713	0.570	0.734	0.611	0.247	0.843	0.500	0.889	0.298	0.446	0.302	0.369	0.423
1300	0.400	0.323	0.415	0.560	0.360	0.125	0.806	0.541	0.181	0.502	0.593	0.648	0.207	0.642	0.807	0.456	0.844	0.509	0.853	0.506	0.565	0.417	0.631	0.535	0.520	0.347	0.308	0.528	0.382	0.520	0.467	0.615	0.696	0.596	0.296	0.410	0.709	0.566	0.731	0.603	0.244	0.841	0.500	0.891	0.293	0.440	0.304	0.364	0.414
1301	0.400	0.325	0.415	0.565	0.360	0.123	0.808	0.546	0.181	0.498	0.591	0.648	0.204	0.639	0.807	0.453	0.847	0.509	0.853	0.502	0.562	0.417	0.634	0.525	0.520	0.324	0.308	0.534	0.382	0.521	0.477	0.586	0.696	0.599	0.296	0.410	0.709	0.566	0.731	0.601	0.244	0.840	0.500	0.891	0.288	0.440	0.306	0.360	0.409
1302	0.400	0.327	0.415	0.565	0.362	0.123	0.811	0.551	0.181	0.498	0.582	0.646	0.201	0.638	0.811	0.447	0.847	0.509	0.849	0.502	0.559	0.417	0.638	0.525	0.517	0.347	0.308	0.537	0.379	0.522	0.482	0.590	0.696	0.599	0.296	0.410	0.709	0.566	0.721	0.598	0.244	0.837	0.495	0.891	0.283	0.435	0.309	0.360	0.397
1303	0.400	0.330	0.415	0.565	0.362	0.123	0.813	0.560	0.181	0.494	0.580	0.643	0.198	0.633	0.811	0.443	0.849	0.512	0.849	0.502	0.559	0.423	0.605	0.564	0.514	0.347	0.308	0.540	0.379	0.523	0.492	0.632	0.696	0.602	0.296	0.410	0.716	0.566	0.709	0.603	0.244	0.835	0.490	0.891	0.277	0.435	0.314	0.356	0.392
1304	0.397	0.336	0.415	0.560	0.362	0.121	0.813	0.560	0.185	0.498	0.577	0.641	0.196	0.618	0.811	0.440	0.849	0.514	0.849	0.498	0.565	0.423	0.650	0.564	0.511	0.295	0.313	0.543	0.379	0.524	0.497	0.682	0.696	0.615	0.296	0.410	0.709	0.566	0.700	0.617	0.244	0.833	0.490	0.893	0.272	0.435	0.319	0.351	0.388
1305	0.397	0.336	0.415	0.565	0.362	0.121	0.815	0.565	0.188	0.498	0.574	0.638	0.196	0.620	0.811	0.440	0.850	0.519	0.844	0.498	0.565	0.423	0.650	0.574	0.508	0.335	0.313	0.545	0.379	0.526	0.503	0.707	0.696	0.621	0.296	0.412	0.699	0.566	0.693	0.630	0.244	0.833	0.490	0.893	0.267	0.435	0.325	0.351	0.385
1306	0.394	0.336	0.411	0.569	0.362	0.119	0.817	0.570	0.192	0.498	0.574	0.638	0.193	0.597	0.814	0.440	0.852	0.522	0.844	0.494	0.562	0.423	0.650	0.584	0.508	0.347	0.313	0.543	0.379	0.529	0.508	0.720	0.696	0.624	0.296	0.413	0.713	0.570	0.687	0.639	0.240	0.830	0.490	0.893	0.262	0.429	0.330	0.347	0.383
1307	0.391	0.339	0.411	0.573	0.362	0.119	0.820	0.464	0.196	0.498	0.571	0.643	0.193	0.573	0.814	0.434	0.853	0.524	0.844	0.494	0.559	0.429	0.650	0.587	0.505	0.358	0.323	0.534	0.379	0.532	0.513	0.724	0.704	0.621	0.294	0.415	0.723	0.570	0.681	0.639	0.233	0.830	0.485	0.891	0.262	0.429	0.330	0.342	0.381
1308	0.387	0.339	0.411	0.577	0.360	0.117	0.822	0.464	0.196	0.498	0.569	0.650	0.193	0.566	0.818	0.427	0.853	0.527	0.844	0.494	0.556	0.429	0.650	0.597	0.502	0.364	0.328	0.525	0.379	0.534	0.518	0.728	0.708	0.621	0.294	0.413	0.709	0.573	0.678	0.633	0.244	0.829	0.485	0.891	0.230	0.423	0.332	0.342	0.374
1309	0.387	0.341	0.411	0.577	0.360	0.117	0.831	0.464	0.196	0.498	0.519	0.658	0.190	0.576	0.814	0.421	0.855	0.506	0.840	0.498	0.550	0.429	0.618	0.597	0.498	0.347	0.328	0.516	0.379	0.538	0.523	0.724	0.708	0.621	0.294	0.412	0.709	0.577	0.672	0.628	0.244	0.828	0.485	0.891	0.225	0.423	0.332	0.338	0.369
1310	0.384	0.341	0.411	0.581	0.358	0.117	0.833	0.464	0.196	0.498	0.541	0.665	0.190	0.591	0.814	0.421	0.858	0.506	0.840	0.498	0.550	0.429	0.631	0.597	0.495	0.347	0.328	0.516	0.379	0.541	0.528	0.724	0.708	0.621	0.291	0.410	0.713	0.581	0.666	0.625	0.244	0.827	0.480	0.891	0.225	0.423	0.333	0.333	0.364
1311	0.381	0.343	0.407	0.585	0.358	0.115	0.835	0.459	0.204	0.498	0.547	0.670	0.193	0.599	0.818	0.417	0.859	0.506	0.840	0.498	0.550	0.429	0.634	0.611	0.492	0.330	0.323	0.551	0.382	0.550	0.528	0.724	0.708	0.621	0.291	0.410	0.713	0.584	0.653	0.633	0.244	0.828	0.480	0.891	0.220	0.429	0.333	0.333	0.357
1312	0.372	0.341	0.407	0.585	0.356	0.115	0.835	0.527	0.208	0.498	0.549	0.672	0.193	0.605	0.818	0.417	0.862	0.506	0.840	0.498	0.550	0.429	0.638	0.617	0.489	0.324	0.328	0.513	0.379	0.549	0.533	0.720	0.708	0.621	0.296	0.410	0.730	0.588	0.644	0.644	0.230	0.828	0.480	0.891	0.220	0.429	0.333	0.333	0.357
1313	0.284	0.339	0.407	0.569	0.354	0.115	0.837	0.522	0.212	0.502	0.552	0.672	0.193	0.611	0.818	0.417	0.864	0.506	0.840	0.498	0.550	0.436	0.638	0.614	0.486	0.330	0.455	0.484	0.382	0.548	0.538	0.715	0.712	0.621	0.296	0.410	0.730	0.595	0.644	0.652	0.233	0.828	0.480	0.889	0.220	0.429	0.333	0.329	0.355
1314	0.359	0.339	0.404	0.569	0.350	0.113	0.837	0.522	0.215	0.506	0.552	0.672	0.193	0.617	0.818	0.417	0.865	0.506	0.844	0.498	0.547	0.436	0.634	0.620	0.483	0.330	0.399	0.534	0.382	0.549	0.538	0.715	0.712	0.615	0.294	0.408	0.733	0.599	0.638	0.633	0.233	0.828	0.475	0.889	0.215	0.429	0.333	0.329	0.352
1315	0.341	0.339	0.404	0.577	0.349	0.113	0.837	0.517	0.215	0.506	0.552	0.614	0.196	0.620	0.818	0.414	0.867	0.527	0.844	0.498	0.547	0.436	0.638	0.624	0.483	0.318	0.384	0.598	0.379	0.549	0.544	0.715	0.712	0.613	0.294	0.408	0.730	0.602	0.628	0.614	0.244	0.828	0.475	0.881	0.215	0.429	0.333	0.329	0.343
1316	0.359	0.339	0.400	0.581	0.347	0.111	0.840	0.507	0.219	0.514	0.555	0.619	0.196	0.621	0.826	0.414	0.870	0.506	0.849	0.498	0.547	0.436	0.638	0.620	0.480	0.313	0.374	0.581	0.379	0.549	0.544	0.711	0.715	0.613	0.291	0.410	0.726	0.606	0.625	0.628	0.247	0.817	0.470	0.887	0.215	0.435	0.333	0.329	0.345
1317	0.372	0.339	0.400	0.581	0.343	0.111	0.840	0.502	0.219	0.514	0.555	0.621	0.196	0.624	0.830	0.414	0.871	0.506	0.849	0.498	0.547	0.436	0.641	0.624	0.480	0.313	0.374	0.543	0.379	0.546	0.549	0.711	0.715	0.610	0.291	0.408	0.723	0.613	0.585	0.630	0.247	0.822	0.470	0.885	0.215	0.369	0.335	0.324	0.343
1318	0.375	0.336	0.396	0.581	0.339	0.111	0.840	0.498	0.219	0.510	0.558	0.624	0.196	0.627	0.830	0.411	0.873	0.506	0.853	0.498	0.553	0.368	0.644	0.620	0.480	0.307	0.369	0.531	0.379	0.542	0.549	0.711	0.719	0.610	0.289	0.408	0.723	0.613	0.576	0.630	0.247	0.825	0.460	0.885	0.215	0.411	0.335	0.329	0.338
1319	0.378	0.336	0.396	0.581	0.335	0.109	0.840	0.488	0.223	0.514	0.558	0.626	0.196	0.627	0.826	0.411	0.874	0.506	0.853	0.494	0.556	0.362	0.644	0.624	0.480	0.301	0.364	0.519	0.376	0.541	0.554	0.711	0.723	0.607	0.289	0.406	0.723	0.616	0.570	0.630	0.247	0.825	0.455	0.883	0.215	0.429	0.335	0.333	0.348
1320	0.378	0.336	0.393	0.581	0.331	0.109	0.842	0.483	0.223	0.514	0.558	0.629	0.196	0.627	0.822	0.408	0.876	0.506	0.853	0.494	0.559	0.362	0.647	0.630	0.480	0.301	0.354	0.507	0.374	0.541	0.554	0.711	0.723	0.610	0.286	0.406	0.723	0.620	0.567	0.630	0.247	0.827	0.460	0.881	0.215	0.446	0.335	0.338	0.350
1321	0.378	0.336	0.389	0.577	0.323	0.109	0.842	0.478	0.227	0.514	0.560	0.631	0.198	0.627	0.822	0.408	0.876	0.506	0.858	0.494	0.559	0.368	0.647	0.634	0.486	0.295	0.348	0.496	0.374	0.542	0.559	0.715	0.727	0.588	0.286	0.404	0.726	0.620	0.570	0.630	0.247	0.828	0.460	0.878	0.215	0.452	0.333	0.342	0.348
1322	0.372	0.336	0.385	0.577	0.313	0.107	0.842	0.469	0.238	0.518	0.560	0.631	0.198	0.629	0.818	0.411	0.877	0.506	0.862	0.494	0.559	0.368	0.647	0.634	0.502	0.295	0.348	0.481	0.371	0.543	0.559	0.715	0.731	0.582	0.284	0.400	0.730	0.624	0.573	0.628	0.251	0.829	0.455	0.878	0.215	0.452	0.333	0.347	0.345
1323	0.369	0.336	0.385	0.577	0.301	0.107	0.846	0.464	0.219	0.518	0.563	0.633	0.198	0.629	0.818	0.414	0.877	0.506	0.862	0.494	0.559	0.374	0.650	0.640	0.558	0.295	0.348	0.469	0.371	0.544	0.564	0.715	0.731	0.571	0.284	0.400	0.720	0.624	0.582	0.625	0.233	0.829	0.455	0.876	0.209	0.446	0.332	0.351	0.340
1324	0.369	0.336	0.381	0.573	0.291	0.107	0.844	0.459	0.219	0.518	0.563	0.636	0.196	0.630	0.814	0.414	0.877	0.506	0.862	0.494	0.559	0.374	0.654	0.581	0.533	0.295	0.348	0.455	0.371	0.545	0.564	0.715	0.735	0.571	0.281	0.390	0.720	0.620	0.594	0.622	0.244	0.829	0.455	0.876	0.188	0.446	0.333	0.356	0.336
1325	0.369	0.339	0.378	0.573	0.283	0.105	0.846	0.459	0.215	0.522	0.566	0.638	0.196	0.630	0.814	0.414	0.879	0.527	0.867	0.494	0.559	0.380	0.654	0.554	0.526	0.295	0.374	0.443	0.368	0.546	0.569	0.715	0.735	0.566	0.279	0.387	0.723	0.620	0.601	0.614	0.258	0.829	0.455	0.883	0.209	0.446	0.333	0.356	0.329
[truncated: 115,232 more rows]
[truncated: 18 more columns]
